# Supplementary material for: 2-Amino-4-(4-chloro-1-ethyl-2,2-dioxo-1H-benzo[c][1,2]thia­zin-3-yl)-7,7-dimethyl-5-oxo-5,6,7,8-tetra­hydro-4H-chromene-3-carbo­nitrile: single-crystal X-ray diffraction study and Hirshfeld surface analysis
Source: Acta Crystallogr E Crystallogr Commun. 2021 Feb 26;77(Pt 3):294–7. doi: 10.1107/S2056989021002085 (PMC8061096; doi:10.1107/S2056989021002085)
Supplement: Supplementary file 1 [file e-77-00294-sup1.cif]

##############################################################################
#                                                                            #
# This CIF contains the data in a paper accepted for publication in          #
# Acta Crystallographica Section E. It conforms to the requirements of       #
# Notes for Authors for Acta Crystallographica Section E, and has been       #
# peer reviewed under the auspices of the IUCr Commission on Journals.       #
#                                                                            #
# Full details of the Crystallographic Information File format               #
# are given in the paper "The Crystallographic Information File (CIF):       #
# a New Standard Archive File for Crystallography" by S. R. Hall, F. H.      #
# Allen and I. D. Brown [Acta Cryst. (1991), A47, 655-685].                  #
#                                                                            #
# The current version of the core CIF dictionary is obtainable from          #
# ftp://ftp.iucr.org/pub/cif_core.dic.                                       #
#                                                                            #
# Software is freely available for graphical display of the structure(s)     #
# in this CIF. For information consult the CIF software page                 #
# http://www.iucr.org/resources/cif/software.                                #
#                                                                            #
# This file may be used for bona fide research purposes within the           #
# scientific community so long as proper attribution is given to the journal # 
# article from which it was obtained.                                        #
#                                                                            #
##############################################################################
data_I
_audit_creation_method     'SHELXL-2016/6'
_journal_date_recd_electronic     2021-01-21
_journal_date_accepted     2021-02-22
_journal_name_full     'Acta Crystallographica, Section E'
_journal_year     2021
_journal_volume     77
_journal_issue      3
_journal_page_first     294
_journal_page_last     297
_journal_paper_category     GO
_journal_paper_doi     10.1107/S2056989021002085
_journal_coeditor_code     WM5596
_publ_contact_author_name     'Mariia O. Shyshkina'
_publ_contact_author_address
;
SSI Institute for Single Crystals NAS of Ukraine,
60 Nauky ave., Kharkiv 61001,
Ukraine
;
_publ_contact_author_email     'masha.o.shishkina@gmail.com'
_publ_contact_author_fax     ?
_publ_contact_author_phone     '+380665832632'
_publ_section_title
;\
2-Amino-4-(4-chloro-1-ethyl-2,2-dioxo-1<i>H</i>-benzo[<i>c</i>][1,2]thiazin-3-\
yl)-7,7-dimethyl-5-oxo-5,6,7,8-tetrahydro-4<i>H</i>-chromene-3-carbonitrile:
single-crystal X-ray diffraction study and Hirshfeld surface analysis
;
loop_
    _publ_author_name
    _publ_author_footnote
    _publ_author_address
    'Shyshkina, Mariia O.' .
;
SSI Institute for Single Crystals NAS of Ukraine,
60 Nauky ave., Kharkiv 61001,
Ukraine
;
    'Lega, Dmitry A.' .
;
National University of Pharmacy, 4 Valentynivska st., Kharkiv 61168,
Ukraine
;
    'Goryachiy, Volodymyr D.' .
;
National University of Pharmacy, 4 Valentynivska st., Kharkiv 61168,
Ukraine
;
    'Shemchuk, Ludmila M.' .
;
National University of Pharmacy, 4 Valentynivska st., Kharkiv 61168,
Ukraine
;
    'Levashov, Dmitriy V.' .
;
National University of Pharmacy, 4 Valentynivska st., Kharkiv 61168,
Ukraine
;
    'Shemchuk, Leonid A.' .
;
National University of Pharmacy, 4 Valentynivska st., Kharkiv 61168,
Ukraine
;
_publ_section_synopsis
;
The molecular and crystal structures were studied and a Hirshfeld surface
analysis undertaken for the title benzothiazine derivative, which has potential
non-steroidal anti-inflammatory activity.
;
_chemical_name_systematic
;\
2-Amino-4-(4-chloro-1-ethyl-2,2-dioxo-1<i>H</i>-benzo[<i>c</i>][1,2]thiazin-\
3-yl)-7,7-dimethyl-5-oxo-5,6,7,8-tetrahydro-4<i>H</i>-chromene-3-carbonitrile
;
_chemical_name_common     ?
_chemical_formula_moiety     'C22 H22 Cl N3 O4 S'
_chemical_formula_sum     'C22 H22 Cl N3 O4 S'
_chemical_formula_iupac     'C22 H22 Cl N3 O4 S'
_chemical_formula_weight     459.93
_chemical_melting_point     ?
_space_group_crystal_system     triclinic
_space_group_name_H-M_alt     'P -1'
_space_group_name_Hall     '-P 1'
loop_
    _space_group_symop_operation_xyz
    'x, y, z'
    '-x, -y, -z'
_cell_length_a     8.6739(5)
_cell_length_b     10.5490(5)
_cell_length_c     12.4021(8)
_cell_angle_alpha     91.351(4)
_cell_angle_beta     101.065(5)
_cell_angle_gamma     97.235(4)
_cell_volume     1103.51(11)
_cell_formula_units_Z     2
_cell_measurement_reflns_used     2322
_cell_measurement_theta_min     3.553
_cell_measurement_theta_max     29.785
_cell_measurement_temperature     293(2)
_exptl_crystal_description     block
_exptl_crystal_colour     colourless
_exptl_crystal_size_max     0.200
_exptl_crystal_size_mid     0.200
_exptl_crystal_size_min     0.150
_exptl_crystal_density_diffrn     1.384
_exptl_crystal_density_meas     ?
_exptl_crystal_density_method     ?
_exptl_crystal_F_000     480
_exptl_absorpt_coefficient_mu     0.302
_exptl_absorpt_correction_type     multi-scan
_exptl_absorpt_process_details
;
(CrysAlisPro; Rigaku OD, 2018)
;
_exptl_absorpt_correction_T_min     0.49493
_exptl_absorpt_correction_T_max     1.00000
_diffrn_ambient_temperature     293(2)
_diffrn_source     'Enhance (Mo) X-ray Source'
_diffrn_radiation_type     MoK\a
_diffrn_radiation_wavelength     0.71073
_diffrn_measurement_device_type
                                 'Rigaku Oxford Diffraction Xcalibur, Sapphire3'
_diffrn_measurement_method     '\w scans'
_diffrn_detector_area_resol_mean     16.1827
_diffrn_reflns_number     11902
_diffrn_reflns_av_R_equivalents     0.0574
_diffrn_reflns_av_unetI/netI     0.0766
_diffrn_reflns_theta_min     3.149
_diffrn_reflns_theta_max     32.391
_diffrn_reflns_theta_full     25.242
_diffrn_measured_fraction_theta_max     0.877
_diffrn_measured_fraction_theta_full     0.998
_diffrn_reflns_limit_h_min     -12
_diffrn_reflns_limit_h_max     11
_diffrn_reflns_limit_k_min     -15
_diffrn_reflns_limit_k_max     15
_diffrn_reflns_limit_l_min     -18
_diffrn_reflns_limit_l_max     18
_refine_special_details     ?
_reflns_number_total     6933
_reflns_number_gt     3942
_reflns_threshold_expression     'I > 2\s(I)'
_refine_ls_structure_factor_coef     Fsqd
_refine_ls_matrix_type     full
_refine_ls_R_factor_all     0.1088
_refine_ls_R_factor_gt     0.0733
_refine_ls_wR_factor_gt     0.1925
_refine_ls_wR_factor_ref     0.2318
_refine_ls_goodness_of_fit_ref     0.997
_refine_ls_restrained_S_all     0.999
_refine_ls_number_reflns     6933
_refine_ls_number_parameters     337
_refine_ls_number_restraints     12
_refine_ls_hydrogen_treatment     mixed
_refine_ls_weighting_scheme     calc
_refine_ls_weighting_details
                      'w=1/[\s^2^(Fo^2^)+(0.1119P)^2^] where P=(Fo^2^+2Fc^2^)/3'
_atom_sites_solution_hydrogens     mixed
_atom_sites_solution_primary     ?
_atom_sites_solution_secondary     ?
_refine_ls_shift/su_max     0.000
_refine_ls_shift/su_mean     0.000
_refine_diff_density_max     0.332
_refine_diff_density_min     -0.724
_refine_ls_extinction_method     none
_refine_ls_extinction_coef     .
loop_
    _atom_type_symbol
    _atom_type_description
    _atom_type_scat_dispersion_real
    _atom_type_scat_dispersion_imag
    _atom_type_scat_source
    'C' 'C' 0.0033 0.0016
                         'International Tables Vol C Tables 4.2.6.8 and 6.1.1.4'
    'H' 'H' 0.0000 0.0000
                         'International Tables Vol C Tables 4.2.6.8 and 6.1.1.4'
    'Cl' 'Cl' 0.1484 0.1585
                         'International Tables Vol C Tables 4.2.6.8 and 6.1.1.4'
    'N' 'N' 0.0061 0.0033
                         'International Tables Vol C Tables 4.2.6.8 and 6.1.1.4'
    'O' 'O' 0.0106 0.0060
                         'International Tables Vol C Tables 4.2.6.8 and 6.1.1.4'
    'S' 'S' 0.1246 0.1234
                         'International Tables Vol C Tables 4.2.6.8 and 6.1.1.4'
_computing_data_collection
;
CrysAlisPro (Rigaku OD, 2018)
;
_computing_cell_refinement
;
CrysAlisPro (Rigaku OD, 2018)
;
_computing_data_reduction
;
CrysAlisPro (Rigaku OD, 2018)
;
_computing_structure_solution
;
<i>SHELXT2014/5</i> (Sheldrick, 2015a)
;
_computing_structure_refinement
;
<i>SHELXL2016/6</i> (Sheldrick, 2015b)
;
_computing_molecular_graphics
;
Mercury (Macrae <i>et al.</i>,  2020)
;
_computing_publication_material
;
publCIF (Westrip, 2010)
;
loop_
    _atom_site_type_symbol
    _atom_site_label
    _atom_site_fract_x
    _atom_site_fract_y
    _atom_site_fract_z
    _atom_site_U_iso_or_equiv
    _atom_site_adp_type
    _atom_site_calc_flag
    _atom_site_occupancy
    _atom_site_disorder_assembly
    _atom_site_disorder_group
    Cl Cl1 0.03972(9) 0.51417(8) 0.26644(8) 0.0788(3) Uani d 1 . .
    S S1 0.20928(7) 0.15439(6) 0.25028(5) 0.04761(19) Uani d 1 . .
    O O1 0.0808(2) 0.07168(18) 0.27577(16) 0.0648(5) Uani d 1 . .
    O O2 0.3663(2) 0.12600(17) 0.29009(15) 0.0575(5) Uani d 1 . .
    O O3 0.58348(18) 0.26894(16) 0.50631(14) 0.0477(4) Uani d 1 . .
    O O4 0.0502(2) 0.31102(17) 0.50362(17) 0.0592(5) Uani d 1 . .
    N N1 0.1851(3) 0.1610(2) 0.11726(17) 0.0620(6) Uani d 1 . .
    N N2 0.7433(3) 0.3725(2) 0.4084(2) 0.0616(6) Uani d 1 . .
    H H2A 0.821(4) 0.340(3) 0.456(2) 0.064(8) Uiso d 1 . .
    H H2B 0.772(4) 0.429(3) 0.359(3) 0.065(9) Uiso d 1 . .
    N N3 0.5170(3) 0.5555(2) 0.2211(2) 0.0720(7) Uani d 1 . .
    C C1 0.0509(4) 0.2134(3) 0.0640(2) 0.0685(8) Uani d 1 . .
    C C2A -0.0047(19) 0.1696(12) -0.0450(6) 0.075(3) Uani d 0.5 A 1
    H H2AA 0.046249 0.110365 -0.076725 0.090 Uiso calc 0.5 A 1
    C C3A -0.1356(18) 0.2143(15) -0.1057(12) 0.081(4) Uani d 0.5 A 1
    H H3A -0.177591 0.188100 -0.178732 0.097 Uiso calc 0.5 A 1
    C C4A -0.198(2) 0.302(2) -0.0480(12) 0.085(3) Uani d 0.5 A 1
    H H4A -0.291494 0.328402 -0.084953 0.102 Uiso calc 0.5 A 1
    C C5A -0.1415(12) 0.3545(14) 0.0572(9) 0.079(4) Uani d 0.5 A 1
    H H5A -0.190299 0.416714 0.086940 0.095 Uiso calc 0.5 A 1
    C C2B -0.0394(19) 0.1748(17) -0.0399(7) 0.115(7) Uani d 0.5 A 2
    H H2BA -0.013639 0.107213 -0.079432 0.139 Uiso calc 0.5 A 2
    C C3B -0.167(2) 0.236(2) -0.0844(13) 0.120(8) Uani d 0.5 A 2
    H H3B -0.219377 0.206308 -0.154646 0.144 Uiso calc 0.5 A 2
    C C4B -0.227(2) 0.335(2) -0.0391(14) 0.122(7) Uani d 0.5 A 2
    H H4B -0.311513 0.374797 -0.073359 0.146 Uiso calc 0.5 A 2
    C C5B -0.1391(13) 0.3653(16) 0.0656(11) 0.121(7) Uani d 0.5 A 2
    H H5B -0.171095 0.428779 0.106286 0.146 Uiso calc 0.5 A 2
    C C6 -0.0073(3) 0.3099(3) 0.1166(3) 0.0697(9) Uani d 1 . .
    C C7 0.0800(3) 0.3652(3) 0.2261(2) 0.0551(6) Uani d 1 . .
    C C8 0.1906(2) 0.3107(2) 0.29209(19) 0.0442(5) Uani d 1 . .
    C C9 0.3034(3) 0.3711(2) 0.39527(19) 0.0423(5) Uani d 1 . .
    H H9 0.265613 0.450631 0.414792 0.051 Uiso calc 1 . .
    C C10 0.3097(2) 0.28831(19) 0.49249(18) 0.0397(4) Uani d 1 . .
    C C11 0.1699(2) 0.2645(2) 0.54253(19) 0.0428(5) Uani d 1 . .
    C C12 0.1814(3) 0.1897(2) 0.6451(2) 0.0487(5) Uani d 1 . .
    H H12A 0.076892 0.146673 0.648431 0.058 Uiso calc 1 . .
    H H12B 0.215222 0.248890 0.708728 0.058 Uiso calc 1 . .
    C C13 0.2968(3) 0.0896(2) 0.65146(19) 0.0472(5) Uani d 1 . .
    C C14 0.4558(3) 0.1565(2) 0.6339(2) 0.0475(5) Uani d 1 . .
    H H14A 0.508114 0.206829 0.700312 0.057 Uiso calc 1 . .
    H H14B 0.522224 0.092238 0.621679 0.057 Uiso calc 1 . .
    C C15 0.4416(2) 0.2413(2) 0.53984(18) 0.0407(4) Uani d 1 . .
    C C16 0.5947(3) 0.3529(2) 0.4253(2) 0.0436(5) Uani d 1 . .
    C C17 0.4688(3) 0.4055(2) 0.37333(19) 0.0433(5) Uani d 1 . .
    C C18 0.4938(3) 0.4890(2) 0.2889(2) 0.0490(5) Uani d 1 . .
    C C19 0.2299(4) -0.0175(2) 0.5635(2) 0.0593(7) Uani d 1 . .
    H H19A 0.212443 0.018081 0.492353 0.089 Uiso calc 1 . .
    H H19B 0.131409 -0.059562 0.577396 0.089 Uiso calc 1 . .
    H H19C 0.303981 -0.078220 0.565607 0.089 Uiso calc 1 . .
    C C20 0.3193(4) 0.0330(3) 0.7645(2) 0.0671(7) Uani d 1 . .
    H H20A 0.368584 0.098819 0.819591 0.101 Uiso calc 1 . .
    H H20B 0.385352 -0.033648 0.766154 0.101 Uiso calc 1 . .
    H H20C 0.217960 -0.001696 0.779089 0.101 Uiso calc 1 . .
    C C21 0.3116(5) 0.1391(4) 0.0592(3) 0.1013(13) Uani d 1 . .
    H H21A 0.272294 0.077199 -0.002026 0.122 Uiso calc 0.5 B 3
    H H21B 0.398128 0.107737 0.108434 0.122 Uiso calc 0.5 B 3
    H H21C 0.263219 0.099482 -0.012681 0.122 Uiso calc 0.5 C 4
    H H21D 0.372926 0.078161 0.099154 0.122 Uiso calc 0.5 C 4
    C C22A 0.367(2) 0.2700(12) 0.0182(19) 0.168(9) Uani d 0.5 D 3
    H H22A 0.276172 0.306634 -0.018768 0.252 Uiso calc 0.5 D 3
    H H22B 0.436355 0.259743 -0.031876 0.252 Uiso calc 0.5 D 3
    H H22C 0.421703 0.325606 0.079685 0.252 Uiso calc 0.5 D 3
    C C22B 0.426(2) 0.2569(18) 0.043(2) 0.197(11) Uani d 0.5 D 4
    H H22D 0.389262 0.332725 0.067156 0.295 Uiso calc 0.5 D 4
    H H22E 0.431822 0.261267 -0.033255 0.295 Uiso calc 0.5 D 4
    H H22F 0.529782 0.250560 0.085562 0.295 Uiso calc 0.5 D 4
loop_
    _atom_site_aniso_label
    _atom_site_aniso_U_11
    _atom_site_aniso_U_22
    _atom_site_aniso_U_33
    _atom_site_aniso_U_12
    _atom_site_aniso_U_13
    _atom_site_aniso_U_23
    Cl1 0.0616(5) 0.0790(5) 0.1052(7) 0.0370(4) 0.0187(4) 0.0310(4)
    S1 0.0426(3) 0.0562(4) 0.0414(3) 0.0044(2) 0.0036(2) -0.0003(2)
    O1 0.0626(12) 0.0652(11) 0.0621(11) -0.0073(9) 0.0108(9) 0.0075(9)
    O2 0.0534(11) 0.0619(10) 0.0564(10) 0.0198(8) 0.0023(8) -0.0081(8)
    O3 0.0299(8) 0.0596(9) 0.0571(10) 0.0133(6) 0.0115(7) 0.0114(8)
    O4 0.0368(9) 0.0688(11) 0.0778(13) 0.0201(8) 0.0158(8) 0.0165(9)
    N1 0.0603(14) 0.0807(15) 0.0413(11) 0.0041(11) 0.0047(10) -0.0001(10)
    N2 0.0351(11) 0.0729(14) 0.0812(17) 0.0109(10) 0.0177(11) 0.0219(13)
    N3 0.0721(17) 0.0741(15) 0.0679(16) 0.0045(13) 0.0106(13) 0.0187(13)
    C1 0.0552(16) 0.094(2) 0.0467(14) -0.0058(15) -0.0051(12) 0.0159(14)
    C2A 0.071(7) 0.085(6) 0.065(7) 0.012(5) -0.001(4) 0.015(5)
    C3A 0.074(8) 0.105(7) 0.052(6) 0.000(5) -0.009(5) 0.015(4)
    C4A 0.047(8) 0.134(10) 0.076(7) 0.043(6) -0.006(5) 0.036(7)
    C5A 0.059(7) 0.112(8) 0.079(8) 0.036(6) 0.026(6) 0.035(6)
    C2B 0.081(9) 0.194(14) 0.040(5) -0.052(8) -0.023(4) 0.015(6)
    C3B 0.058(8) 0.23(2) 0.054(8) -0.009(9) -0.018(7) 0.038(11)
    C4B 0.041(7) 0.179(19) 0.126(12) 0.010(8) -0.037(8) 0.087(10)
    C5B 0.048(7) 0.189(15) 0.097(9) -0.014(7) -0.050(6) 0.066(9)
    C6 0.0370(13) 0.102(2) 0.0637(17) 0.0021(14) -0.0051(12) 0.0342(17)
    C7 0.0351(12) 0.0692(15) 0.0622(15) 0.0106(11) 0.0081(11) 0.0204(13)
    C8 0.0310(10) 0.0559(12) 0.0456(12) 0.0085(9) 0.0051(8) 0.0101(10)
    C9 0.0327(10) 0.0438(10) 0.0507(12) 0.0099(8) 0.0058(9) 0.0021(9)
    C10 0.0324(10) 0.0442(10) 0.0425(11) 0.0077(8) 0.0062(8) -0.0016(8)
    C11 0.0323(10) 0.0439(10) 0.0524(12) 0.0088(8) 0.0076(9) -0.0047(9)
    C12 0.0405(12) 0.0576(12) 0.0516(13) 0.0104(10) 0.0157(10) -0.0011(11)
    C13 0.0430(12) 0.0556(12) 0.0462(12) 0.0131(10) 0.0117(10) 0.0061(10)
    C14 0.0392(12) 0.0566(12) 0.0482(12) 0.0140(10) 0.0066(9) 0.0068(10)
    C15 0.0308(10) 0.0479(10) 0.0446(11) 0.0079(8) 0.0087(8) -0.0006(9)
    C16 0.0357(11) 0.0460(11) 0.0502(12) 0.0052(8) 0.0113(9) 0.0013(9)
    C17 0.0369(11) 0.0451(10) 0.0477(12) 0.0084(8) 0.0061(9) 0.0024(9)
    C18 0.0401(12) 0.0519(12) 0.0527(13) 0.0040(9) 0.0045(10) 0.0040(11)
    C19 0.0695(18) 0.0482(12) 0.0622(16) 0.0073(12) 0.0181(13) 0.0027(11)
    C20 0.0603(17) 0.0899(19) 0.0576(16) 0.0202(15) 0.0191(13) 0.0192(15)
    C21 0.081(3) 0.166(4) 0.0550(18) 0.002(2) 0.0214(17) -0.022(2)
    C22A 0.117(15) 0.214(15) 0.159(14) -0.104(10) 0.087(13) -0.092(11)
    C22B 0.102(13) 0.29(2) 0.177(18) -0.112(12) 0.082(12) -0.066(14)
_geom_special_details
;
 All esds (except the esd in the dihedral angle between two l.s. planes)
 are estimated using the full covariance matrix.  The cell esds are taken
 into account individually in the estimation of esds in distances, angles
 and torsion angles; correlations between esds in cell parameters are only
 used when they are defined by crystal symmetry.  An approximate (isotropic)
 treatment of cell esds is used for estimating esds involving l.s. planes.
;
loop_
    _geom_bond_atom_site_label_1
    _geom_bond_atom_site_label_2
    _geom_bond_site_symmetry_2
    _geom_bond_distance
    _geom_bond_publ_flag
    Cl1 C7 . 1.735(3) ?
    S1 O1 . 1.4168(19) ?
    S1 O2 . 1.4287(18) ?
    S1 N1 . 1.627(2) ?
    S1 C8 . 1.753(2) ?
    O3 C16 . 1.364(3) ?
    O3 C15 . 1.373(3) ?
    O4 C11 . 1.225(3) ?
    N1 C1 . 1.408(4) ?
    N1 C21 . 1.461(5) ?
    N2 C16 . 1.337(3) ?
    N2 H2A . 0.92(3) ?
    N2 H2B . 0.91(3) ?
    N3 C18 . 1.139(3) ?
    C1 C2A . 1.391(5) ?
    C1 C6 . 1.394(5) ?
    C1 C2B . 1.395(4) ?
    C2A C3A . 1.380(5) ?
    C2A H2AA . 0.9300 ?
    C3A C4A . 1.378(5) ?
    C3A H3A . 0.9300 ?
    C4A C5A . 1.381(5) ?
    C4A H4A . 0.9300 ?
    C5A C6 . 1.394(4) ?
    C5A H5A . 0.9300 ?
    C2B C3B . 1.380(5) ?
    C2B H2BA . 0.9300 ?
    C3B C4B . 1.377(5) ?
    C3B H3B . 0.9300 ?
    C4B C5B . 1.380(5) ?
    C4B H4B . 0.9300 ?
    C5B C6 . 1.399(5) ?
    C5B H5B . 0.9300 ?
    C6 C7 . 1.488(4) ?
    C7 C8 . 1.334(3) ?
    C8 C9 . 1.525(3) ?
    C9 C10 . 1.502(3) ?
    C9 C17 . 1.512(3) ?
    C9 H9 . 0.9800 ?
    C10 C15 . 1.341(3) ?
    C10 C11 . 1.462(3) ?
    C11 C12 . 1.506(3) ?
    C12 C13 . 1.538(3) ?
    C12 H12A . 0.9700 ?
    C12 H12B . 0.9700 ?
    C13 C20 . 1.525(4) ?
    C13 C14 . 1.525(3) ?
    C13 C19 . 1.528(3) ?
    C14 C15 . 1.483(3) ?
    C14 H14A . 0.9700 ?
    C14 H14B . 0.9700 ?
    C16 C17 . 1.347(3) ?
    C17 C18 . 1.415(3) ?
    C19 H19A . 0.9600 ?
    C19 H19B . 0.9600 ?
    C19 H19C . 0.9600 ?
    C20 H20A . 0.9600 ?
    C20 H20B . 0.9600 ?
    C20 H20C . 0.9600 ?
    C21 C22B . 1.533(5) ?
    C21 C22A . 1.534(5) ?
    C21 H21A . 0.9700 ?
    C21 H21B . 0.9700 ?
    C21 H21C . 0.9700 ?
    C21 H21D . 0.9700 ?
    C22A H22A . 0.9600 ?
    C22A H22B . 0.9600 ?
    C22A H22C . 0.9600 ?
    C22B H22D . 0.9600 ?
    C22B H22E . 0.9600 ?
    C22B H22F . 0.9600 ?
loop_
    _geom_angle_atom_site_label_1
    _geom_angle_atom_site_label_2
    _geom_angle_atom_site_label_3
    _geom_angle_site_symmetry_1
    _geom_angle_site_symmetry_3
    _geom_angle
    _geom_angle_publ_flag
    O1 S1 O2 . . 118.26(12) ?
    O1 S1 N1 . . 108.63(12) ?
    O2 S1 N1 . . 107.59(13) ?
    O1 S1 C8 . . 107.85(12) ?
    O2 S1 C8 . . 110.65(10) ?
    N1 S1 C8 . . 102.75(12) ?
    C16 O3 C15 . . 119.25(17) ?
    C1 N1 C21 . . 120.9(3) ?
    C1 N1 S1 . . 116.6(2) ?
    C21 N1 S1 . . 121.3(2) ?
    C16 N2 H2A . . 118(2) ?
    C16 N2 H2B . . 121.8(19) ?
    H2A N2 H2B . . 119(3) ?
    C2A C1 C6 . . 124.9(6) ?
    C6 C1 C2B . . 113.5(7) ?
    C2A C1 N1 . . 114.5(6) ?
    C6 C1 N1 . . 120.4(2) ?
    C2B C1 N1 . . 126.1(7) ?
    C3A C2A C1 . . 119.7(12) ?
    C3A C2A H2AA . . 120.1 ?
    C1 C2A H2AA . . 120.1 ?
    C4A C3A C2A . . 113.6(13) ?
    C4A C3A H3A . . 123.2 ?
    C2A C3A H3A . . 123.2 ?
    C3A C4A C5A . . 128.8(11) ?
    C3A C4A H4A . . 115.6 ?
    C5A C4A H4A . . 115.6 ?
    C4A C5A C6 . . 116.7(8) ?
    C4A C5A H5A . . 121.7 ?
    C6 C5A H5A . . 121.7 ?
    C3B C2B C1 . . 120.6(12) ?
    C3B C2B H2BA . . 119.7 ?
    C1 C2B H2BA . . 119.7 ?
    C4B C3B C2B . . 129.0(14) ?
    C4B C3B H3B . . 115.5 ?
    C2B C3B H3B . . 115.5 ?
    C3B C4B C5B . . 108.4(13) ?
    C3B C4B H4B . . 125.8 ?
    C5B C4B H4B . . 125.8 ?
    C4B C5B C6 . . 126.5(11) ?
    C4B C5B H5B . . 116.7 ?
    C6 C5B H5B . . 116.7 ?
    C1 C6 C5A . . 115.9(6) ?
    C1 C6 C5B . . 121.9(7) ?
    C1 C6 C7 . . 119.9(2) ?
    C5A C6 C7 . . 124.1(6) ?
    C5B C6 C7 . . 118.0(6) ?
    C8 C7 C6 . . 124.5(3) ?
    C8 C7 Cl1 . . 118.5(2) ?
    C6 C7 Cl1 . . 116.9(2) ?
    C7 C8 C9 . . 127.2(2) ?
    C7 C8 S1 . . 114.9(2) ?
    C9 C8 S1 . . 117.90(15) ?
    C10 C9 C17 . . 109.45(17) ?
    C10 C9 C8 . . 113.45(17) ?
    C17 C9 C8 . . 110.8(2) ?
    C10 C9 H9 . . 107.6 ?
    C17 C9 H9 . . 107.6 ?
    C8 C9 H9 . . 107.6 ?
    C15 C10 C11 . . 118.2(2) ?
    C15 C10 C9 . . 122.7(2) ?
    C11 C10 C9 . . 118.99(18) ?
    O4 C11 C10 . . 119.4(2) ?
    O4 C11 C12 . . 121.9(2) ?
    C10 C11 C12 . . 118.57(19) ?
    C11 C12 C13 . . 113.76(19) ?
    C11 C12 H12A . . 108.8 ?
    C13 C12 H12A . . 108.8 ?
    C11 C12 H12B . . 108.8 ?
    C13 C12 H12B . . 108.8 ?
    H12A C12 H12B . . 107.7 ?
    C20 C13 C14 . . 109.1(2) ?
    C20 C13 C19 . . 109.2(2) ?
    C14 C13 C19 . . 111.0(2) ?
    C20 C13 C12 . . 110.0(2) ?
    C14 C13 C12 . . 108.06(19) ?
    C19 C13 C12 . . 109.5(2) ?
    C15 C14 C13 . . 113.40(18) ?
    C15 C14 H14A . . 108.9 ?
    C13 C14 H14A . . 108.9 ?
    C15 C14 H14B . . 108.9 ?
    C13 C14 H14B . . 108.9 ?
    H14A C14 H14B . . 107.7 ?
    C10 C15 O3 . . 122.8(2) ?
    C10 C15 C14 . . 125.8(2) ?
    O3 C15 C14 . . 111.38(18) ?
    N2 C16 C17 . . 127.6(2) ?
    N2 C16 O3 . . 110.3(2) ?
    C17 C16 O3 . . 122.1(2) ?
    C16 C17 C18 . . 117.1(2) ?
    C16 C17 C9 . . 123.0(2) ?
    C18 C17 C9 . . 119.70(19) ?
    N3 C18 C17 . . 178.6(3) ?
    C13 C19 H19A . . 109.5 ?
    C13 C19 H19B . . 109.5 ?
    H19A C19 H19B . . 109.5 ?
    C13 C19 H19C . . 109.5 ?
    H19A C19 H19C . . 109.5 ?
    H19B C19 H19C . . 109.5 ?
    C13 C20 H20A . . 109.5 ?
    C13 C20 H20B . . 109.5 ?
    H20A C20 H20B . . 109.5 ?
    C13 C20 H20C . . 109.5 ?
    H20A C20 H20C . . 109.5 ?
    H20B C20 H20C . . 109.5 ?
    N1 C21 C22B . . 116.6(12) ?
    N1 C21 C22A . . 105.2(9) ?
    N1 C21 H21A . . 110.7 ?
    C22A C21 H21A . . 110.7 ?
    N1 C21 H21B . . 110.7 ?
    C22A C21 H21B . . 110.7 ?
    H21A C21 H21B . . 108.8 ?
    N1 C21 H21C . . 108.1 ?
    C22B C21 H21C . . 108.1 ?
    N1 C21 H21D . . 108.1 ?
    C22B C21 H21D . . 108.1 ?
    H21C C21 H21D . . 107.3 ?
    C21 C22A H22A . . 109.5 ?
    C21 C22A H22B . . 109.5 ?
    H22A C22A H22B . . 109.5 ?
    C21 C22A H22C . . 109.5 ?
    H22A C22A H22C . . 109.5 ?
    H22B C22A H22C . . 109.5 ?
    C21 C22B H22D . . 109.5 ?
    C21 C22B H22E . . 109.5 ?
    H22D C22B H22E . . 109.5 ?
    C21 C22B H22F . . 109.5 ?
    H22D C22B H22F . . 109.5 ?
    H22E C22B H22F . . 109.5 ?
loop_
    _geom_torsion_atom_site_label_1
    _geom_torsion_atom_site_label_2
    _geom_torsion_atom_site_label_3
    _geom_torsion_atom_site_label_4
    _geom_torsion_site_symmetry_1
    _geom_torsion_site_symmetry_2
    _geom_torsion_site_symmetry_3
    _geom_torsion_site_symmetry_4
    _geom_torsion
    _geom_torsion_publ_flag
    O1 S1 N1 C1 . . . . 63.5(2) ?
    O2 S1 N1 C1 . . . . -167.3(2) ?
    C8 S1 N1 C1 . . . . -50.5(2) ?
    O1 S1 N1 C21 . . . . -128.9(3) ?
    O2 S1 N1 C21 . . . . 0.3(3) ?
    C8 S1 N1 C21 . . . . 117.1(3) ?
    C21 N1 C1 C2A . . . . 38.9(9) ?
    S1 N1 C1 C2A . . . . -153.4(8) ?
    C21 N1 C1 C6 . . . . -135.3(3) ?
    S1 N1 C1 C6 . . . . 32.4(4) ?
    C21 N1 C1 C2B . . . . 47.2(11) ?
    S1 N1 C1 C2B . . . . -145.1(11) ?
    C6 C1 C2A C3A . . . . -6.0(19) ?
    N1 C1 C2A C3A . . . . -179.9(13) ?
    C1 C2A C3A C4A . . . . 0(3) ?
    C2A C3A C4A C5A . . . . 5(4) ?
    C3A C4A C5A C6 . . . . -4(4) ?
    C6 C1 C2B C3B . . . . 4(2) ?
    N1 C1 C2B C3B . . . . -178.5(15) ?
    C1 C2B C3B C4B . . . . -2(4) ?
    C2B C3B C4B C5B . . . . -2(4) ?
    C3B C4B C5B C6 . . . . 3(4) ?
    C2A C1 C6 C5A . . . . 7.0(12) ?
    N1 C1 C6 C5A . . . . -179.4(7) ?
    C2B C1 C6 C5B . . . . -3.1(14) ?
    N1 C1 C6 C5B . . . . 179.2(9) ?
    C2A C1 C6 C7 . . . . -168.8(9) ?
    C2B C1 C6 C7 . . . . -177.4(10) ?
    N1 C1 C6 C7 . . . . 4.8(4) ?
    C4A C5A C6 C1 . . . . -2.2(19) ?
    C4A C5A C6 C7 . . . . 173.3(14) ?
    C4B C5B C6 C1 . . . . 0(3) ?
    C4B C5B C6 C7 . . . . 174.1(19) ?
    C1 C6 C7 C8 . . . . -16.8(4) ?
    C5A C6 C7 C8 . . . . 167.8(8) ?
    C5B C6 C7 C8 . . . . 168.6(9) ?
    C1 C6 C7 Cl1 . . . . 160.2(2) ?
    C5A C6 C7 Cl1 . . . . -15.2(8) ?
    C5B C6 C7 Cl1 . . . . -14.4(9) ?
    C6 C7 C8 C9 . . . . 168.9(2) ?
    Cl1 C7 C8 C9 . . . . -8.1(4) ?
    C6 C7 C8 S1 . . . . -8.7(4) ?
    Cl1 C7 C8 S1 . . . . 174.30(13) ?
    O1 S1 C8 C7 . . . . -76.2(2) ?
    O2 S1 C8 C7 . . . . 153.1(2) ?
    N1 S1 C8 C7 . . . . 38.5(2) ?
    O1 S1 C8 C9 . . . . 105.95(19) ?
    O2 S1 C8 C9 . . . . -24.8(2) ?
    N1 S1 C8 C9 . . . . -139.41(19) ?
    C7 C8 C9 C10 . . . . 131.5(3) ?
    S1 C8 C9 C10 . . . . -50.9(3) ?
    C7 C8 C9 C17 . . . . -104.9(3) ?
    S1 C8 C9 C17 . . . . 72.7(2) ?
    C17 C9 C10 C15 . . . . -8.0(3) ?
    C8 C9 C10 C15 . . . . 116.3(2) ?
    C17 C9 C10 C11 . . . . 167.86(18) ?
    C8 C9 C10 C11 . . . . -67.8(3) ?
    C15 C10 C11 O4 . . . . 176.9(2) ?
    C9 C10 C11 O4 . . . . 0.8(3) ?
    C15 C10 C11 C12 . . . . 0.6(3) ?
    C9 C10 C11 C12 . . . . -175.43(18) ?
    O4 C11 C12 C13 . . . . 152.7(2) ?
    C10 C11 C12 C13 . . . . -31.1(3) ?
    C11 C12 C13 C20 . . . . 171.6(2) ?
    C11 C12 C13 C14 . . . . 52.6(3) ?
    C11 C12 C13 C19 . . . . -68.4(3) ?
    C20 C13 C14 C15 . . . . -165.8(2) ?
    C19 C13 C14 C15 . . . . 73.8(3) ?
    C12 C13 C14 C15 . . . . -46.2(3) ?
    C11 C10 C15 O3 . . . . -173.24(19) ?
    C9 C10 C15 O3 . . . . 2.7(3) ?
    C11 C10 C15 C14 . . . . 5.8(3) ?
    C9 C10 C15 C14 . . . . -178.3(2) ?
    C16 O3 C15 C10 . . . . 3.6(3) ?
    C16 O3 C15 C14 . . . . -175.57(18) ?
    C13 C14 C15 C10 . . . . 19.0(3) ?
    C13 C14 C15 O3 . . . . -161.91(19) ?
    C15 O3 C16 N2 . . . . 176.7(2) ?
    C15 O3 C16 C17 . . . . -3.2(3) ?
    N2 C16 C17 C18 . . . . 1.6(4) ?
    O3 C16 C17 C18 . . . . -178.6(2) ?
    N2 C16 C17 C9 . . . . 176.8(2) ?
    O3 C16 C17 C9 . . . . -3.4(3) ?
    C10 C9 C17 C16 . . . . 8.4(3) ?
    C8 C9 C17 C16 . . . . -117.4(2) ?
    C10 C9 C17 C18 . . . . -176.56(19) ?
    C8 C9 C17 C18 . . . . 57.6(3) ?
    C1 N1 C21 C22B . . . . 77.0(11) ?
    S1 N1 C21 C22B . . . . -90.1(11) ?
    C1 N1 C21 C22A . . . . 56.8(9) ?
    S1 N1 C21 C22A . . . . -110.3(8) ?
loop_
    _geom_hbond_atom_site_label_D
    _geom_hbond_atom_site_label_H
    _geom_hbond_atom_site_label_A
    _geom_hbond_site_symmetry_A
    _geom_hbond_distance_DH
    _geom_hbond_distance_HA
    _geom_hbond_distance_DA
    _geom_hbond_angle_DHA
    N2 H2A O4 1_655 0.92(3) 2.03(3) 2.857(3) 150(3)
    N2 H2B Cl1 1_655 0.91(3) 2.84(3) 3.583(3) 140(2)
    C4B H4B N3 2_565 0.93 2.49 3.381(18) 160
    C19 H19C O3 2_656 0.96 2.56 3.452(3) 155
    C20 H20C O1 2_556 0.96 2.56 3.443(4) 153
_shelx_space_group_comment
;
The symmetry employed for this shelxl refinement is uniquely defined
by the following loop, which should always be used as a source of
symmetry information in preference to the above space-group names.
They are only intended as comments.
;
_shelx_estimated_absorpt_T_min     0.942
_shelx_estimated_absorpt_T_max     0.956
_shelx_hkl_file
;
   0   0  -2   14.64    1.80
   0   0  -3  503.63   12.23
   0   0  -3  529.60   13.43
   0   0   4 4252.07   48.36
   0   0  -4 3527.14   37.07
   0   0  -5 1634.61   26.49
   0   0   5 1705.01   34.40
   0   0  -6 2124.56   33.54
   0   0   6 2206.45   42.28
   0   0   7   98.13    9.95
   0   0  -7  105.69    8.88
   0   0  -7  107.42    8.10
   0   0  -8  663.35   24.06
   0   0  -8  708.71   22.70
   0   0   8  693.23   27.49
   0   0  -9  230.86   15.45
   0   0  -9  195.45   12.48
   0   0   9  243.23   17.63
   0   0 -10   67.46    8.78
   0   0  10   81.41   10.52
   0   0 -11    0.24    0.43
   0   0 -11    2.51    2.96
   0   0  11    1.99    1.83
   0   0 -12    0.15    0.84
   0   0  12   -2.14    3.02
   0   0  13   23.36    6.70
   0   0 -13    9.52    4.27
   0   0 -14    0.33    1.01
   0   0  14    2.02    3.12
   0   0  15   11.89    5.34
   0   0  16   15.57    6.51
   0   0  17    3.75    3.48
   0  -1  17    9.00    4.99
   0  -1  16   -0.97    1.72
   0   1 -15    5.33    3.65
   0  -1  15   21.10    7.60
   0  -1  14   20.94    6.93
   0   1 -14   14.10    5.64
   0  -1  13    0.72    2.33
   0   1 -13    0.98    1.95
   0   1 -12    1.94    2.27
   0  -1  12    0.08    1.79
   0   1 -11   -0.47    1.05
   0  -1  11    0.62    0.85
   0   1 -10   77.54    9.70
   0  -1  10   88.73   11.01
   0   1  -9    1.53    1.31
   0   1  -9    0.45    0.61
   0  -1   9    0.99    1.26
   0   1  -8  364.14   13.99
   0  -1   8  405.36   21.17
   0   1  -8  374.65   18.86
   0   1  -7 1291.71   24.77
   0  -1   7 1362.42   36.12
   0   1  -6   48.42    4.34
   0   1  -6   46.88    5.71
   0  -1   6   55.17    6.74
   0  -1   5  309.57   14.38
   0   1  -5  245.66   11.56
   0   1  -4   31.62    3.61
   0   1  -3   14.21    2.21
   0  -1   3    9.81    1.90
   0   1  -2  130.23    5.77
   0  -1   2  119.93    6.07
   0   1   2  393.76   11.16
   0  -1  -2  379.14   10.63
   0   1   3  508.12   15.04
   0  -1  -3  455.16   13.20
   0  -1  -4  353.88   12.98
   0   1   4  337.36   14.07
   0  -1  -5 1042.89   24.47
   0   1   5 1023.86   27.13
   0  -1  -5  979.97   21.99
   0   1   6  141.47   11.19
   0  -1  -6  131.78    9.34
   0  -1  -6  128.53    8.93
   0  -1  -7  783.24   23.14
   0   1   7  827.22   27.97
   0  -1  -7  798.28   24.34
   0  -1  -8  406.04   18.30
   0  -1  -8  395.97   18.38
   0   1   8  389.90   21.14
   0  -1  -9  168.29   12.76
   0   1   9  185.95   14.92
   0  -1  -9  173.24   12.86
   0   1  10  246.58   18.71
   0  -1 -10  226.00   15.70
   0  -1 -10  238.85   15.95
   0   1  11   46.27    8.57
   0  -1 -11   25.94    5.36
   0  -1 -11   39.27    6.96
   0  -1 -12   12.38    4.10
   0  -1 -12   17.91    4.60
   0   1  13   22.06    6.61
   0  -1 -13   12.31    4.59
   0   1  14   -1.03    0.48
   0   1  15   13.07    6.47
   0   1  16    9.29    5.04
   0   1  17    7.13    4.39
   0  -2  17    0.32    0.94
   0  -2  16    3.09    3.16
   0   2 -16   -0.40    0.80
   0   2 -15   12.39    5.62
   0  -2  15   24.77    7.88
   0   2 -14   -1.79    2.31
   0  -2  14   -1.72    2.16
   0  -2  13   35.59    8.18
   0   2 -13   28.56    7.43
   0   2 -12   -2.47    2.00
   0  -2  12   -3.07    3.58
   0   2 -11    1.64    1.62
   0  -2  11   -0.25    0.04
   0  -2  10   18.96    4.70
   0   2 -10   21.70    5.50
   0  -2   9   84.84   10.20
   0   2  -9   76.83    9.24
   0   2  -8    8.65    3.10
   0  -2   8    8.69    3.54
   0   2  -8    4.31    1.27
   0   2  -7  313.93   16.29
   0   2  -7  319.93    9.70
   0  -2   6 3190.98   50.79
   0   2  -6 2540.01   43.49
   0   2  -5 3773.06   49.19
   0  -2   5 4902.64   56.35
   0   2  -4  397.39   14.35
   0   2  -3 1193.88   22.89
   0   2  -3 1176.46   12.40
   0   2  -2 2433.82   28.41
   0  -2   2 2456.14   19.02
   0  -2   1   71.86    3.67
   0   2  -1   73.11    4.37
   0  -2   1   65.43    4.51
   0   2  -1   74.27    4.37
   0   2   0 2699.14   27.04
   0  -2   0 2386.88   25.97
   0  -2   0 1953.26   22.28
   0  -2   0 2254.21   23.53
   0   2   0 2173.12   27.82
   0  -2  -1    8.12    1.59
   0  -2  -1    6.22    1.32
   0  -2  -1    4.45    0.96
   0  -2  -1    6.03    1.45
   0   2   1    4.88    0.91
   0   2   1    5.55    1.05
   0   2   1    3.70    1.09
   0   2   3 7490.17   60.82
   0  -2  -3 6756.55   59.23
   0   2   4  199.75   10.98
   0  -2  -4  207.76   11.20
   0   2   5  123.22    9.43
   0  -2  -5  136.88    9.67
   0   2   6   48.28    6.44
   0  -2  -6   58.18    6.68
   0  -2  -7  581.16   22.68
   0   2   7  582.49   24.24
   0  -2  -7  649.60   21.29
   0  -2  -8   64.04    6.89
   0  -2  -8   58.46    7.63
   0   2   9    7.95    3.56
   0  -2  -9    7.99    2.66
   0  -2  -9    6.40    2.64
   0   2  10    5.46    3.09
   0  -2 -10    7.14    3.23
   0  -2 -10    4.01    1.35
   0  -2 -11   44.21    7.40
   0  -2 -11   62.36    8.94
   0   2  12   -0.38    0.40
   0  -2 -12   -0.80    1.10
   0  -2 -12   -0.56    1.17
   0   2  13    8.73    3.61
   0   2  14   14.10    6.02
   0   2  15   26.14    8.02
   0   2  16   13.12    6.95
   0  -3  17    3.17    3.70
   0   3 -17    2.41    2.52
   0  -3  16   -0.80    2.05
   0   3 -16    1.59    2.28
   0   3 -15   10.23    5.16
   0  -3  15    9.26    5.09
   0   3 -14   39.31    9.37
   0  -3  14   35.59    8.78
   0   3 -13   20.53    6.38
   0  -3  13   14.84    5.05
   0  -3  12    0.86    1.84
   0   3 -12    1.69    1.87
   0  -3  11   86.67   11.71
   0   3 -11   72.93   10.69
   0  -3  10   92.89   11.39
   0   3 -10   91.27   11.08
   0   3  -9   16.65    4.33
   0  -3   9   20.94    4.78
   0  -3   8   41.53    6.73
   0   3  -8   34.98    6.03
   0   3  -7   45.95    6.39
   0  -3   7   36.62    5.98
   0  -3   6    3.54    1.76
   0   3  -6    3.77    1.73
   0   3  -5 1052.76   26.80
   0   3  -5  581.33    9.47
   0  -3   4  143.70    6.45
   0   3  -4  136.49    5.45
   0   3  -3  119.01    5.92
   0  -3   3  129.72    4.27
   0   3  -3  179.98    9.19
   0  -3   3  177.95    6.30
   0  -3   2 1575.66   21.31
   0   3  -2 1545.75   25.64
   0  -3   1  132.96    6.49
   0   3  -1  141.60    7.31
   0   3   0  268.62    6.81
   0  -3   0  249.58   10.17
   0  -3   0  246.27    6.97
   0  -3   0  247.11    9.57
   0   3   0  255.06    9.63
   0  -3  -1 4067.96   44.71
   0  -3  -1 4263.59   42.65
   0   3   1 4081.63   35.32
   0   3   1 4306.74   35.63
   0  -3  -2 9913.38   69.94
   0   3   2 9999.00   54.61
   0  -3  -3 3471.34   47.51
   0   3   3 3623.42   44.06
   0  -3  -4   10.92    2.76
   0  -3  -4   13.06    2.40
   0   3   4   10.75    2.49
   0  -3  -5   14.83    3.29
   0   3   5   14.01    3.16
   0  -3  -6  959.10   29.67
   0   3   6  915.81   28.67
   0  -3  -7    2.85    1.94
   0   3   7    1.74    0.83
   0   3   8  229.79   16.26
   0  -3  -8  244.43   16.55
   0  -3  -8  221.86   13.35
   0  -3  -9    1.78    1.41
   0  -3  -9    3.73    2.40
   0   3   9    1.10    0.25
   0  -3 -10  401.63   23.03
   0   3  10  402.30   24.59
   0  -3 -11  104.86   12.30
   0   3  11  108.84   13.11
   0  -3 -12    0.64    1.01
   0   3  12    3.89    2.93
   0  -3 -13    1.66    1.77
   0   3  13    2.18    2.45
   0   3  14   11.59    4.65
   0   3  15    0.73    2.09
   0   3  16    9.81    4.85
   0  -3 -17   -0.29    0.45
   0  -4  17    6.59    4.57
   0   4 -17    8.72    5.85
   0   4 -16    2.60    2.82
   0  -4  16    0.80    2.97
   0   4 -15   20.07    7.50
   0  -4  15   13.87    5.96
   0  -4  14    4.78    3.26
   0   4 -14    3.35    3.46
   0   4 -13   26.39    7.26
   0  -4  13   12.50    4.71
   0   4 -12   10.76    4.04
   0  -4  12    8.11    4.03
   0   4 -11  156.46   15.81
   0  -4  11  159.21   16.18
   0   4 -10   11.38    3.57
   0  -4  10   13.31    4.43
   0   4  -9   58.31    8.57
   0  -4   9   66.27    8.92
   0  -4   8    2.72    2.08
   0   4  -8    1.72    1.86
   0  -4   7   35.13    5.58
   0   4  -7   27.61    5.04
   0   4  -6   12.20    3.22
   0   4  -6    4.67    0.96
   0  -4   5  451.25   12.55
   0   4  -5  463.59   12.33
   0  -4   4  765.16   11.31
   0   4  -4  713.66   17.44
   0  -4   3 1108.30   19.95
   0   4  -3 1076.24   25.35
   0  -4   2   26.16    3.31
   0   4  -2   26.94    3.90
   0   4  -1   32.43    4.08
   0   4  -1   21.52    2.14
   0  -4   1   30.18    3.69
   0  -4   1   21.79    1.78
   0   4   0   90.57    4.77
   0  -4   0   81.05    6.83
   0  -4   0   80.14    6.86
   0   4   0   79.58    6.04
   0  -4  -1  721.33   19.74
   0   4   1  706.92   17.49
   0  -4  -1  689.09   20.81
   0   4   2  996.32   21.57
   0  -4  -2  989.23   24.42
   0   4   2 1013.26   20.48
   0  -4  -2  931.53   25.50
   0  -4  -3  617.46   21.96
   0   4   3  639.55   19.38
   0   4   4  909.71   25.09
   0  -4  -4  896.80   27.93
   0  -4  -5  414.54   20.10
   0   4   5  405.82   18.30
   0  -4  -5  435.60   16.54
   0  -4  -6  385.54   20.14
   0  -4  -6  424.47   17.78
   0   4   6  373.49   19.09
   0  -4  -7   17.81    4.51
   0   4   7   14.23    3.85
   0  -4  -7   19.87    3.61
   0  -4  -8  115.43   12.03
   0   4   8   99.91   10.73
   0   4   9   74.96    9.95
   0  -4  -9   88.18   10.75
   0  -4 -10    7.11    2.90
   0  -4 -10    4.15    1.95
   0   4  10    8.23    3.75
   0  -4 -11    4.61    2.41
   0   4  11    8.32    3.63
   0   4  12   25.42    6.60
   0  -4 -12   12.89    4.75
   0   4  13   23.63    7.12
   0  -4 -13   14.17    5.19
   0   4  14   -0.26    1.52
   0  -4 -14    0.56    1.07
   0   4  15   12.16    5.47
   0  -4 -15    3.99    3.27
   0   4  16    2.11    3.07
   0   5 -17    0.30    2.27
   0   5 -16    0.71    2.31
   0   5 -15    5.10    3.77
   0  -5  15    3.76    2.80
   0  -5  14    6.27    4.08
   0   5 -14   14.01    6.62
   0  -5  13   -0.95    1.56
   0   5 -13   -1.64    0.95
   0   5 -12   25.43    6.54
   0  -5  12   13.46    4.88
   0  -5  11   -1.76    2.44
   0   5 -11    0.67    1.15
   0  -5  10  107.39   12.28
   0   5 -10  108.28   12.77
   0   5  -9   34.97    6.71
   0  -5   9   35.08    6.38
   0   5  -8    2.46    1.86
   0  -5   8    4.35    2.20
   0   5  -7   25.08    5.03
   0  -5   7   35.87    5.70
   0   5  -6   10.48    3.28
   0  -5   6    3.98    1.15
   0   5  -6    4.47    1.36
   0  -5   6   13.25    3.11
   0   5  -5   31.24    5.08
   0  -5   5   44.62    5.05
   0   5  -4  389.59   17.70
   0  -5   4  335.35   12.41
   0   5  -3  217.33   12.61
   0  -5   3  224.19   10.61
   0   5  -2  114.90    8.66
   0  -5   2  128.25    8.64
   0   5  -1  567.00   13.48
   0  -5   1  639.47   11.35
   0  -5   1  920.10   23.49
   0  -5   1  894.19   22.67
   0   5  -1 1071.68   27.78
   0   5   0  416.51   15.25
   0  -5   0  441.10   17.59
   0  -5   0  473.02   17.67
   0   5   0  437.75   11.54
   0   5   1 2728.51   34.07
   0  -5  -1 2707.29   41.98
   0   5   1 2696.92   38.10
   0   5   2  133.79    8.32
   0  -5  -2  126.41   10.25
   0   5   2  136.95    8.59
   0  -5  -2  135.77    9.98
   0   5   3   94.00    7.76
   0   5   3   84.71    6.80
   0  -5  -3   86.45    8.91
   0  -5  -3   85.68    8.23
   0  -5  -4 1726.91   41.85
   0   5   4 1782.27   36.94
   0  -5  -5 3063.05   58.10
   0   5   5 3083.86   52.67
   0  -5  -5 3176.16   44.65
   0   5   6  376.52   19.61
   0  -5  -6  375.15   21.41
   0  -5  -6  377.38   17.09
   0  -5  -7  399.32   22.71
   0   5   7  381.10   20.78
   0  -5  -7  388.86   18.70
   0   5   8   25.47    5.29
   0  -5  -8   27.17    5.95
   0  -5  -8   28.11    5.42
   0   5   9  178.08   15.94
   0  -5  -9  188.15   16.93
   0  -5  -9  178.04   14.65
   0  -5 -10    5.73    2.88
   0   5  10    4.15    2.44
   0  -5 -10    5.27    3.50
   0   5  11   11.45    4.66
   0  -5 -11   14.48    5.07
   0  -5 -11    5.95    3.17
   0   5  12    9.16    4.18
   0  -5 -12    3.75    2.73
   0  -5 -12    5.97    3.39
   0  -5 -13   16.39    5.76
   0  -5 -13   21.21    6.38
   0  -5 -14    2.89    2.35
   0   5  14    8.03    3.72
   0   5  15    8.66    5.36
   0   6 -16   22.36    8.99
   0   6 -15    1.92    3.37
   0   6 -14   25.41    9.27
   0   6 -13   59.60   12.34
   0  -6  12   -0.23    0.36
   0   6 -12   -0.12    2.30
   0  -6  11   10.58    3.90
   0   6 -11   23.13    6.85
   0   6 -10   64.92   10.36
   0  -6  10   39.27    7.28
   0  -6   9   20.01    4.81
   0   6  -9   38.37    7.58
   0   6  -8  104.55   11.91
   0  -6   8   51.26    7.21
   0   6  -7   67.40    8.78
   0  -6   7   42.43    5.87
   0   6  -6   48.10    6.93
   0  -6   6   36.31    4.94
   0   6  -5   28.70    5.44
   0  -6   5   25.07    3.64
   0  -6   4    0.51    0.38
   0  -6   4    0.27    0.23
   0  -6   4   -0.26    1.03
   0   6  -4   -0.52    1.11
   0   6  -3  407.90   18.57
   0  -6   3  428.47   16.81
   0   6  -2  997.28   29.69
   0  -6   2  931.11   26.55
   0  -6   1  186.82   11.92
   0  -6   1   78.49    4.52
   0  -6   1  184.06   11.21
   0   6  -1  208.59   12.73
   0   6  -1   99.95    6.26
   0   6   0  701.74   21.38
   0   6   0  719.36   15.80
   0  -6   0  700.71   23.59
   0   6   1   24.67    3.54
   0   6   1   24.74    3.95
   0  -6  -1   21.19    3.97
   0  -6  -1   20.62    4.33
   0  -6  -2  115.58   10.61
   0   6   2  111.55    8.57
   0  -6  -2  125.41   10.16
   0   6   2  129.66    9.01
   0   6   3   84.28    7.81
   0   6   3   82.37    7.16
   0  -6  -3   66.10    8.23
   0  -6  -3   78.25    8.32
   0  -6  -4  427.58   22.01
   0   6   4  503.32   20.87
   0  -6  -5   29.87    6.29
   0   6   5   31.31    5.39
   0   6   6  619.10   26.22
   0  -6  -6  617.18   28.69
   0   6   7   33.47    6.04
   0  -6  -7   31.68    6.84
   0  -6  -7   18.28    4.07
   0   6   8   38.41    7.30
   0  -6  -8   37.70    7.71
   0  -6  -8   21.93    4.86
   0  -6  -9    2.58    2.63
   0  -6  -9    0.54    0.76
   0   6   9    4.41    1.98
   0   6  10   33.76    7.52
   0  -6 -10   29.60    7.05
   0  -6 -10   17.01    4.85
   0  -6 -11    2.37    1.68
   0   6  11    2.09    2.85
   0  -6 -11    3.37    2.75
   0  -6 -12   17.78    5.80
   0   6  12   25.86    7.25
   0  -6 -13    2.05    2.44
   0   6  13    3.01    3.79
   0  -6 -14    0.49    1.48
   0   6  14    2.95    2.06
   0   6  15    3.79    2.92
   0   7 -15   15.65    7.16
   0   7 -14   10.63    6.76
   0   7 -13   -1.42    2.69
   0   7 -12   17.27    6.39
   0   7 -11   12.79    5.24
   0   7 -10    4.14    2.78
   0   7  -9   11.76    4.40
   0   7  -8   23.45    5.93
   0  -7   8   15.38    3.78
   0  -7   7   13.73    3.21
   0   7  -7   20.69    5.57
   0   7  -6   25.89    5.41
   0  -7   6   11.30    2.55
   0  -7   5    6.88    2.23
   0  -7   5    3.85    1.20
   0  -7   4    5.46    0.97
   0  -7   4    7.30    1.10
   0   7  -3   65.88    8.15
   0  -7   3   73.09    7.71
   0  -7   2  124.19    9.89
   0  -7   2  137.36   11.26
   0   7  -2  149.87   12.34
   0   7  -1   64.45    7.25
   0  -7   1   66.29    7.54
   0  -7   1   70.25    8.10
   0  -7   0   16.04    3.94
   0  -7   0   13.68    3.72
   0   7   0    8.78    1.90
   0   7   0   16.86    3.72
   0  -7  -1    0.66    0.77
   0   7   1   -0.26    0.72
   0   7   1   -0.04    0.80
   0  -7  -1   -0.08    0.89
   0   7   2    0.76    0.94
   0  -7  -2    1.41    1.24
   0   7   2    2.73    1.58
   0  -7  -2    0.31    1.16
   0   7   3  179.41   11.58
   0  -7  -3  191.46   14.97
   0   7   3  194.71   12.58
   0  -7  -3  205.74   14.41
   0  -7  -4  198.44   15.76
   0   7   4  232.24   13.54
   0   7   4  228.44   14.67
   0   7   5  153.79   12.76
   0  -7  -5  133.47   13.37
   0  -7  -6  256.61   19.31
   0   7   6  300.19   19.11
   0   7   7   86.59   10.76
   0  -7  -7   76.41   10.97
   0   7   8  135.64   14.80
   0  -7  -8  131.61   14.61
   0   7   9    3.97    2.16
   0  -7  -9    4.87    2.50
   0  -7 -10    9.03    4.42
   0   7  10   10.56    4.87
   0  -7 -11    2.08    1.04
   0   7  11   -3.02    2.14
   0   7  12   -1.64    0.88
   0  -7 -12   -0.71    1.85
   0   7  13    4.62    4.11
   0  -7 -13    0.95    1.52
   0  -7 -14    0.05    1.13
   0   7  14    1.44    3.17
   0   7  15   -0.98    2.00
   0   8 -15   -0.65    2.75
   0   8 -14    8.87    5.68
   0   8 -13   37.21   10.83
   0   8 -12   31.24    9.17
   0   8 -11    1.14    2.34
   0   8 -10    6.45    3.90
   0   8  -9   29.55    7.88
   0   8  -8    4.20    3.96
   0   8  -7    9.52    3.79
   0   8  -6  170.56   15.70
   0  -8   5   33.45    5.47
   0   8  -5   39.50    7.43
   0  -8   4   38.63    6.16
   0   8  -4   44.10    7.88
   0  -8   3  107.56   10.46
   0   8  -3  120.44   12.55
   0  -8   3  104.14    9.96
   0  -8   2    3.50    2.23
   0   8  -2    1.42    2.25
   0  -8   2    0.34    1.93
   0  -8   1    6.41    2.47
   0   8  -1    4.67    1.97
   0  -8   1    5.92    2.78
   0  -8   0   84.13    8.96
   0  -8   0   88.07   10.06
   0   8   0   84.12    8.83
   0  -8  -1  392.66   21.91
   0   8   1  377.48   17.84
   0  -8  -1  399.81   20.56
   0   8   2    1.22    0.94
   0  -8  -2    0.20    1.53
   0  -8  -2   -0.34    1.17
   0   8   2    1.23    1.13
   0  -8  -3   61.96    9.01
   0   8   3   67.98    7.77
   0   8   3   61.37    7.18
   0  -8  -3   66.67    8.87
   0   8   4    5.40    2.22
   0  -8  -4    7.21    3.00
   0   8   4    6.56    2.38
   0   8   5    1.68    2.13
   0  -8  -5   -1.32    1.71
   0   8   6   24.72    5.63
   0  -8  -6   22.98    6.02
   0   8   7  188.33   16.56
   0  -8  -7  181.16   17.44
   0   8   8   -0.11    1.23
   0  -8  -8    1.26    1.47
   0   8   9   61.12   10.69
   0  -8  -9   59.21   10.76
   0  -8 -10    1.20    1.89
   0   8  10    2.98    2.88
   0  -8 -11   10.16    4.76
   0   8  11   11.36    4.69
   0  -8 -12    2.65    2.43
   0   8  12    4.11    3.94
   0   8  13    0.89    2.45
   0  -8 -13    0.03    0.62
   0   8  14   -2.01    2.70
   0  -8 -14    1.82    2.92
   0  -8 -15    7.74    5.49
   0   9 -14   -1.62    3.57
   0   9 -13   12.63    7.63
   0   9 -12    8.45    5.26
   0   9 -11   26.84    7.94
   0   9 -10   56.80   11.26
   0   9  -9   15.84    5.25
   0   9  -8  151.53   17.32
   0   9  -7    1.90    2.24
   0   9  -6  126.92   14.81
   0   9  -5    7.15    3.17
   0  -9   5    7.11    2.44
   0  -9   4  109.95   11.42
   0  -9   4  103.09   10.86
   0   9  -4  123.61   13.81
   0  -9   3    6.21    2.50
   0   9  -3    4.67    2.11
   0  -9   3    3.68    1.40
   0   9  -2    8.45    3.28
   0  -9   2   12.70    4.32
   0  -9   2   13.28    3.95
   0  -9   1   64.43    8.55
   0  -9   1   76.37   10.25
   0   9  -1   66.91    8.53
   0   9   0  184.74   13.92
   0  -9   0  214.45   15.43
   0  -9   0  233.00   18.37
   0  -9  -1    0.27    1.21
   0   9   1    1.90    1.26
   0  -9  -1    1.40    1.30
   0   9   1    1.46    1.33
   0  -9  -2   72.43   10.41
   0   9   2   51.81    7.33
   0   9   2   40.19    6.13
   0  -9  -2   63.36    8.86
   0  -9  -3    4.27    2.01
   0   9   3    2.36    1.09
   0  -9  -3    1.34    2.27
   0   9   3   -0.43    1.08
   0  -9  -4   28.97    6.68
   0   9   4   28.51    5.52
   0   9   4   22.54    4.77
   0   9   5    0.21    0.85
   0  -9  -5    4.62    3.11
   0   9   6   -2.34    2.30
   0  -9  -6   -0.25    1.84
   0   9   7   25.46    6.48
   0  -9  -7   26.71    7.34
   0  -9  -8  119.83   15.58
   0   9   8  111.29   14.42
   0   9   9   13.29    4.77
   0  -9  -9   11.98    4.32
   0   9  10    1.57    2.31
   0  -9 -10   -0.37    1.96
   0  -9 -11   12.11    6.15
   0   9  11   12.49    5.28
   0   9  12    7.31    4.73
   0  -9 -12    4.88    3.53
   0  -9 -13    1.81    5.84
   0   9  13   -0.76    0.86
   0   9  14    2.66    2.97
   0  10 -13   25.67    9.83
   0  10 -12    7.23    5.54
   0  10 -11    0.41    1.37
   0  10 -10   -1.56    3.07
   0  10  -9    6.43    4.02
   0  10  -8    0.55    1.68
   0  10  -7   20.74    6.30
   0  10  -6   11.74    5.22
   0 -10   5   39.82    7.26
   0 -10   5   43.95    7.80
   0  10  -5   45.62    8.88
   0  10  -4   -0.69    1.07
   0 -10   4    0.02    0.47
   0 -10   4    0.21    0.58
   0  10  -3   20.33    4.89
   0 -10   3   21.45    5.31
   0 -10   3   22.88    5.79
   0 -10   2    1.57    1.97
   0  10  -2   -0.45    1.91
   0 -10   2   -1.41    1.97
   0 -10   1   -0.63    1.39
   0 -10   1   -0.21    1.61
   0  10  -1    1.60    2.39
   0  10   0    5.74    2.63
   0 -10   0    5.53    2.23
   0 -10   0   10.65    3.80
   0 -10  -1   -1.62    1.19
   0 -10  -1    3.50    3.00
   0  10   1    1.03    1.25
   0 -10  -2   16.94    4.81
   0  10   2   13.64    3.93
   0 -10  -2   18.60    5.54
   0 -10  -3    6.99    2.99
   0  10   3    4.61    2.30
   0 -10  -3    6.78    3.71
   0 -10  -4   58.99   10.61
   0 -10  -5    7.56    3.53
   0  10   5    7.21    3.21
   0  10   6   51.25    9.12
   0 -10  -6   67.44   11.90
   0 -10  -7   26.57    7.48
   0  10   7   22.41    6.25
   0  10   8    0.51    1.28
   0 -10  -8    3.09    3.18
   0  10   9    2.39    0.49
   0 -10  -9    4.59    3.29
   0  10  10   13.44    5.60
   0 -10 -10   15.37    6.71
   0  10  11    0.16    1.54
   0 -10 -11   -1.09    2.36
   0  10  12    1.64    2.06
   0 -10 -12    3.07    3.51
   0  10  13    4.72    4.44
   0  11 -12    0.09    1.68
   0  11 -11   -1.32    3.16
   0  11 -10    1.19    1.61
   0  11  -9    3.27    2.78
   0  11  -8   27.35    7.95
   0  11  -7    5.91    3.01
   0  11  -6   14.31    5.16
   0 -11   6    5.89    3.00
   0 -11   5   -0.96    1.80
   0  11  -5    2.03    1.65
   0 -11   4   16.57    4.80
   0 -11   4   24.97    6.37
   0  11  -4   24.80    6.40
   0  11  -3   35.44    7.42
   0 -11   3   38.50    7.82
   0 -11   3   35.07    7.84
   0 -11   2   12.17    4.90
   0  11  -2   10.15    3.74
   0 -11   2    9.73    3.39
   0 -11   1   54.37   10.26
   0  11  -1   44.94    8.24
   0 -11   1   54.14    8.72
   0 -11   0   -0.27    0.62
   0  11   0   -1.00    1.17
   0 -11   0    1.38    1.01
   0 -11  -1   -1.78    1.95
   0 -11  -1    0.81    0.95
   0  11   1    0.53    0.60
   0  11   2   62.57    9.13
   0 -11  -2   77.11   10.87
   0 -11  -2   92.10   14.10
   0 -11  -3  122.59   16.58
   0 -11  -3   99.68   12.49
   0 -11  -4    5.25    3.25
   0 -11  -5   32.86    8.85
   0 -11  -6    7.73    4.22
   0 -11  -7   43.54   10.14
   0 -11  -8    0.15    1.89
   0 -11  -9   12.59    6.89
   0 -11 -10    1.19    1.25
   0  12 -10   20.19    8.71
   0  12  -9    3.91    4.48
   0 -12   8    3.91    2.61
   0  12  -8   10.35    5.10
   0 -12   7    3.74    2.35
   0  12  -7    6.81    4.18
   0  12  -6    2.89    1.42
   0 -12   6    0.78    1.34
   0 -12   5    0.35    0.42
   0  12  -5    0.40    0.61
   0  12  -4    1.63    2.49
   0 -12   4    0.54    1.44
   0 -12   3   22.38    6.98
   0  12  -3   25.54    6.95
   0 -12   3   12.42    4.59
   0  12  -2    4.66    3.35
   0 -12   2    4.37    2.56
   0 -12   2    9.22    4.67
   0 -12   1   16.08    6.26
   0 -12   1   10.39    4.19
   0  12  -1    9.66    3.73
   0 -12   0    5.86    3.08
   0  12   0    3.44    2.48
   0 -12  -1    8.19    3.69
   0 -12  -1   13.90    6.41
   0 -12  -2    5.52    2.94
   0 -12  -2    7.95    4.57
   0 -12  -3   13.11    5.91
   0 -12  -4   23.69    7.82
   0 -12  -5   -1.48    2.57
   0 -12  -6    4.26    3.70
   0 -12  -7    2.44    3.05
   0 -12  -8   -2.28    4.01
   0 -12  -9   14.60    7.07
   0  13  -9    1.52    2.47
   0  13  -8    1.78    0.52
   0  13  -7   -2.06    2.90
   0  13  -6    3.56    3.81
   0 -13   5    3.09    2.50
   0  13  -5    7.39    4.67
   0 -13   4   -1.48    2.84
   0  13  -4   -3.11    2.99
   0  13  -3    2.27    2.52
   0 -13   3    0.06    1.39
   0 -13   3   -0.28    0.24
   0 -13   2    0.79    1.68
   0 -13   2    4.35    3.45
   0  13  -2    0.44    1.32
   0  13  -1    0.07    0.35
   0 -13   1    2.45    2.37
   0 -13   1    2.90    3.02
   0 -13   0    2.86    2.28
   0 -13   0    3.37    2.36
   0 -13  -1    3.26    2.54
   0 -13  -1   12.11    5.92
   0 -13  -2   13.73    6.22
   0 -13  -2    5.32    2.84
   0 -13  -3   -1.03    1.05
   0 -13  -4    1.67    2.74
   0 -13  -5    0.10    2.40
   0 -13  -6    4.40    3.68
   0 -13  -7    1.40    2.85
   0  14  -7    1.90    2.54
   0  14  -6   10.85    4.97
   0  14  -5   14.32    6.15
   0  14  -4   -0.76    1.31
   0  14  -3    0.89    1.82
   0 -14   2    1.08    2.00
   0 -14   2    0.37    1.66
   0 -14   1    1.71    2.01
   0 -14   1    1.93    1.80
   0 -14   0    9.62    5.78
   0 -14   0    0.73    1.50
   0 -14  -1    1.58    2.72
   0 -14  -1    4.66    4.24
   0 -14  -2    0.24    2.02
   0 -14  -3   -0.70    2.80
   0 -14  -4    5.99    5.03
   0 -14  -5    9.55    6.84
   0  15  -5    2.39    2.61
   0 -15   1   -0.47    1.51
   0 -15   0    1.77    2.71
   0 -15  -1    0.65    2.17
   0 -15  -2    2.02    2.86
   1 -15  -3   -0.32    1.90
   1 -15  -2   -1.27    1.34
   1 -15  -1    0.30    1.92
   1 -15   0    0.08    1.90
  -1  15  -4   -1.09    1.41
  -1  15  -5    0.69    1.58
   1 -14  -5    2.63    3.47
   1 -14  -4    3.25    3.63
   1 -14  -3    0.16    0.47
   1 -14  -2    2.47    1.60
   1 -14  -1   -0.17    1.00
   1 -14   0    4.75    3.48
   1 -14   1   11.24    5.83
  -1  14  -2   12.41    5.40
  -1  14  -3   -1.03    1.77
  -1  14  -4    8.14    4.80
  -1  14  -5    2.65    2.46
  -1  14  -6    4.92    3.92
  -1  14  -7    1.09    2.73
   1 -13  -7    1.30    2.72
   1 -13  -6    3.28    3.82
   1 -13  -5    2.15    2.34
   1 -13  -4    0.51    0.79
   1 -13  -3   12.39    5.97
   1 -13  -2    3.78    4.02
   1 -13  -1   48.82   11.79
   1 -13  -1   18.47    5.77
   1 -13   0   -0.90    0.92
   1 -13   0   -0.87    1.34
  -1  13   0    0.20    0.91
  -1  13  -1   17.46    5.70
   1 -13   1   13.75    4.83
  -1  13  -2   -0.66    1.70
   1 -13   2    1.32    2.68
  -1  13  -3   14.12    5.24
  -1  13  -4    2.76    2.66
  -1  13  -5   47.83   11.11
  -1  13  -6   -0.80    0.29
  -1  13  -7    9.87    4.70
  -1  13  -8   -0.11    2.29
  -1  13  -9    0.90    2.65
   1 -12  -9   -0.94    2.91
   1 -12  -8   -0.16    1.09
   1 -12  -7   11.66    5.59
   1 -12  -6   -0.26    2.05
   1 -12  -5    1.91    3.45
   1 -12  -4    2.97    3.06
   1 -12  -3   -1.99    3.63
   1 -12  -2    3.01    3.54
  -1  12   2    1.19    1.41
   1 -12  -1    2.86    2.12
   1 -12  -1    1.40    1.65
  -1  12   1   -0.41    1.57
  -1  12   0    4.44    2.47
   1 -12   0    1.80    1.49
   1 -12   1    4.91    4.05
  -1  12  -1    6.68    3.67
   1 -12   1    3.66    2.45
  -1  12  -2    5.70    3.36
   1 -12   2    5.61    3.47
   1 -12   2    1.57    1.17
  -1  12  -3    3.37    2.66
   1 -12   3    0.06    0.83
   1 -12   3    1.79    2.33
  -1  12  -4    0.81    2.34
   1 -12   4    1.39    1.75
  -1  12  -5    1.78    1.29
  -1  12  -6    5.44    3.77
  -1  12  -7    5.78    4.64
  -1  12  -8   -3.19    2.93
  -1  12  -9    2.15    2.71
  -1  12 -10    2.24    3.80
  -1  11  12   11.74    6.01
  -1  11  11    2.45    2.89
   1 -11 -11   11.24    6.04
   1 -11 -10    3.38    2.50
  -1  11  10    0.45    1.30
  -1  11   9    1.26    1.66
   1 -11  -9   -1.58    2.65
   1 -11  -8    4.06    3.01
   1 -11  -7    9.81    4.76
   1 -11  -6   32.15    8.40
   1 -11  -5    0.94    1.58
   1 -11  -4   24.36    7.14
  -1  11   3    1.00    1.37
   1 -11  -3    2.22    1.78
   1 -11  -2   11.81    3.88
  -1  11   2    5.71    3.18
   1 -11  -2   14.63    5.28
   1 -11  -1    0.27    0.44
  -1  11   1    5.35    2.94
   1 -11  -1    3.48    2.54
   1 -11   0   29.23    7.45
  -1  11   0   23.81    6.05
   1 -11   0   15.24    4.73
  -1  11  -1    4.44    2.82
   1 -11   1    0.75    0.73
   1 -11   1    7.24    4.21
  -1  11  -2   10.14    3.93
   1 -11   2    9.22    3.81
   1 -11   2    4.01    2.20
  -1  11  -3   71.92   10.88
   1 -11   3   66.92   10.56
  -1  11  -4   35.46    7.59
   1 -11   4   37.78    7.72
   1 -11   4   19.01    5.27
   1 -11   5   -0.84    1.50
  -1  11  -5   -0.04    0.54
   1 -11   6   18.25    5.04
  -1  11  -6   42.88    8.98
  -1  11  -7    2.01    1.89
  -1  11  -8   22.78    7.10
  -1  11  -9    5.08    4.22
  -1  11 -10   21.45    8.18
  -1  11 -11   13.26    6.49
  -1  10  13    0.84    1.79
   1 -10 -12    0.10    0.66
  -1  10  12    2.21    3.08
  -1  10  11    7.55    4.77
   1 -10 -11    6.10    4.12
   1 -10 -10   -2.08    3.19
  -1  10  10    1.90    2.93
   1 -10  -9   16.83    6.14
  -1  10   9   15.07    5.72
  -1  10   8    2.82    2.67
   1 -10  -8    5.67    4.11
  -1  10   7   25.80    7.23
   1 -10  -7   26.35    7.42
   1 -10  -6   -0.80    1.56
  -1  10   6    2.84    2.28
  -1  10   5   27.85    6.79
   1 -10  -5   26.58    7.01
   1 -10  -4    6.82    3.24
  -1  10   4    5.42    2.63
  -1  10   4    4.38    2.40
  -1  10   3    4.26    2.54
  -1  10   3    6.87    3.08
   1 -10  -3    5.62    2.57
  -1  10   2   -0.01    0.71
   1 -10  -2    0.95    0.71
   1 -10  -2    0.32    0.33
  -1  10   1   37.88    7.18
   1 -10  -1   56.55    9.74
   1 -10  -1   42.69    7.30
   1 -10   0    2.73    2.07
  -1  10   0    0.34    1.19
   1 -10   0    2.85    2.20
   1 -10   1   32.07    6.04
   1 -10   1   36.19    7.39
  -1  10  -1   40.36    7.39
   1 -10   2    0.49    1.60
   1 -10   2    1.73    1.87
  -1  10  -2   -0.30    2.22
   1 -10   3   56.48    8.94
   1 -10   3   48.04    7.58
  -1  10  -3   56.10    9.09
  -1  10  -4   29.79    6.82
   1 -10   4   23.32    5.54
   1 -10   4   17.05    4.84
   1 -10   5    0.05    0.70
  -1  10  -5    1.22    1.19
  -1  10  -6    1.02    1.09
  -1  10  -7   11.49    4.98
  -1  10  -8    0.14    1.78
  -1  10  -9    7.28    4.30
  -1  10 -10    9.64    5.29
  -1  10 -11   12.97    5.65
  -1  10 -12   10.04    4.75
  -1  10 -13   -4.88    5.56
  -1   9  14   -1.74    2.53
   1  -9 -14    1.77    2.06
   1  -9 -13    2.53    2.96
  -1   9  13    1.28    2.65
   1  -9 -12   -2.08    1.31
  -1   9  12   -0.48    1.34
  -1   9  11    2.20    2.53
   1  -9 -11   -0.23    1.78
  -1   9  10   -2.14    0.34
   1  -9 -10   -0.95    1.37
  -1   9   9  102.78   14.35
   1  -9  -9  107.98   15.43
  -1   9   8   62.76   10.98
   1  -9  -8   67.84   11.67
   1  -9  -7    1.81    2.69
  -1   9   7    3.32    1.87
  -1   9   6   27.07    6.21
   1  -9  -6   24.21    6.83
   1  -9  -5    4.40    2.49
  -1   9   5   -0.10    1.45
   1  -9  -4   27.86    6.83
  -1   9   4   20.13    5.03
  -1   9   4   19.27    4.73
  -1   9   3    2.85    1.80
  -1   9   3    2.89    0.84
   1  -9  -2   -0.15    1.52
  -1   9   2    0.85    0.98
  -1   9   2    0.21    0.83
   1  -9  -2    1.53    1.35
  -1   9   1   -0.15    0.50
   1  -9  -1    1.59    0.87
  -1   9   1   -0.31    0.34
   1  -9  -1   -0.37    0.84
   1  -9   0   22.95    5.46
  -1   9   0   18.04    4.80
   1  -9   0   19.89    4.66
  -1   9   0   11.06    2.83
  -1   9  -1   15.04    4.93
   1  -9   1    8.25    2.76
   1  -9   1   11.10    3.41
   1  -9   2   22.34    4.97
  -1   9  -2   22.48    5.30
   1  -9   2   24.73    5.49
   1  -9   3    5.20    2.42
   1  -9   3    2.45    1.61
  -1   9  -3    2.78    2.27
  -1   9  -4   82.93   10.81
   1  -9   4   79.60    9.12
   1  -9   4   65.32    8.13
   1  -9   5    6.50    2.60
  -1   9  -5    6.45    3.02
  -1   9  -6   82.82   12.13
  -1   9  -7   70.94   12.13
  -1   9  -8   11.50    5.15
  -1   9  -9   73.92   13.43
  -1   9 -10   10.75    5.50
  -1   9 -11   17.51    7.20
  -1   9 -12    2.81    3.14
  -1   9 -13   45.69   13.62
  -1   9 -14    6.19    5.86
   1  -8 -15   -0.22    2.14
  -1   8  14   15.31    6.89
   1  -8 -14    2.80    2.68
  -1   8  13    0.46    0.65
   1  -8 -13   -1.55    2.10
   1  -8 -12    2.46    2.52
  -1   8  12    4.96    3.46
  -1   8  11    1.65    1.63
   1  -8 -11    3.29    3.20
   1  -8 -10   64.66   11.89
  -1   8  10   57.55   11.09
  -1   8   9   18.43    6.08
   1  -8  -9   16.11    5.85
   1  -8  -8   47.91    9.73
  -1   8   8   52.47    9.43
  -1   8   7    0.14    1.04
   1  -8  -7   -0.98    2.04
   1  -8  -6    4.85    2.84
  -1   8   6    4.00    2.44
  -1   8   5    0.97    1.42
   1  -8  -5    1.01    0.55
  -1   8   4  188.39   14.55
  -1   8   4  166.04   13.52
   1  -8  -4  213.70   18.04
  -1   8   3    9.49    3.14
  -1   8   3   11.65    3.48
   1  -8  -3   13.53    4.16
   1  -8  -2  182.78   15.77
  -1   8   2  149.80   12.06
   1  -8  -2  161.92   12.69
  -1   8   2  172.09   12.50
   1  -8  -1   19.99    4.24
   1  -8  -1   18.08    4.67
  -1   8   1   17.15    3.62
  -1   8   1   15.86    3.94
  -1   8   0   13.42    3.17
  -1   8   0   21.80    4.69
   1  -8   0   23.50    4.46
   1  -8   0   22.52    5.09
  -1   8  -1  121.97   11.31
   1  -8   1  121.04   11.22
   1  -8   1  128.08   10.82
  -1   8  -2  290.82   17.93
   1  -8   2  293.26   16.33
   1  -8   2  317.79   17.71
   1  -8   3   10.44    3.06
   1  -8   3   12.41    3.44
  -1   8  -3   11.92    3.30
   1  -8   4   88.77    8.81
  -1   8  -4   90.82   11.09
  -1   8  -5  235.46   18.88
   1  -8   5  126.96   10.05
  -1   8  -6  791.46   36.69
  -1   8  -7   10.25    4.27
  -1   8  -8  218.39   20.60
  -1   8  -9    1.48    2.11
  -1   8 -10   49.92   10.38
  -1   8 -11   -2.20    3.17
  -1   8 -12   85.19   15.92
  -1   8 -13    5.04    4.40
  -1   8 -14   18.60    8.77
  -1   7  15   -2.38    3.02
   1  -7 -15    0.22    0.26
   1  -7 -14    9.73    5.00
  -1   7  14   22.83    8.05
   1  -7 -13    1.09    1.63
  -1   7  13    4.78    3.58
   1  -7 -12    9.79    4.99
  -1   7  12   10.84    4.13
   1  -7 -11   45.63    9.59
  -1   7  11   48.50    9.96
   1  -7 -10    1.78    2.11
  -1   7  10   -0.66    1.90
  -1   7   9   72.16   11.07
   1  -7  -9   73.86   11.88
   1  -7  -8    6.50    2.81
  -1   7   8    7.80    3.61
  -1   7   7    8.70    3.62
   1  -7  -7   11.90    4.78
  -1   7   6   28.09    6.16
   1  -7  -6   21.84    5.68
  -1   7   5   81.90    9.25
   1  -7  -5   74.04   10.15
   1  -7  -4    1.17    0.74
  -1   7   4    0.34    0.61
   1  -7  -3  139.64   13.06
  -1   7   3  130.42   10.64
  -1   7   3  124.05   10.42
   1  -7  -2    2.37    1.21
  -1   7   2    1.39    0.95
  -1   7   2    3.41    1.90
   1  -7  -2    2.23    0.95
   1  -7  -1   72.40    7.77
  -1   7   1   72.34    6.93
  -1   7   1   69.27    7.76
   1  -7  -1   79.26    9.30
  -1   7   0   82.52    7.04
   1  -7   0  102.40   10.11
  -1   7   0   87.81    8.72
   1  -7   0   82.34    7.89
   1  -7   1   68.05    7.49
   1  -7   1   69.10    8.04
  -1   7  -1   61.49    7.35
  -1   7  -2   48.07    4.02
   1  -7   2   64.85    6.79
   1  -7   2   77.96    7.85
  -1   7  -2   67.85    7.87
  -1   7  -2   61.84    4.43
  -1   7  -3    0.80    1.82
   1  -7   3    0.39    0.98
  -1   7  -4  132.12   13.04
   1  -7   4  110.07    8.85
  -1   7  -5  132.89   13.38
   1  -7   5   77.19    6.76
  -1   7  -6   34.18    6.84
  -1   7  -7    3.70    2.28
  -1   7  -8    0.73    0.56
   1  -7   8    1.65    1.67
  -1   7  -9   -0.83    0.71
   1  -7   9    1.51    1.92
   1  -7  10   13.18    4.62
  -1   7 -10   21.95    6.75
  -1   7 -11    1.30    1.81
  -1   7 -12    9.19    5.32
  -1   7 -13   18.27    6.98
  -1   7 -14    0.98    1.94
  -1   7 -15    2.55    3.45
  -1   6  15    3.40    3.29
   1  -6 -15    1.46    1.46
  -1   6  14    9.67    5.38
   1  -6 -14    4.30    3.22
   1  -6 -13   16.17    6.08
  -1   6  13   37.63    9.36
  -1   6  12   -2.09    1.75
   1  -6 -12    1.37    2.11
  -1   6  11   17.12    6.03
   1  -6 -11   16.34    5.38
   1  -6 -10   -1.61    1.37
   1  -6 -10   -0.36    0.93
  -1   6  10    0.72    1.79
  -1   6   9   83.77   11.73
   1  -6  -9   88.97   12.45
  -1   6   8   24.17    5.59
   1  -6  -8   23.51    6.09
   1  -6  -8   13.48    3.42
   1  -6  -7  501.87   27.17
  -1   6   7  500.87   25.20
   1  -6  -6   32.83    4.30
   1  -6  -6   47.91    7.71
  -1   6   6   52.26    7.67
  -1   6   5    4.48    2.49
   1  -6  -5    3.47    2.43
  -1   6   4    0.22    0.85
   1  -6  -4    0.82    1.13
   1  -6  -3   35.15    5.95
  -1   6   3   32.00    5.17
  -1   6   3   30.83    4.84
  -1   6   2    0.62    0.82
  -1   6   2    1.94    1.06
   1  -6  -2    2.48    1.25
   1  -6  -2    0.03    1.05
  -1   6   1  153.19    9.56
  -1   6   1  129.97    9.64
   1  -6  -1  149.11   11.78
   1  -6  -1  140.53    9.91
   1  -6   0   57.84    6.01
  -1   6   0   56.22    5.28
   1  -6   0   66.74    7.60
  -1   6   0   64.34    7.24
   1  -6   1   37.50    5.35
  -1   6  -1   31.15    4.85
   1  -6   1   30.86    4.34
   1  -6   2   40.78    5.26
  -1   6  -2   37.44    3.31
  -1   6  -2   39.32    6.14
  -1   6  -3   49.26    7.00
   1  -6   3   38.63    4.75
  -1   6  -3   39.41    2.51
  -1   6  -4  163.35   13.45
   1  -6   4  131.10    8.35
  -1   6  -5   28.86    5.63
   1  -6   5   14.22    2.41
  -1   6  -6    1.14    1.86
  -1   6  -7   11.85    3.55
  -1   6  -8  276.02   19.78
  -1   6  -9  102.18   12.95
   1  -6   9   99.29   11.84
  -1   6 -10   76.35   11.64
   1  -6  10   50.16    9.21
  -1   6 -11    4.95    2.79
   1  -6  11    3.95    2.97
  -1   6 -12   19.87    7.08
   1  -6  12    8.30    4.45
   1  -6  13   14.63    5.82
  -1   6 -13   26.77    8.35
  -1   6 -14    1.78    1.75
  -1   6 -15   17.02    7.34
  -1   6 -16   -1.47    3.97
  -1   5  16    3.55    3.56
  -1   5  15   10.52    5.20
   1  -5 -14   15.35    5.76
  -1   5  14   25.71    7.90
  -1   5  13   16.44    6.35
   1  -5 -13    6.06    3.41
  -1   5  12    3.07    2.66
   1  -5 -12    4.89    3.28
   1  -5 -11    7.20    3.20
  -1   5  11   12.75    4.86
  -1   5  10   43.69    8.45
   1  -5 -10   43.48    8.59
  -1   5   9  113.75   12.91
   1  -5  -9  121.66   13.72
   1  -5  -8  595.14   28.95
  -1   5   8  582.65   27.51
   1  -5  -7  122.39    9.51
  -1   5   7  144.42   13.04
   1  -5  -7  137.07   13.42
   1  -5  -6  552.88   18.56
   1  -5  -6  517.22   24.84
  -1   5   6  528.99   23.41
   1  -5  -5   65.07    8.33
   1  -5  -5   67.34    5.44
  -1   5   5   67.71    8.15
   1  -5  -4   80.99    9.07
  -1   5   4   84.89    8.11
   1  -5  -3    0.89    1.11
  -1   5   3    0.22    0.85
  -1   5   3    0.14    0.89
   1  -5  -2 2145.65   43.42
  -1   5   2 2116.62   36.93
  -1   5   2 2192.46   36.35
   1  -5  -2 2142.79   36.97
  -1   5   1    9.22    2.27
   1  -5  -1    8.24    3.40
  -1   5   1    7.83    2.03
   1  -5  -1   11.91    3.64
   1  -5   0  966.69   26.37
  -1   5   0  898.11   19.32
   1  -5   0  956.49   22.75
  -1   5   0  931.59   25.09
  -1   5  -1  242.53   12.73
   1  -5   1  239.45   10.89
  -1   5  -2  369.34   17.07
  -1   5  -2  343.79    9.41
  -1   5  -3   -0.76    1.01
  -1   5  -3    0.05    0.25
   1  -5   3    0.59    0.79
   1  -5   4  171.53    8.05
  -1   5  -4  209.02    7.55
  -1   5  -4  195.34   13.41
  -1   5  -5  649.67   24.47
  -1   5  -5  685.54   15.97
  -1   5  -6   89.53    6.47
  -1   5  -6   88.67    9.51
  -1   5  -7   31.95    6.04
  -1   5  -8  222.61   16.99
   1  -5   9   10.15    3.63
  -1   5  -9    9.66    3.73
  -1   5 -10   12.17    4.53
   1  -5  10   10.47    3.71
  -1   5 -11    6.93    3.79
   1  -5  11    6.72    3.47
  -1   5 -12   31.63    8.06
   1  -5  12   15.82    6.20
  -1   5 -13    7.00    4.13
   1  -5  13    1.06    1.89
   1  -5  14    8.30    4.50
  -1   5 -14   21.57    7.86
   1  -5  15    2.74    2.80
  -1   5 -15    9.07    5.31
   1  -5  16   10.00    5.37
  -1   5 -16    8.69    5.72
  -1   5 -17   -2.07    1.84
  -1   4  16    4.49    4.13
  -1   4  15    7.98    3.46
  -1   4  14    7.12    4.70
   1  -4 -14    2.84    2.62
   1  -4 -13    0.32    1.21
  -1   4  13    2.35    0.56
   1  -4 -12   13.18    4.88
  -1   4  12   11.67    4.60
   1  -4 -11    8.74    3.72
   1  -4 -11   16.59    5.21
  -1   4  11   20.40    5.71
   1  -4 -10  108.81   12.80
  -1   4  10   97.92   11.99
  -1   4   9  171.11   14.80
   1  -4  -9  185.25   15.97
   1  -4  -8  128.46   12.63
  -1   4   8  118.13   11.74
  -1   4   7  251.71   16.15
   1  -4  -7  262.17   17.45
  -1   4   6  234.68   14.77
   1  -4  -6  254.52   16.44
  -1   4   5  404.57   18.42
   1  -4  -5  403.81   19.59
   1  -4  -4  322.00   16.55
  -1   4   4  340.21   15.64
   1  -4  -4  335.11   10.75
   1  -4  -3 1606.61   18.07
   1  -4  -3 1545.80   34.77
   1  -4  -2  110.75    8.91
  -1   4   2  118.12    7.82
  -1   4   2  118.85    7.97
   1  -4  -1 2903.06   43.13
  -1   4   1 3031.21   36.95
   1  -4  -1 2923.37   36.68
  -1   4   0    4.17    2.30
  -1   4   0    3.61    1.25
   1  -4   0    5.24    2.72
   1  -4   1  535.42   16.63
  -1   4  -1  437.87   15.80
   1  -4   2  499.16   14.42
  -1   4  -2  548.78   11.90
  -1   4  -2  508.82   19.02
   1  -4   3   20.76    2.47
  -1   4  -3   24.98    4.22
  -1   4  -3   21.84    2.37
   1  -4   4    3.10    1.09
  -1   4  -4    7.52    1.72
  -1   4  -4    5.95    1.97
   1  -4   4    5.70    1.05
  -1   4  -5   50.97    6.39
  -1   4  -5   52.64    4.95
  -1   4  -6  140.77    9.02
  -1   4  -6  142.42   11.36
  -1   4  -7   -2.82    1.42
  -1   4  -7    1.33    1.09
  -1   4  -8   16.06    4.23
   1  -4   9    4.72    2.00
  -1   4  -9    6.88    3.13
   1  -4  10   52.43    9.11
  -1   4 -10   48.75    9.04
  -1   4 -11  112.54   14.31
   1  -4  11  127.66   15.25
  -1   4 -12    1.68    3.43
   1  -4  12    1.08    0.31
  -1   4 -13    0.39    1.36
   1  -4  13    1.09    2.24
   1  -4  14   23.76    7.76
  -1   4 -14   39.01   10.04
   1  -4  15   16.37    6.71
  -1   4 -15   16.97    7.13
  -1   4 -16    2.50    3.03
   1  -4  16    4.84    4.33
   1  -4  17    0.97    1.41
  -1   3  16    3.83    3.75
  -1   3  15   11.55    5.03
  -1   3  14    8.49    4.31
  -1   3  13    4.41    1.98
   1  -3 -13    3.30    2.29
  -1   3  12   46.15    8.89
   1  -3 -12   29.90    7.23
   1  -3 -12   28.15    6.60
   1  -3 -11  117.25   13.33
   1  -3 -11   81.11   10.77
  -1   3  11  123.03   13.52
   1  -3 -10   12.31    4.15
  -1   3  10   12.98    4.22
   1  -3 -10   16.24    4.73
  -1   3   9   65.54    8.85
   1  -3  -9   79.87    9.91
  -1   3   8    5.69    2.19
   1  -3  -8    3.43    2.07
   1  -3  -7   98.10    9.98
  -1   3   7   88.97    8.98
   1  -3  -6  204.45   13.55
  -1   3   6  183.25   12.41
  -1   3   5 1927.33   37.90
  -1   3   4   38.34    4.94
  -1   3   3  636.21   18.49
  -1   3   2 2805.93   35.21
  -1   3   2 3042.16   38.10
  -1   3   1 1230.78   21.63
  -1   3   1 1196.15   23.23
  -1   3   0   22.81    2.57
  -1   3   0   25.94    3.40
   1  -3   0   27.73    2.90
   1  -3   1 1037.15   18.85
  -1   3  -1 2055.83   30.75
  -1   3  -2    0.28    0.93
   1  -3   2    0.60    0.27
  -1   3  -2    0.61    0.38
  -1   3  -3  287.74   12.76
  -1   3  -3  300.54    9.00
   1  -3   3  324.27    7.46
  -1   3  -4  286.39   10.73
  -1   3  -4  261.65   12.86
  -1   3  -5  590.40   20.93
  -1   3  -5  668.62   18.33
  -1   3  -6   73.93    7.71
  -1   3  -6   79.97    7.17
  -1   3  -7  873.91   28.27
  -1   3  -7  944.95   26.51
  -1   3  -8   -0.07    1.47
   1  -3   9   55.43    8.93
  -1   3  -9   48.45    7.56
  -1   3 -10  231.41   17.97
   1  -3  10  284.89   21.45
  -1   3 -11  179.94   17.03
   1  -3  11  193.61   18.92
   1  -3  12   12.42    5.28
  -1   3 -12    8.00    3.14
  -1   3 -13   81.21   13.20
   1  -3  13   79.62   13.03
   1  -3  14    7.89    4.31
  -1   3 -14    3.41    2.52
   1  -3  15   19.62    7.14
  -1   3 -15   13.70    6.10
  -1   3 -16    4.40    3.77
   1  -3  16    2.13    2.19
   1  -3  17    9.13    6.05
  -1   2  17   13.80    7.33
  -1   2  16   22.00    8.05
  -1   2  15   12.47    5.80
  -1   2  14    9.18    5.75
   1  -2 -13   54.56    9.79
   1  -2 -13   53.93    9.42
   1  -2 -12   15.49    4.87
   1  -2 -12   23.36    5.90
   1  -2 -11  103.13   11.73
  -1   2  11   89.01   11.60
   1  -2 -11   89.84   11.04
  -1   2  10  181.43   15.67
   1  -2 -10  189.72   15.50
   1  -2 -10  190.76   15.40
   1  -2  -9  154.61   13.23
   1  -2  -9  140.19   12.55
  -1   2   9  127.61   12.00
  -1   2   8   92.57    9.76
   1  -2  -8   94.78    9.64
  -1   2   7  674.91   24.71
  -1   2   6  429.65   18.67
  -1   2   5  394.83   16.28
  -1   2   4  944.94   23.25
  -1   2   3  199.97    9.79
  -1   2   2   31.44    3.41
  -1   2   1 1790.72   25.10
  -1   2   1 1791.04   23.62
   1  -2   0 3943.50   32.51
  -1   2   0 4689.54   39.21
  -1   2   0 4445.56   32.23
   1  -2   0 5118.54   27.38
  -1   2  -1  344.06    8.52
  -1   2  -1  348.13   11.10
  -1   2  -2 1608.65   26.83
  -1   2  -2 1463.22   19.40
  -1   2  -3 1051.92   18.11
  -1   2  -3 1091.86   22.65
  -1   2  -4  520.06   16.82
  -1   2  -4  580.22   16.11
  -1   2  -5   49.12    5.04
  -1   2  -5   43.35    4.99
  -1   2  -6  243.54   12.92
  -1   2  -6  209.76   12.15
  -1   2  -7   13.76    3.16
  -1   2  -7   12.83    3.09
  -1   2  -8  199.80   13.61
  -1   2  -8  223.25   14.32
  -1   2  -9    2.23    0.83
   1  -2   9    6.34    2.77
  -1   2 -10  277.28   18.49
   1  -2  10  350.32   23.45
   1  -2  11    0.11    1.43
  -1   2 -11   -0.77    0.58
  -1   2 -12  105.32   13.29
   1  -2  12  111.19   14.88
   1  -2  13    9.46    4.52
  -1   2 -13    6.62    3.39
   1  -2  14    3.54    1.37
  -1   2 -14    1.55    2.18
  -1   2 -15    0.32    1.17
   1  -2  15   -1.48    2.42
   1  -2  16   -0.23    2.75
   1  -2  17   13.41    7.20
  -1   1  17    1.73    2.18
  -1   1  16    7.09    4.49
  -1   1  15    4.12    3.65
   1  -1 -14    4.83    3.01
  -1   1  14   11.60    4.75
   1  -1 -13    8.13    3.98
  -1   1  13    8.53    3.61
   1  -1 -12    0.03    0.77
  -1   1  12    1.74    1.93
   1  -1 -11    3.77    2.49
   1  -1 -11   -0.04    0.56
  -1   1  11    2.78    2.75
  -1   1  10   42.71    7.53
   1  -1 -10   38.71    6.69
   1  -1 -10   29.20    5.60
  -1   1   9   32.97    6.42
   1  -1  -9   25.81    5.14
   1  -1  -9   28.68    5.77
   1  -1  -8  926.75   30.34
  -1   1   8  790.43   28.12
  -1   1   7   -0.40    1.33
  -1   1   6   51.01    6.89
  -1   1   5   28.32    4.05
  -1   1   4 1013.75   22.96
  -1   1   3  741.48   17.93
  -1   1   2  113.82    5.92
  -1   1   1 2630.91   28.05
  -1   1  -1   52.71    3.36
   1  -1   1   50.38    4.06
  -1   1  -2 1121.24   19.05
  -1   1  -2 1033.91   16.91
   1  -1   3    2.23    0.54
  -1   1  -3    4.38    1.10
  -1   1  -3    3.97    0.89
   1  -1   4   23.34    2.34
  -1   1  -4   28.91    2.24
  -1   1  -4   27.30    3.47
  -1   1  -5  121.80    5.38
  -1   1  -5  142.37    9.10
  -1   1  -5  123.01    7.98
  -1   1  -6    8.98    1.65
  -1   1  -6    9.54    2.39
  -1   1  -7    2.49    1.10
  -1   1  -7    2.94    1.32
  -1   1  -7    3.83    1.87
  -1   1  -8   11.56    3.46
  -1   1  -8    5.52    1.54
  -1   1  -8    8.56    2.52
  -1   1  -9   10.06    2.37
  -1   1  -9   26.19    4.92
  -1   1 -10   13.45    3.80
   1  -1  10   15.91    5.07
  -1   1 -11    4.25    1.43
   1  -1  11    7.84    3.76
  -1   1 -12    5.81    3.29
   1  -1  12    6.81    3.39
  -1   1 -13    2.58    2.18
   1  -1  13    3.03    2.30
  -1   1 -14   -0.73    1.75
   1  -1  14    1.26    0.55
   1  -1  15    1.32    1.47
   1  -1  16    3.48    3.17
   1  -1  17   -0.26    1.34
  -1   0  17    4.89    4.22
  -1   0  16   -2.45    3.13
  -1   0  15    7.42    4.17
   1   0 -15    2.31    2.26
  -1   0  14   39.74    9.11
   1   0 -14   22.29    6.97
   1   0 -13   -1.06    0.58
  -1   0  13    2.41    1.40
  -1   0  12    1.76    1.98
   1   0 -12    0.98    1.61
   1   0 -11   24.65    6.12
   1   0 -11   15.17    4.10
  -1   0  11   24.28    6.06
  -1   0  10  233.04   17.44
   1   0 -10  244.51   18.12
  -1   0   9    8.88    3.10
   1   0  -9   14.45    3.77
   1   0  -8  431.70   20.88
  -1   0   8  429.25   20.59
  -1   0   7  158.53   11.75
   1   0  -7  188.92   12.70
  -1   0   6 1262.91   30.18
  -1   0   5   18.38    4.14
  -1   0   4 4572.45   46.91
  -1   0   3 2302.37   29.41
  -1   0   2 1145.65   17.36
   1   0  -2 1214.83   20.16
   1   0   1  111.81    4.34
   1   0   1  129.15    4.98
   1   0   2 2670.32   23.30
  -1   0  -2 3491.05   26.55
  -1   0  -2 4141.29   29.44
  -1   0  -2 3661.85   32.73
  -1   0  -3 1015.28   16.30
  -1   0  -3 1020.32   16.14
  -1   0  -4  674.86   14.99
  -1   0  -4  670.59   15.32
  -1   0  -5 2595.03   32.04
  -1   0  -5 2516.82   34.26
  -1   0  -6  114.79    7.24
  -1   0  -6  115.39    8.11
  -1   0  -6  132.33   10.13
  -1   0  -7  564.26   17.54
  -1   0  -7  570.14   22.63
  -1   0  -7  583.99   20.10
  -1   0  -8  103.26    9.19
  -1   0  -8   97.85    9.90
   1   0   8  109.70   11.28
  -1   0  -8   87.19    7.51
   1   0   9   61.84    9.34
  -1   0  -9   56.98    7.40
   1   0  10    0.09    0.84
  -1   0 -10    0.37    0.62
  -1   0 -10    1.15    1.35
   1   0  11    9.13    4.46
  -1   0 -11    6.41    2.43
   1   0  12   43.89    8.73
  -1   0 -12   20.00    5.40
  -1   0 -13   57.50    9.71
   1   0  13   97.87   14.38
   1   0  14    3.02    3.95
   1   0  15   51.42   11.96
   1   0  16    3.81    2.99
  -1  -1  17   -0.53    0.60
   1   1 -16    2.35    2.55
  -1  -1  16   10.72    5.65
   1   1 -15   16.34    6.52
  -1  -1  15   23.72    7.54
   1   1 -14    1.10    1.75
  -1  -1  14    3.28    3.89
  -1  -1  13    5.77    4.20
   1   1 -13    5.27    3.62
  -1  -1  12   18.53    5.65
   1   1 -12   18.91    6.01
   1   1 -11   30.00    5.24
   1   1 -11   44.27    7.94
  -1  -1  11   49.07    8.52
  -1  -1  10   73.21    9.73
   1   1 -10   70.11    9.56
  -1  -1   9   32.82    6.00
   1   1  -9   26.66    5.67
  -1  -1   8  644.71   24.91
   1   1  -8  629.72   25.07
   1   1  -7  145.59   11.03
  -1  -1   7  151.48   11.23
  -1  -1   6  266.60   13.65
   1   1  -6  253.11   13.71
   1   1  -5 1603.62   32.31
  -1  -1   5 1741.22   31.50
  -1  -1   4  933.72   20.33
   1   1  -4  854.86   21.59
  -1  -1   3  678.94   14.87
   1   1  -2 4900.24   36.02
   1   1  -1  843.49   11.74
  -1  -1   0 3645.96   28.93
  -1  -1  -1    1.57    0.68
   1   1   1    1.75    0.69
   1   1   1    0.84    0.58
  -1  -1  -1    2.97    0.95
  -1  -1  -1    2.45    1.18
   1   1   1    1.80    0.67
  -1  -1  -1    1.51    0.61
   1   1   1    2.50    0.89
  -1  -1  -2   71.78    4.90
  -1  -1  -2   87.60    5.78
  -1  -1  -2   74.82    5.18
  -1  -1  -3   47.07    4.73
  -1  -1  -3   42.77    2.61
  -1  -1  -3   45.12    4.26
  -1  -1  -4 1343.64   19.39
  -1  -1  -4 1319.94   24.09
  -1  -1  -5  140.86    7.27
  -1  -1  -5  157.62   10.60
  -1  -1  -5  139.95    8.50
  -1  -1  -6  290.00   15.55
  -1  -1  -6  285.95   13.06
  -1  -1  -6  308.65   12.33
  -1  -1  -7  203.20   11.11
  -1  -1  -7  209.18   13.85
  -1  -1  -7  176.99   10.90
   1   1   7  226.85   15.48
  -1  -1  -8  168.56   11.35
  -1  -1  -8  171.32   11.28
   1   1   9    9.74    3.81
  -1  -1  -9    6.78    2.47
  -1  -1  -9    4.10    1.40
  -1  -1 -10  107.81   10.45
   1   1  10  153.69   15.44
  -1  -1 -11    0.17    0.41
   1   1  11    0.07    0.43
  -1  -1 -11    0.73    0.77
  -1  -1 -12   -0.27    0.36
   1   1  12   -0.75    1.25
   1   1  13   10.07    4.50
   1   1  14   16.45    6.42
   1   1  15    7.60    4.17
   1   1  16    2.86    3.31
   1   2 -17    7.53    4.70
  -1  -2  17    3.91    3.77
  -1  -2  16   -3.17    3.74
   1   2 -16    0.73    2.56
   1   2 -15    1.59    2.62
  -1  -2  15   -0.96    0.62
  -1  -2  14    4.00    3.22
   1   2 -14    2.07    1.87
   1   2 -13    0.89    1.57
  -1  -2  13   -0.16    1.20
  -1  -2  12   12.70    4.54
   1   2 -12   20.74    5.98
   1   2 -11    6.95    2.44
  -1  -2  11    8.44    3.42
   1   2 -10    1.24    1.80
  -1  -2  10    0.11    0.74
  -1  -2   9    4.44    2.56
   1   2  -9    6.77    2.77
  -1  -2   8   36.72    5.87
   1   2  -8   29.41    5.68
   1   2  -7   71.66    7.96
  -1  -2   7   77.37    8.00
   1   2  -6  196.36   12.63
  -1  -2   6  220.91   12.30
   1   2  -5  250.28   12.87
  -1  -2   5  293.38   12.45
  -1  -2   4   36.02    3.78
   1   2  -4   26.38    3.71
  -1  -2   3  357.86   10.12
   1   2  -3  270.53   10.87
   1   2  -2 1509.35   16.83
   1   2  -2 1550.64   23.99
   1   2  -1 2673.61   27.43
   1   2  -1 2607.48   23.83
  -1  -2   1 2646.61   28.50
   1   2   0 4822.36   40.73
  -1  -2   0 4967.28   33.74
  -1  -2   0 4548.77   39.04
  -1  -2   0 5177.96   41.67
  -1  -2   0 4243.90   30.95
  -1  -2  -1  772.51   15.90
  -1  -2  -1  805.88   17.72
  -1  -2  -2 5735.43   48.25
  -1  -2  -2 5722.19   52.27
  -1  -2  -3  582.97   17.64
  -1  -2  -3  510.38   15.81
  -1  -2  -4  777.82   20.86
  -1  -2  -4  715.74   11.87
  -1  -2  -5  357.08   15.10
  -1  -2  -5  370.08   16.80
  -1  -2  -5  337.26   10.11
  -1  -2  -6  553.63   15.52
  -1  -2  -6  559.18   21.96
  -1  -2  -7  120.73    8.04
  -1  -2  -7  129.99   10.25
   1   2   7  131.81   12.09
  -1  -2  -7  138.60   11.39
  -1  -2  -8   29.48    4.40
  -1  -2  -8   34.43    5.55
   1   2   8   40.20    6.99
  -1  -2  -9   72.65    8.50
  -1  -2  -9   47.85    6.12
   1   2  10  396.25   24.52
  -1  -2 -10  303.23   18.56
  -1  -2 -11    3.73    1.99
  -1  -2 -11    2.48    1.77
   1   2  12   38.97    8.55
  -1  -2 -12   18.47    5.29
   1   2  13   10.19    4.24
   1   2  14    3.77    4.00
   1   2  15    0.63    2.56
   1   2  16   26.37    8.75
  -1  -2 -16   16.57    6.37
  -1  -2 -17    6.25    4.21
  -1  -3  18    1.21    2.40
   1   3 -18   -0.97    2.44
   1   3 -17    1.87    2.39
  -1  -3  17    8.64    5.83
  -1  -3  16    1.21    2.64
   1   3 -16    1.14    1.51
  -1  -3  15   20.32    6.90
   1   3 -15   35.22    9.95
   1   3 -14   42.43    9.71
  -1  -3  14   28.34    7.67
  -1  -3  13   -2.66    2.29
   1   3 -13   -2.44    2.17
  -1  -3  12   76.70   11.35
   1   3 -12   86.60   12.79
   1   3 -11   62.65   10.07
  -1  -3  11   60.85    9.28
   1   3 -10   90.70   11.31
  -1  -3  10   91.13   10.57
  -1  -3   9    3.32    2.00
   1   3  -9    3.27    2.15
   1   3  -8  392.66   20.59
  -1  -3   8  415.51   19.91
  -1  -3   7  286.83   15.15
   1   3  -7  258.30   15.68
  -1  -3   6 1499.93   31.27
   1   3  -6 1287.38   32.80
   1   3  -5  964.97   26.18
  -1  -3   5 1222.18   24.97
   1   3  -4    1.57    0.69
  -1  -3   4    2.79    0.92
   1   3  -3  760.88   20.08
  -1  -3   3 1016.52   14.79
  -1  -3   2  731.86   16.79
   1   3  -2  766.37   18.07
   1   3  -1 2099.32   27.18
  -1  -3   1 2164.64   30.24
  -1  -3   0  100.24    6.78
   1   3   0   96.55    4.91
   1   3   0   64.28    5.24
  -1  -3   0  111.00    7.06
  -1  -3   0  118.84    6.03
  -1  -3   0   47.47    4.16
  -1  -3  -1   35.92    4.38
  -1  -3  -1   41.10    4.63
  -1  -3  -1   38.77    3.93
   1   3   2  826.67   11.11
  -1  -3  -2  761.51   19.69
  -1  -3  -2  792.50   21.60
  -1  -3  -3   26.23    3.97
  -1  -3  -3   27.84    3.87
  -1  -3  -3   21.90    3.61
  -1  -3  -4   36.21    4.86
   1   3   4   32.00    4.87
  -1  -3  -4   18.86    1.86
  -1  -3  -4   26.63    4.32
  -1  -3  -4   29.56    4.44
  -1  -3  -4   31.17    2.20
  -1  -3  -5  424.90   17.94
  -1  -3  -5  469.45   19.46
  -1  -3  -5  430.89   10.12
  -1  -3  -6   -0.49    0.68
  -1  -3  -6    0.62    0.59
  -1  -3  -6    0.56    1.19
   1   3   6   -0.92    1.70
  -1  -3  -6    1.43    1.05
   1   3   7   94.42   10.27
  -1  -3  -7   76.03    8.45
  -1  -3  -7  108.92   10.46
  -1  -3  -8   15.29    2.90
   1   3   8   32.68    6.46
  -1  -3  -8   36.24    6.14
  -1  -3  -8   27.02    5.25
  -1  -3  -9   13.38    3.03
  -1  -3  -9   25.14    5.69
   1   3   9   28.22    6.46
   1   3  10   37.44    7.55
  -1  -3 -10   27.71    5.93
   1   3  11   27.16    6.63
  -1  -3 -11   16.46    5.08
  -1  -3 -12   60.90   10.78
  -1  -3 -12   29.88    7.02
   1   3  12   55.80   10.51
   1   3  13   24.49    7.37
  -1  -3 -13   29.96    8.41
   1   3  14    9.24    4.62
  -1  -3 -14    4.10    2.85
   1   3  15   38.47    9.91
  -1  -3 -15   27.82    8.66
   1   3  16    2.92    2.18
  -1  -3 -16    1.01    1.45
  -1  -3 -17    6.80    5.12
  -1  -4  17    2.51    3.29
   1   4 -17    0.87    1.46
  -1  -4  16    0.37    1.67
   1   4 -16    6.85    4.90
  -1  -4  15   30.71    8.61
   1   4 -15   59.26   12.58
   1   4 -14   50.70   11.12
  -1  -4  14   22.08    6.87
  -1  -4  13   28.60    7.08
   1   4 -13   34.54    8.97
   1   4 -12   64.52   11.07
  -1  -4  12   46.02    8.66
   1   4 -11  118.32   14.04
  -1  -4  11   92.16   11.47
  -1  -4  10  257.47   17.92
   1   4 -10  281.97   20.69
   1   4  -9   65.98    9.24
  -1  -4   9   63.40    8.25
  -1  -4   8  132.67   10.95
   1   4  -8  129.69   11.96
  -1  -4   7  101.15    8.70
   1   4  -7   95.14    9.89
  -1  -4   6  706.05   20.60
   1   4  -6  568.22   22.29
   1   4  -5   13.17    3.03
  -1  -4   5    8.73    1.63
  -1  -4   4    7.41    1.10
   1   4  -4    7.75    2.33
  -1  -4   4    8.90    1.18
   1   4  -3  893.35   23.46
  -1  -4   3  849.18   19.98
   1   4  -2  180.11    9.45
  -1  -4   2  179.79    9.70
  -1  -4   1   40.45    3.30
   1   4  -1   33.82    3.86
  -1  -4   1   37.92    4.63
  -1  -4   0  143.00    9.54
   1   4   0  175.25    6.42
   1   4   0  143.74    7.46
  -1  -4   0  155.50    9.49
  -1  -4   0  163.25    7.88
   1   4   1   50.81    4.13
   1   4   1   56.91    4.73
  -1  -4  -1   43.70    5.39
  -1  -4  -1   50.94    5.47
  -1  -4  -1   51.38    5.00
  -1  -4  -2   12.69    1.90
  -1  -4  -2   26.32    3.88
   1   4   2   29.34    3.97
   1   4   2   26.68    2.70
  -1  -4  -2   23.11    3.87
  -1  -4  -2   26.91    4.09
  -1  -4  -3   43.94    5.72
  -1  -4  -3   48.29    5.70
   1   4   3   50.16    5.70
  -1  -4  -3   48.29    6.02
   1   4   4 1521.08   34.78
  -1  -4  -4 1540.86   31.97
   1   4   5  926.51   29.37
  -1  -4  -5  811.99   26.95
  -1  -4  -5  745.39   26.06
  -1  -4  -5  800.64   14.03
  -1  -4  -5  933.68   27.29
   1   4   6  465.26   21.78
  -1  -4  -6  526.67   21.67
  -1  -4  -6  416.01   20.29
  -1  -4  -6  230.06    8.04
  -1  -4  -6  210.36    8.39
  -1  -4  -7    4.17    1.28
   1   4   7    9.21    3.75
  -1  -4  -7   14.93    4.04
  -1  -4  -7    9.67    3.05
   1   4   8    9.41    3.39
  -1  -4  -8    6.42    1.82
  -1  -4  -8    8.93    3.65
  -1  -4  -8    6.23    2.41
  -1  -4  -9   27.83    6.45
  -1  -4  -9   18.08    4.61
   1   4   9   22.36    5.73
  -1  -4 -10   39.88    7.61
  -1  -4 -10   46.37    8.43
   1   4  10   46.64    8.44
  -1  -4 -11    0.28    1.19
  -1  -4 -11   -0.67    1.26
   1   4  11    1.99    2.01
  -1  -4 -12    0.11    0.85
   1   4  12    0.45    1.32
  -1  -4 -13    1.29    1.41
  -1  -4 -13    2.31    2.73
   1   4  13   -0.30    0.54
  -1  -4 -14    0.19    1.45
   1   4  14   -1.74    2.22
  -1  -4 -15    4.93    3.38
   1   4  15   13.98    6.00
  -1  -4 -16   12.21    6.05
   1   5 -17   -0.71    0.52
   1   5 -16   15.32    7.44
   1   5 -15    1.88    2.17
   1   5 -14   11.16    5.85
  -1  -5  14    1.67    1.88
  -1  -5  13    2.58    2.10
   1   5 -13   -0.09    1.38
  -1  -5  12    3.32    2.41
   1   5 -12    5.59    2.95
  -1  -5  11    4.81    2.75
   1   5 -11    9.51    4.53
   1   5 -10    3.59    2.51
  -1  -5  10    4.02    2.09
  -1  -5   9   -0.25    0.74
   1   5  -9    0.34    0.84
  -1  -5   8    7.90    2.59
   1   5  -8    7.70    3.23
  -1  -5   7    1.44    0.95
   1   5  -7    1.04    1.70
   1   5  -6   25.67    5.35
  -1  -5   6   30.39    4.00
  -1  -5   5   84.22    5.66
   1   5  -5   65.26    7.26
   1   5  -4   80.13    7.58
  -1  -5   4   79.09    3.73
  -1  -5   3  193.73   10.88
   1   5  -3  173.96   10.56
  -1  -5   2   22.32    3.89
   1   5  -2   26.88    3.92
   1   5  -2   14.54    1.91
   1   5  -1    4.94    1.77
  -1  -5   1    5.81    1.92
   1   5  -1    2.56    1.15
  -1  -5   1    4.21    2.02
  -1  -5   1    6.60    1.41
   1   5   0   31.08    4.18
  -1  -5   0   26.35    4.81
  -1  -5   0   30.25    4.87
   1   5   0   27.35    2.71
  -1  -5   0   26.70    3.41
   1   5   1  609.14   15.88
  -1  -5  -1  597.27   20.95
   1   5   1  559.59   15.53
  -1  -5  -1  591.82   18.41
  -1  -5  -1  561.33   21.80
  -1  -5  -2  178.10   12.11
   1   5   2  185.66    8.62
  -1  -5  -2  172.99   10.81
  -1  -5  -2  194.83   12.79
   1   5   2  202.01   10.67
   1   5   3   29.65    4.41
  -1  -5  -3   21.83    2.66
  -1  -5  -3   31.03    5.17
   1   5   3   27.89    3.30
  -1  -5  -3   30.60    4.91
  -1  -5  -3   31.86    5.33
  -1  -5  -4   83.97    8.92
   1   5   4  102.22    9.26
  -1  -5  -5   34.60    6.28
   1   5   5   48.37    6.75
  -1  -5  -6   48.04    3.62
   1   5   6   65.48    8.43
  -1  -5  -6   63.19    8.48
  -1  -5  -6   72.32    8.23
  -1  -5  -7   22.02    2.58
  -1  -5  -7   38.26    6.78
   1   5   7   44.06    7.35
  -1  -5  -7   45.33    6.88
   1   5   8   52.55    8.31
  -1  -5  -8   56.36    8.86
  -1  -5  -8   54.07    8.07
   1   5   9    0.23    0.58
  -1  -5  -9   -3.02    2.57
  -1  -5  -9    0.73    2.50
   1   5  10   12.14    4.60
  -1  -5 -10   11.01    3.94
  -1  -5 -10   10.01    3.94
  -1  -5 -11    3.71    2.34
   1   5  11    6.65    3.64
  -1  -5 -11    1.83    1.99
  -1  -5 -12   13.44    5.32
   1   5  12   24.93    7.74
  -1  -5 -12    8.70    4.11
  -1  -5 -13    2.65    2.03
  -1  -5 -13    2.98    2.45
   1   5  13    3.18    2.56
  -1  -5 -14   -0.17    0.72
   1   5  14    3.41    3.60
   1   5  15    2.08    1.95
   1   6 -16    6.74    4.92
   1   6 -15   19.24    7.90
   1   6 -14   13.29    6.94
   1   6 -13    6.31    4.29
   1   6 -12    5.83    4.43
   1   6 -11   28.23    7.43
  -1  -6  11   18.00    4.93
  -1  -6  10   19.21    4.64
   1   6 -10   33.39    7.20
  -1  -6   9   16.60    3.95
   1   6  -9   23.21    5.70
  -1  -6   8   52.50    6.60
   1   6  -8  113.92   11.84
  -1  -6   7    2.05    1.12
   1   6  -7    1.50    0.96
  -1  -6   6   64.54    5.36
   1   6  -6  145.24   11.98
   1   6  -5   79.40    8.41
  -1  -6   5   34.30    2.76
  -1  -6   4  782.47   23.15
   1   6  -4  711.16   24.57
   1   6  -3  867.91   26.23
  -1  -6   3  941.91   26.85
   1   6  -2  102.43    8.51
  -1  -6   2   96.44    8.86
   1   6  -1  120.63    9.23
  -1  -6   1  118.90    9.57
  -1  -6   1  120.02   10.03
   1   6   0 1441.56   31.53
  -1  -6   0 1481.97   35.96
   1   6   0 1519.27   21.59
  -1  -6  -1  740.92   24.82
   1   6   1  745.70   19.29
  -1  -6  -1  780.27   27.78
   1   6   1  700.18   20.29
  -1  -6  -2   -0.17    1.04
   1   6   2    0.18    0.62
   1   6   2   -0.13    0.53
  -1  -6  -2    1.25    1.63
   1   6   3   83.92    6.42
  -1  -6  -3   91.46    9.96
  -1  -6  -3   97.63    9.66
   1   6   3  105.89    8.78
  -1  -6  -4   20.22    4.68
   1   6   4   32.18    5.14
   1   6   5  637.46   25.08
  -1  -6  -5  554.90   25.80
  -1  -6  -6   43.63    7.59
   1   6   6   45.46    7.04
  -1  -6  -7    0.04    0.99
   1   6   7    0.10    1.05
  -1  -6  -8   30.95    6.85
  -1  -6  -8   27.50    5.54
   1   6   8   31.16    6.58
   1   6   9   33.82    7.27
  -1  -6  -9   28.43    7.11
  -1  -6  -9   10.58    3.84
  -1  -6 -10   -0.91    1.14
   1   6  10    2.85    3.52
  -1  -6 -10   -0.15    0.59
  -1  -6 -11   -0.28    1.37
   1   6  11   -2.54    3.25
  -1  -6 -11    2.77    2.01
  -1  -6 -12    5.82    3.85
   1   6  12   14.91    5.60
  -1  -6 -13    5.49    3.65
   1   6  13   12.11    5.45
  -1  -6 -14    1.65    2.30
   1   6  14    9.74    5.05
   1   6  15    8.21    5.22
   1   7 -15    1.73    2.52
   1   7 -14    9.48    5.96
   1   7 -13    5.89    4.11
   1   7 -12   14.93    6.08
   1   7 -11    1.54    1.23
   1   7 -10   11.12    4.50
   1   7  -9   68.32   10.05
   1   7  -8  160.36   15.27
   1   7  -7    3.89    1.83
   1   7  -6   61.12    8.50
   1   7  -5    5.11    2.18
  -1  -7   4  118.23   10.11
   1   7  -4  115.68   10.68
   1   7  -3    3.79    1.86
  -1  -7   3    0.84    0.40
   1   7  -2  227.85   14.19
  -1  -7   2  227.46   15.12
  -1  -7   2  213.73   13.67
   1   7  -1   46.76    6.75
  -1  -7   1   38.61    6.22
  -1  -7   1   38.62    6.07
  -1  -7   0  236.10   16.19
  -1  -7   0  251.71   16.35
   1   7   0  219.11   12.76
   1   7   0  225.19    8.92
   1   7   1  249.94   11.47
   1   7   1  216.71   12.32
  -1  -7  -1  228.07   16.35
  -1  -7  -1  227.72   14.99
   1   7   2  221.93   12.51
  -1  -7  -2  211.09   16.04
  -1  -7  -2  211.62   14.85
   1   7   2  178.39   10.72
   1   7   3    2.41    1.40
  -1  -7  -3    2.27    1.19
  -1  -7  -3    1.19    1.60
   1   7   3    0.63    0.97
  -1  -7  -4  154.06   13.36
  -1  -7  -4  136.06   13.19
   1   7   4  149.20   11.70
   1   7   5   10.47    3.33
  -1  -7  -5    5.66    3.12
   1   7   6   -1.12    1.77
  -1  -7  -6   -0.49    1.70
  -1  -7  -7  230.37   19.67
   1   7   7  240.65   18.24
   1   7   8  107.56   12.91
  -1  -7  -8  105.48   13.52
  -1  -7  -9    0.61    1.44
   1   7   9    1.52    2.55
   1   7  10    2.12    2.96
  -1  -7 -10    0.51    1.69
  -1  -7 -11    8.82    4.73
   1   7  11   13.61    5.95
  -1  -7 -12    2.23    1.87
   1   7  12    7.19    4.48
  -1  -7 -13    1.38    1.72
   1   7  13    1.08    2.34
   1   7  14   -0.11    1.07
  -1  -7 -14    0.82    1.84
   1   8 -15   -1.81    4.03
   1   8 -14   13.09    5.78
   1   8 -13   19.13    7.56
   1   8 -12    0.51    0.82
   1   8 -11    0.60    2.62
   1   8 -10    2.95    2.51
   1   8  -9   64.15   10.62
   1   8  -8   42.08    7.87
   1   8  -7  158.50   15.22
   1   8  -6    6.73    3.51
   1   8  -5   62.37    9.07
   1   8  -4   14.06    3.82
  -1  -8   4   12.27    3.53
  -1  -8   3   59.39    8.29
   1   8  -3   62.12    8.21
  -1  -8   3   64.57    8.26
  -1  -8   2   10.59    3.47
   1   8  -2   20.02    4.98
  -1  -8   2   11.23    3.42
   1   8  -1  122.70   10.80
  -1  -8   1  120.58   12.09
  -1  -8   1  133.96   12.16
  -1  -8   0  409.18   20.95
   1   8   0  352.76   17.15
  -1  -8   0  419.72   23.31
   1   8   1    3.83    2.26
  -1  -8  -1    3.99    3.19
  -1  -8  -1    3.66    2.33
   1   8   1    3.48    1.78
   1   8   2    1.97    1.45
   1   8   2    4.97    2.18
  -1  -8  -2    0.91    0.97
  -1  -8  -2    2.99    1.56
  -1  -8  -3  100.27   12.43
   1   8   3   70.53    6.93
   1   8   3   93.33    9.20
  -1  -8  -3   96.46   11.01
  -1  -8  -4  106.45   13.00
  -1  -8  -4  113.62   12.40
   1   8   4  109.90   10.84
  -1  -8  -5  114.82   13.64
   1   8   5  100.91   10.85
  -1  -8  -6    9.58    3.37
   1   8   6    9.05    3.28
  -1  -8  -7   13.72    4.88
   1   8   7   14.02    4.48
   1   8   8   47.34    8.80
  -1  -8  -8   49.08   10.16
  -1  -8  -9    7.73    4.23
   1   8   9    8.11    4.47
   1   8  10    0.41    1.87
  -1  -8 -10    0.40    1.37
  -1  -8 -11    1.47    2.73
   1   8  11   -0.26    2.55
  -1  -8 -12    0.81    0.61
   1   8  12   -0.20    1.98
   1   8  13    0.80    1.00
  -1  -8 -13   -0.29    1.12
  -1  -8 -14    1.61    2.55
   1   8  14    1.35    1.95
   1   9 -14   94.40   18.08
   1   9 -13   25.58    8.96
   1   9 -12    6.48    4.34
   1   9 -11    4.98    3.65
   1   9 -10   46.22    9.73
   1   9  -9   26.57    7.32
   1   9  -8   91.84   12.76
   1   9  -7   13.12    4.52
   1   9  -6  380.85   24.35
   1   9  -5  121.36   13.21
   1   9  -4  171.63   16.00
  -1  -9   4  162.77   14.41
  -1  -9   4  165.52   14.71
  -1  -9   3  101.84   11.69
  -1  -9   3  102.24   10.99
   1   9  -3  113.69   12.78
   1   9  -2  172.35   14.32
  -1  -9   2  185.50   16.31
  -1  -9   2  178.35   15.11
  -1  -9   1  324.15   20.43
  -1  -9   1  321.52   21.79
  -1  -9   0    5.01    2.34
  -1  -9   0    5.35    2.34
   1   9   0    5.98    2.27
   1   9   1   10.30    2.94
  -1  -9  -1   14.68    4.73
  -1  -9  -1   15.03    4.56
   1   9   2   94.13    9.12
  -1  -9  -2  126.50   15.04
  -1  -9  -2  122.06   12.84
   1   9   3   13.25    3.27
  -1  -9  -3   18.96    5.41
  -1  -9  -3   18.83    5.05
   1   9   3   10.49    3.49
   1   9   4   40.20    6.63
  -1  -9  -4   38.87    8.32
  -1  -9  -5   21.99    6.46
   1   9   5   21.37    5.17
   1   9   6   27.93    6.25
  -1  -9  -6   30.75    7.85
  -1  -9  -7   65.02   11.89
   1   9   7   57.11    9.67
  -1  -9  -8    6.41    4.33
   1   9   8    2.41    1.14
  -1  -9  -9    2.60    1.44
   1   9   9    4.57    3.32
  -1  -9 -10   29.60    9.01
   1   9  10   17.03    6.18
  -1  -9 -11    4.29    3.98
   1   9  11    8.00    4.83
   1   9  12    1.58    2.17
  -1  -9 -12    0.10    2.33
   1   9  13    2.80    3.67
  -1  -9 -13    2.11    3.35
   1  10 -13   23.68    9.47
   1  10 -12    3.94    4.50
   1  10 -11   10.11    5.40
   1  10 -10   14.47    6.46
   1  10  -9    1.63    2.95
   1  10  -8   30.23    8.02
   1  10  -7    5.58    3.00
   1  10  -6   20.48    5.69
  -1 -10   5   11.22    4.51
   1  10  -5   11.05    4.45
  -1 -10   4    1.34    1.15
   1  10  -4   -0.42    1.89
  -1 -10   4    0.31    0.46
  -1 -10   3    3.09    2.02
  -1 -10   3    0.78    2.24
   1  10  -3    0.72    1.94
  -1 -10   2    6.30    2.66
   1  10  -2    4.24    2.41
  -1 -10   2    6.32    3.23
   1  10  -1   33.68    6.19
  -1 -10   1   41.43    7.56
  -1 -10   1   55.49    9.94
  -1 -10   0   52.01    9.66
   1  10   0   33.64    6.32
  -1 -10   0   48.60    8.29
  -1 -10  -1    0.05    2.52
   1  10   1   -1.09    1.24
  -1 -10  -1   -0.17    0.49
  -1 -10  -2   15.06    5.39
  -1 -10  -2   14.99    5.14
  -1 -10  -3   82.20   13.08
  -1 -10  -3   59.82    9.65
  -1 -10  -4    2.83    0.26
  -1 -10  -5   -0.22    1.05
  -1 -10  -6    1.70    1.55
  -1 -10  -7   39.71    9.87
   1  10   7   21.60    6.07
  -1 -10  -8   -0.50    1.59
   1  10   8   -0.84    1.05
  -1 -10  -9   29.03    9.06
   1  10   9   16.52    5.87
  -1 -10 -10    2.07    3.99
   1  10  10    1.15    2.26
  -1 -10 -11    4.22    4.11
   1  10  11    2.32    2.49
   1  10  12    3.84    3.69
   1  10  13   -2.04    2.78
   1  11 -12   33.03   10.95
   1  11 -11   19.57    8.11
   1  11 -10    2.16    1.21
   1  11  -9   -0.72    2.89
   1  11  -8    2.08    3.12
   1  11  -7   26.49    8.22
  -1 -11   6    2.07    1.59
   1  11  -6    3.16    3.46
   1  11  -5    1.65    1.82
  -1 -11   5    1.81    2.52
  -1 -11   4    8.80    3.64
   1  11  -4    7.37    3.69
  -1 -11   4    7.09    3.84
  -1 -11   3   47.33    9.64
   1  11  -3   47.88    8.67
  -1 -11   3   44.86    8.76
  -1 -11   2   -0.04    1.13
   1  11  -2    0.28    0.19
  -1 -11   2    0.86    2.45
  -1 -11   1  101.41   14.42
  -1 -11   1   91.10   11.69
  -1 -11   0    5.54    2.51
  -1 -11   0    8.61    4.22
   1  11   0    4.64    2.34
  -1 -11  -1  122.30   16.25
  -1 -11  -1  116.08   13.72
  -1 -11  -2  103.92   15.27
  -1 -11  -2   84.97   11.68
  -1 -11  -3    6.50    3.05
  -1 -11  -3    9.71    5.32
  -1 -11  -4   10.12    5.02
  -1 -11  -5   14.07    5.53
  -1 -11  -6   36.79    9.81
  -1 -11  -7    3.21    4.80
  -1 -11  -8    0.04    2.15
  -1 -11  -9   20.94    7.90
  -1 -11 -10   26.64    9.59
   1  12 -10    3.33    3.98
   1  12  -9    3.53    3.89
   1  12  -8    6.28    4.60
  -1 -12   8    3.34    2.53
  -1 -12   7   -0.37    0.72
   1  12  -7    0.66    1.50
   1  12  -6   13.81    5.69
  -1 -12   6    4.35    3.19
  -1 -12   5   -0.12    1.19
   1  12  -5   -0.31    2.08
   1  12  -4   22.97    6.49
  -1 -12   4   26.63    7.65
  -1 -12   4   22.92    6.47
  -1 -12   3   38.57    8.57
  -1 -12   3   43.46    9.90
   1  12  -3   29.82    7.30
  -1 -12   2    1.24    1.34
   1  12  -2    2.20    2.59
  -1 -12   2    1.25    1.67
   1  12  -1   -0.43    1.49
  -1 -12   1    3.40    3.05
  -1 -12   1    3.74    1.79
  -1 -12   0   13.61    5.17
  -1 -12   0   15.33    6.29
  -1 -12  -1    3.34    2.45
  -1 -12  -1    1.01    1.30
  -1 -12  -2   45.14   10.76
  -1 -12  -2   34.96    7.84
  -1 -12  -3   15.90    6.48
  -1 -12  -3   11.81    4.54
  -1 -12  -4   12.46    6.55
  -1 -12  -5    3.63    2.63
  -1 -12  -6   26.70    9.07
  -1 -12  -7   26.20    8.92
  -1 -12  -8    1.15    0.47
  -1 -13   9    1.13    2.29
   1  13  -9   -0.10    1.60
   1  13  -8   -2.26    3.07
  -1 -13   8   -0.72    2.11
  -1 -13   7    1.35    1.99
   1  13  -7   -1.39    1.39
   1  13  -6    4.72    4.06
  -1 -13   6    1.27    2.07
   1  13  -5   -0.94    1.37
  -1 -13   5    0.14    1.18
   1  13  -4    2.15    2.62
  -1 -13   4    0.90    2.08
  -1 -13   3   -0.36    1.88
   1  13  -3    0.82    1.23
  -1 -13   3    1.06    1.50
  -1 -13   2   -0.23    2.02
  -1 -13   2    0.18    1.90
  -1 -13   1   -0.65    1.84
  -1 -13   1   -0.30    0.66
  -1 -13   0    6.10    4.20
  -1 -13   0    1.76    0.87
  -1 -13  -1    7.86    5.00
  -1 -13  -1    2.28    2.10
  -1 -13  -2    1.06    3.70
  -1 -13  -2   -1.17    2.03
  -1 -13  -3    1.55    2.69
  -1 -13  -4   14.94    7.09
  -1 -13  -5    8.95    5.35
  -1 -13  -6   -2.43    3.10
   1  14  -7    2.24    1.75
  -1 -14   6    0.05    1.33
   1  14  -6    1.32    1.38
   1  14  -5    4.25    3.10
  -1 -14   5    4.36    3.60
  -1 -14   4    1.50    2.24
  -1 -14   3    1.49    2.51
  -1 -14   2   -0.66    2.31
  -1 -14   2   -0.63    1.61
  -1 -14   1   30.83   10.09
  -1 -14   1    9.31    4.77
  -1 -14   0    2.75    2.32
  -1 -14   0    0.91    1.92
  -1 -14  -1   15.24    7.34
  -1 -14  -1    3.06    3.08
  -1 -14  -2    0.21    0.71
  -1 -14  -2    6.14    4.38
  -1 -14  -3    4.02    4.71
  -1 -14  -4   -3.10    4.11
  -1 -15   3    0.32    1.09
  -1 -15   2   -0.05    0.87
  -1 -15   1    2.72    3.47
  -1 -15   1    2.46    2.50
  -1 -15   0    0.24    0.98
  -1 -15   0    1.42    1.57
  -1 -15  -1   -0.48    1.71
  -1 -15  -1    1.03    2.08
   2 -15  -3    1.02    2.36
   2 -15  -2   -0.11    1.80
   2 -15  -1   -1.39    1.73
   2 -15   0   -0.28    1.19
  -2  15  -2    0.89    1.22
  -2  15  -3    0.70    1.03
  -2  15  -4   -0.02    1.10
   2 -14  -6    1.34    1.12
   2 -14  -5   -1.08    2.75
   2 -14  -4    0.22    1.22
   2 -14  -3    4.42    3.90
   2 -14  -2   43.73   11.95
   2 -14  -1   50.41   12.33
   2 -14   0    1.82    2.72
  -2  14   0   -1.33    1.38
   2 -14   1    4.24    3.91
  -2  14  -1    0.86    1.11
  -2  14  -2    5.19    4.20
  -2  14  -3    2.90    2.54
  -2  14  -4    1.03    2.15
  -2  14  -5    3.58    3.72
  -2  14  -6    1.89    2.38
   2 -13  -8    0.95    1.52
   2 -13  -7    1.11    2.36
   2 -13  -6   -0.55    2.57
   2 -13  -5    1.32    0.74
   2 -13  -4    5.15    4.88
   2 -13  -3    9.93    5.15
   2 -13  -2   28.62    8.71
   2 -13  -1    5.58    3.64
  -2  13   1    0.92    1.24
   2 -13   0   17.45    6.79
  -2  13   0    9.20    4.04
   2 -13   1    4.85    3.50
  -2  13  -1    3.43    2.75
   2 -13   2   10.09    4.98
  -2  13  -2   17.59    6.51
  -2  13  -3   -0.56    1.32
  -2  13  -4   21.70    6.95
  -2  13  -5   22.13    7.35
  -2  13  -6   90.72   15.85
  -2  13  -7    4.87    4.16
  -2  13  -8    1.80    2.35
   2 -12  -9    6.49    4.17
   2 -12  -8   -0.80    1.43
   2 -12  -7   -2.65    3.04
   2 -12  -6    0.29    2.21
   2 -12  -5    1.36    1.95
   2 -12  -4    3.67    2.73
   2 -12  -3    6.86    4.14
  -2  12   3    3.57    2.59
  -2  12   2    4.96    3.20
   2 -12  -2    7.87    4.46
   2 -12  -1   45.28    9.82
   2 -12  -1   27.45    6.33
  -2  12   1   29.97    7.33
   2 -12   0   18.89    6.18
  -2  12   0   12.63    4.92
   2 -12   1   19.36    6.19
  -2  12  -1   13.94    4.95
  -2  12  -2   13.51    5.25
   2 -12   2   18.07    6.11
  -2  12  -3   12.08    5.25
  -2  12  -4   -0.19    1.49
  -2  12  -5   19.00    6.52
  -2  12  -6    0.92    0.87
  -2  12  -7    5.78    5.27
  -2  12  -8   -2.27    2.10
  -2  12  -9   -0.74    2.99
  -2  12 -10    1.90    2.74
  -2  11  13   -0.02    0.85
  -2  11  12    0.71    1.61
   2 -11 -11    1.41    2.61
  -2  11  11    1.12    1.43
   2 -11 -10   -2.16    3.49
  -2  11  10    3.05    2.93
   2 -11  -9   11.23    5.44
  -2  11   9   13.07    5.89
  -2  11   8    0.15    0.39
   2 -11  -8    0.74    0.26
   2 -11  -7    4.12    3.53
  -2  11   7    0.07    0.89
  -2  11   6    0.12    0.61
   2 -11  -6    0.39    2.46
   2 -11  -5    0.31    1.20
  -2  11   4   -1.12    0.85
   2 -11  -4    2.04    1.64
   2 -11  -3    1.16    2.38
  -2  11   3   -0.17    1.57
  -2  11   2    1.12    1.61
   2 -11  -2   -0.62    0.95
   2 -11  -1    6.47    2.98
   2 -11  -1   14.24    5.20
  -2  11   1   11.68    4.48
  -2  11   0  147.89   15.62
   2 -11   0  167.72   17.52
   2 -11   1   92.50   12.65
  -2  11  -1   83.29   11.50
  -2  11  -2    6.49    3.54
   2 -11   2    4.12    2.13
   2 -11   2    8.27    3.73
  -2  11  -3    2.35    1.84
   2 -11   3    3.87    2.53
  -2  11  -4    1.52    1.01
  -2  11  -5   15.61    5.56
  -2  11  -6   30.37    7.42
  -2  11  -7   16.19    5.58
  -2  11  -8   64.80   12.32
  -2  11  -9   51.28   11.65
  -2  11 -10    0.73    1.73
  -2  11 -11    9.81    5.98
  -2  10  13    1.19    1.67
   2 -10 -12    4.40    3.46
  -2  10  12    6.36    4.22
  -2  10  11   -0.86    1.89
   2 -10 -11    1.37    2.32
  -2  10  10    2.55    3.11
   2 -10 -10    1.46    0.67
  -2  10   9   33.75    8.67
   2 -10  -9   38.14    9.72
  -2  10   8   18.22    6.51
   2 -10  -8   23.16    7.60
   2 -10  -7   56.42   11.44
  -2  10   7   49.39    9.99
   2 -10  -6   89.01   13.80
  -2  10   6   85.12   12.36
   2 -10  -5    3.11    2.96
  -2  10   5    0.82    1.51
   2 -10  -4   29.80    7.57
  -2  10   4   16.05    5.29
  -2  10   4   20.40    5.48
  -2  10   3    4.12    2.50
  -2  10   3    3.50    1.80
   2 -10  -3    7.22    4.40
  -2  10   2   23.72    5.83
   2 -10  -2   28.18    7.12
  -2  10   2   23.49    5.53
   2 -10  -1    1.25    0.80
   2 -10  -1    6.45    4.01
  -2  10   1    3.71    2.37
   2 -10   0   -0.15    0.64
   2 -10   0    1.53    2.30
  -2  10   0   -0.48    1.60
   2 -10   1   64.11    8.47
   2 -10   1   99.94   12.24
  -2  10  -1   89.23   11.26
   2 -10   2   52.53    8.53
  -2  10  -2   52.79    8.88
   2 -10   2   28.94    5.49
  -2  10  -3    6.68    3.34
   2 -10   3    1.66    0.92
   2 -10   3    4.02    2.12
   2 -10   4    0.52    0.44
  -2  10  -4    2.65    3.07
   2 -10   4    0.16    0.91
  -2  10  -5    1.41    1.99
   2 -10   5    1.50    1.53
  -2  10  -6   14.57    5.05
  -2  10  -7   27.18    7.29
  -2  10  -8   59.35   11.36
  -2  10  -9    3.32    1.75
  -2  10 -10    0.92    0.99
  -2  10 -11    0.89    1.72
  -2  10 -12    8.20    4.62
  -2   9  14    5.01    3.90
   2  -9 -14    2.00    2.96
   2  -9 -13    4.73    4.22
  -2   9  13    4.51    2.57
   2  -9 -12   18.98    7.19
  -2   9  12   22.19    7.64
   2  -9 -11   23.28    7.55
  -2   9  11   20.34    6.90
  -2   9  10   19.79    6.70
   2  -9 -10   17.08    6.70
   2  -9  -9   69.92   12.96
  -2   9   9   72.17   12.43
  -2   9   8    2.78    2.51
   2  -9  -8    0.73    0.39
   2  -9  -7   19.18    6.53
  -2   9   7   24.22    6.68
  -2   9   6   -1.66    2.03
   2  -9  -6    1.39    2.35
   2  -9  -5   22.04    6.41
  -2   9   5   25.85    6.78
  -2   9   4    2.74    2.01
  -2   9   4    2.96    2.20
   2  -9  -4    3.18    3.03
  -2   9   3    2.03    1.37
  -2   9   3    0.92    1.68
   2  -9  -3    4.12    3.27
  -2   9   2    5.45    3.37
  -2   9   2    6.38    3.10
   2  -9  -2    4.41    2.78
   2  -9  -1   50.43    8.63
  -2   9   1   46.25    7.82
  -2   9   1   46.13    6.97
   2  -9  -1   46.12    6.59
  -2   9   0    4.37    2.70
   2  -9   0    6.70    2.74
   2  -9   0    6.27    2.96
   2  -9   1   27.94    5.99
  -2   9  -1   24.49    5.37
   2  -9   1   22.61    4.47
   2  -9   2  205.04   15.72
  -2   9  -2  183.76   15.99
   2  -9   3  411.00   21.14
  -2   9  -3  436.23   25.05
   2  -9   4    0.94    1.05
  -2   9  -4    3.56    1.94
   2  -9   4    1.47    1.30
  -2   9  -5   37.51    7.40
  -2   9  -6   17.29    5.49
  -2   9  -7    9.55    4.45
  -2   9  -8   17.95    6.07
  -2   9  -9   16.76    6.48
  -2   9 -10    4.07    3.93
  -2   9 -11   26.74    8.39
  -2   9 -12    9.68    5.69
  -2   9 -13   -2.89    3.16
   2  -8 -15   -0.62    0.92
   2  -8 -14    4.42    3.78
  -2   8  14   14.78    6.59
  -2   8  13    8.57    4.70
   2  -8 -13    3.22    3.21
   2  -8 -12   -0.13    2.86
  -2   8  12    2.62    2.95
   2  -8 -11   15.98    6.04
  -2   8  11   19.25    6.84
   2  -8 -10    1.22    0.65
  -2   8  10   -1.14    0.93
   2  -8  -9   57.40   10.72
  -2   8   9   61.88   10.66
   2  -8  -8    2.46    2.72
  -2   8   8   -2.85    3.08
   2  -8  -7    7.15    3.61
  -2   8   7    4.39    2.73
  -2   8   6   26.13    6.51
   2  -8  -6   23.75    6.12
  -2   8   5   44.77    7.80
   2  -8  -5   46.68    8.77
  -2   8   4   27.86    5.73
  -2   8   4   38.72    7.14
   2  -8  -4   36.56    7.49
  -2   8   3    2.75    1.51
  -2   8   3   -1.43    1.70
   2  -8  -3    0.65    1.27
  -2   8   2   65.84    8.06
   2  -8  -2   82.97   10.72
  -2   8   2   65.21    8.62
   2  -8  -1   13.54    3.29
  -2   8   1   14.27    3.72
  -2   8   1   15.16    4.51
   2  -8  -1   19.49    4.74
  -2   8   0   31.72    5.33
   2  -8   0   39.52    7.01
  -2   8   0   26.38    5.41
   2  -8   0   30.69    5.05
   2  -8   1    4.47    2.04
  -2   8  -1    2.46    2.36
   2  -8   1    2.09    1.03
  -2   8  -2  170.67   14.22
   2  -8   2  189.55   14.27
   2  -8   2  173.40   12.03
   2  -8   3    8.06    2.75
  -2   8  -3    4.46    1.51
   2  -8   3    7.46    2.23
  -2   8  -3    8.41    3.27
  -2   8  -4  179.43   15.14
   2  -8   4  114.26    9.75
   2  -8   5  133.47    9.92
  -2   8  -5  182.34   15.81
  -2   8  -6   12.97    4.49
  -2   8  -7   39.08    8.23
  -2   8  -8   95.06   13.53
  -2   8  -9   85.35   13.80
  -2   8 -10   82.55   14.44
  -2   8 -11  189.02   23.68
  -2   8 -12    7.93    6.18
  -2   8 -13   22.53    9.16
  -2   8 -14   -4.89    6.13
   2  -7 -15    8.28    5.04
  -2   7  15    9.68    5.68
  -2   7  14    7.52    4.08
   2  -7 -14    3.52    3.32
  -2   7  13    3.73    2.25
   2  -7 -13    1.55    1.60
   2  -7 -12    1.92    1.72
  -2   7  12    8.78    4.89
  -2   7  11    9.14    4.41
   2  -7 -11    6.41    4.15
   2  -7 -10   38.90    8.87
  -2   7  10   35.93    8.26
   2  -7  -9   42.95    8.72
  -2   7   9   44.57    8.68
   2  -7  -8   -0.45    1.20
  -2   7   8    1.85    1.81
   2  -7  -7  203.06   18.27
  -2   7   7  208.20   17.25
  -2   7   6  385.52   22.50
   2  -7  -6  350.94   23.18
  -2   7   5   33.99    6.52
   2  -7  -5   31.33    6.95
   2  -7  -4  486.77   25.78
  -2   7   4  496.62   23.66
  -2   7   4  538.21   24.73
  -2   7   3   -1.28    1.28
   2  -7  -3    0.11    0.65
  -2   7   3    0.17    0.61
   2  -7  -2  188.79   15.25
  -2   7   2  184.93   12.61
  -2   7   2  168.59   12.84
  -2   7   1   -0.40    1.06
   2  -7  -1    0.60    0.38
   2  -7  -1    1.36    0.56
  -2   7   1    1.02    1.02
  -2   7   0  125.13   10.06
  -2   7   0  119.62   10.78
   2  -7   0  139.39   12.17
   2  -7   0  114.20    9.10
  -2   7  -1   95.25    9.65
   2  -7   1  117.80   10.69
   2  -7   1  101.66    8.36
  -2   7  -2  142.91   12.34
   2  -7   2  128.28    9.22
  -2   7  -2  145.06    8.98
  -2   7  -3  172.30   13.67
  -2   7  -3  163.50    9.04
   2  -7   3  191.32   12.49
  -2   7  -4  909.47   32.08
   2  -7   4  907.78   24.14
  -2   7  -5   72.12    9.63
   2  -7   5   61.17    5.91
  -2   7  -6   63.68    9.65
  -2   7  -7    7.93    3.14
  -2   7  -8   -0.58    0.49
  -2   7  -9   14.57    5.48
  -2   7 -10   72.48   13.41
  -2   7 -11   14.51    6.60
   2  -7  11    5.80    3.38
  -2   7 -12   28.64    9.32
  -2   7 -13    1.62    2.61
  -2   7 -14    0.49    1.36
  -2   7 -15    4.94    4.82
   2  -6 -15    2.10    1.98
  -2   6  15    3.87    3.09
   2  -6 -14   32.79    9.30
  -2   6  14   51.36   11.42
  -2   6  13    0.13    3.15
   2  -6 -13    0.17    0.80
  -2   6  12    2.73    2.73
   2  -6 -12    4.83    3.77
   2  -6 -11    2.57    1.85
  -2   6  11    7.95    3.91
   2  -6 -10   63.52   11.21
  -2   6  10   59.21   10.15
   2  -6  -9   37.91    8.24
  -2   6   9   33.08    7.53
   2  -6  -8    9.74    2.52
  -2   6   8   17.64    4.64
   2  -6  -8   21.09    5.75
   2  -6  -7    1.08    0.91
   2  -6  -7    2.90    2.60
  -2   6   7   -0.89    1.54
  -2   6   6    7.42    2.83
   2  -6  -6    8.36    3.49
   2  -6  -6    3.61    1.10
   2  -6  -5   33.88    6.36
  -2   6   5   34.14    5.95
  -2   6   4  172.13   12.96
   2  -6  -4  162.83   13.61
  -2   6   4  173.22   13.53
  -2   6   3  826.29   27.63
   2  -6  -3  823.98   29.71
  -2   6   2  182.30   11.98
  -2   6   2  168.40   12.13
   2  -6  -2  165.96   12.90
   2  -6  -1   22.06    4.62
  -2   6   1   16.13    3.77
  -2   6   1   16.41    3.39
   2  -6  -1   15.62    3.04
   2  -6   0    0.49    0.22
  -2   6   0   -0.58    0.90
  -2   6   0    0.85    1.11
   2  -6   0    0.52    0.15
  -2   6  -1   82.02    8.52
   2  -6   1  105.62    9.43
   2  -6   1   93.12    7.20
  -2   6  -2   68.20    7.78
   2  -6   2   84.06    8.00
   2  -6   2   59.73    5.60
  -2   6  -2   63.63    5.69
  -2   6  -3   -1.20    1.90
  -2   6  -3   -0.24    0.47
   2  -6   3    1.76    0.68
  -2   6  -4   74.84    8.59
   2  -6   4   65.41    5.92
  -2   6  -4   67.13    5.65
  -2   6  -5    6.15    1.75
   2  -6   5   12.04    2.17
  -2   6  -5   13.22    4.23
  -2   6  -6   49.84    5.44
  -2   6  -6   95.80   11.79
  -2   6  -7   74.64   10.93
  -2   6  -7   71.39    7.25
  -2   6  -8   94.91    8.77
  -2   6  -8  124.30   14.74
  -2   6  -9    2.58    2.25
  -2   6 -10    5.01    3.36
  -2   6 -11   -3.08    3.18
   2  -6  11    0.60    1.50
   2  -6  12    8.03    4.21
  -2   6 -12   19.11    8.16
  -2   6 -13   56.49   13.69
   2  -6  13   25.40    8.20
  -2   6 -14   35.17   11.41
   2  -6  14   23.79    8.03
  -2   6 -15    3.47    4.58
  -2   6 -16    7.09    4.78
  -2   5  16    0.79    3.38
   2  -5 -15    5.38    3.68
  -2   5  15   12.49    6.08
  -2   5  14   13.11    5.19
   2  -5 -14    8.47    4.37
  -2   5  13    3.23    3.61
   2  -5 -13   -0.62    1.44
  -2   5  12   83.93   13.09
   2  -5 -12   87.27   13.24
  -2   5  11   49.09    9.27
   2  -5 -11   54.56    9.97
   2  -5 -10   43.82    8.47
  -2   5  10   38.46    7.81
   2  -5  -9  259.71   20.01
  -2   5   9  249.41   18.95
   2  -5  -8  413.89   24.27
  -2   5   8  431.30   24.00
   2  -5  -7   21.01    5.45
  -2   5   7   17.00    4.19
  -2   5   6   90.16    9.63
  -2   5   5    1.20    1.62
  -2   5   4  774.81   26.01
  -2   5   3  381.93   17.91
  -2   5   3  377.67   17.86
  -2   5   2 1637.69   34.06
  -2   5   2 1529.86   34.65
  -2   5   1  194.17   10.76
  -2   5   1  195.53   12.40
  -2   5   0  883.74   23.14
   2  -5   0  913.79   20.23
  -2   5  -1  880.09   26.59
   2  -5   1 1046.58   21.47
  -2   5  -2   73.08    7.56
   2  -5   2   81.44    7.07
  -2   5  -2   76.86    6.27
  -2   5  -3  139.65   10.72
   2  -5   3  157.28    9.20
  -2   5  -3  150.50    8.63
  -2   5  -4   17.69    4.34
   2  -5   4   21.19    2.95
  -2   5  -4   18.21    3.03
   2  -5   5    1.72    0.60
  -2   5  -5    1.92    1.15
  -2   5  -5    1.07    0.39
  -2   5  -6  850.25   24.39
  -2   5  -6  894.92   34.42
  -2   5  -7  681.99   30.97
  -2   5  -7  636.16   22.71
  -2   5  -8   43.38    8.01
  -2   5  -8   32.38    5.40
  -2   5  -9   10.21    4.64
  -2   5  -9    6.86    2.82
  -2   5 -10   23.80    7.05
  -2   5 -11   56.91   11.21
   2  -5  11   56.13   10.65
  -2   5 -12   17.62    6.18
   2  -5  12   11.71    5.02
  -2   5 -13   34.12   10.57
   2  -5  13   14.64    5.91
   2  -5  14    2.73    2.97
  -2   5 -14    3.19    2.63
  -2   5 -15    2.90    3.45
   2  -5  15   -1.14    2.54
   2  -5  16   -1.27    1.64
  -2   5 -16   -2.13    3.47
  -2   4  16   -0.30    2.04
  -2   4  15   34.54    9.38
  -2   4  14   -0.77    1.40
   2  -4 -14    1.07    1.32
  -2   4  13   25.42    7.00
   2  -4 -13   10.35    4.68
   2  -4 -13   14.31    5.36
   2  -4 -12    9.53    3.92
  -2   4  12   11.01    4.65
   2  -4 -11   81.92   11.77
  -2   4  11   71.09   11.20
  -2   4  10   51.06    8.75
   2  -4 -10   50.93    8.92
  -2   4   9  713.61   31.17
   2  -4  -9  666.03   30.73
  -2   4   8  110.35   11.51
  -2   4   7  493.48   23.27
  -2   4   6  232.80   15.18
  -2   4   5  820.40   26.64
  -2   4   4 1749.48   37.28
  -2   4   3  282.52   15.03
  -2   4   3  267.29   13.91
  -2   4   2  928.98   24.10
  -2   4   2  893.18   24.80
  -2   4   1 1338.71   26.32
  -2   4   1 1436.80   31.14
  -2   4   0 2013.41   35.76
  -2   4   0 2080.14   33.53
  -2   4  -1   72.60    6.95
   2  -4   1   74.71    4.45
  -2   4  -1   71.83    5.74
  -2   4  -2   90.19    7.79
  -2   4  -2   93.39    6.93
  -2   4  -3   87.19    8.11
  -2   4  -3   91.13    6.69
   2  -4   4  123.80    5.85
  -2   4  -4  117.77    7.86
  -2   4  -4  126.85   10.67
  -2   4  -5   78.10    9.08
  -2   4  -5   70.54    6.49
  -2   4  -6  131.10   12.12
  -2   4  -6  132.07    9.82
  -2   4  -7   16.82    4.25
  -2   4  -7   12.72    3.99
  -2   4  -8    1.32    1.61
  -2   4  -8   -0.86    1.01
  -2   4  -9    9.42    3.81
  -2   4  -9   10.10    3.45
  -2   4 -10  283.97   21.95
   2  -4  11    1.86    2.80
  -2   4 -11    3.34    2.33
   2  -4  12   34.79    8.60
  -2   4 -12   36.61    8.67
  -2   4 -13   10.49    4.84
   2  -4  13    7.31    4.74
  -2   4 -14   11.44    6.24
   2  -4  14    6.99    4.51
  -2   4 -15   -0.56    0.18
   2  -4  15    0.90    1.56
   2  -4  16    5.89    4.66
  -2   3  17    0.46    2.09
  -2   3  16    3.51    3.10
  -2   3  15    5.71    3.36
   2  -3 -14   14.11    5.48
  -2   3  14   28.97    8.91
   2  -3 -14   14.02    5.27
   2  -3 -13   23.20    6.86
   2  -3 -13   32.37    7.73
   2  -3 -12   23.12    6.45
   2  -3 -12   30.89    7.23
  -2   3  12   34.45    7.48
   2  -3 -11   11.98    4.32
  -2   3  11    9.80    4.25
   2  -3 -10    1.23    0.63
  -2   3  10    3.04    1.58
  -2   3   9    7.65    2.92
  -2   3   8  410.22   21.70
  -2   3   7   -0.72    1.35
  -2   3   6   18.38    4.00
  -2   3   5   19.48    3.75
  -2   3   4   15.68    3.27
  -2   3   3  710.66   20.94
  -2   3   2    3.07    1.34
  -2   3   2    2.34    1.32
  -2   3   1 1184.18   26.34
  -2   3   1 1027.78   21.66
  -2   3   0 2509.66   26.07
  -2   3   0 2450.51   36.89
  -2   3   0 2485.43   34.15
  -2   3  -1  423.39   15.55
  -2   3  -1  405.20   12.67
  -2   3  -2   -1.06    0.84
  -2   3  -2    1.04    0.91
  -2   3  -3 1014.65   25.99
  -2   3  -3 1039.98   22.59
  -2   3  -4   46.28    6.31
  -2   3  -4   39.25    4.49
  -2   3  -5   36.24    5.75
  -2   3  -5   28.50    4.22
  -2   3  -6   73.90    8.46
  -2   3  -6   66.43    7.13
  -2   3  -7    2.46    1.95
  -2   3  -7    5.12    2.55
  -2   3  -8   75.42    9.39
  -2   3  -8   70.23    8.45
  -2   3  -9  770.99   30.11
  -2   3  -9  786.38   32.70
  -2   3 -10   89.49   10.84
  -2   3 -10  109.51   13.00
   2  -3  11    1.25    0.97
  -2   3 -11    4.45    3.48
  -2   3 -12  107.35   14.66
   2  -3  12  121.18   16.34
  -2   3 -13    0.25    0.57
   2  -3  13    4.10    2.81
  -2   3 -14   21.63    7.56
   2  -3  14   64.01   13.11
   2  -3  15    4.54    3.87
   2  -3  16    2.24    2.35
  -2   2  17    1.17    1.38
  -2   2  16    3.08    2.89
  -2   2  15    5.28    3.94
   2  -2 -15    0.81    1.96
   2  -2 -14   11.17    5.01
  -2   2  14   30.81    8.00
   2  -2 -13    1.05    1.55
  -2   2  13   -0.50    2.01
   2  -2 -13   -0.34    2.29
  -2   2  12   13.32    5.05
   2  -2 -12   10.48    4.13
   2  -2 -12   12.08    4.67
   2  -2 -11   -1.39    0.92
   2  -2 -11    4.20    2.43
  -2   2  11    2.75    2.92
  -2   2  10   36.03    7.15
  -2   2   9  107.11   11.47
  -2   2   8  272.87   17.71
  -2   2   7   20.73    4.42
  -2   2   6  448.94   19.12
  -2   2   5  156.99   10.69
  -2   2   4  424.26   16.47
  -2   2   3   75.77    6.36
  -2   2   2 2618.57   35.47
  -2   2   1 2413.53   34.57
  -2   2   1 2032.20   28.66
  -2   2   0  355.27   10.07
  -2   2   0  335.71   11.69
  -2   2   0  368.29   13.34
  -2   2  -1    9.14    2.35
  -2   2  -1    7.38    1.63
  -2   2  -1    8.85    1.91
  -2   2  -2 4361.72   43.87
  -2   2  -2 4288.06   47.27
  -2   2  -3 1924.45   33.21
  -2   2  -3 1871.99   30.63
  -2   2  -4   91.56    8.31
  -2   2  -4   67.85    5.98
  -2   2  -5  474.40   19.41
  -2   2  -5  428.84   16.79
  -2   2  -6  484.89   20.29
  -2   2  -6  467.55   19.43
  -2   2  -7  186.23   13.06
  -2   2  -7  195.34   13.58
  -2   2  -8  260.48   16.61
  -2   2  -8  281.76   17.51
  -2   2  -9  740.42   30.06
  -2   2  -9  785.48   31.36
  -2   2 -10   27.77    6.02
  -2   2 -10   27.97    6.00
  -2   2 -11   85.34   11.68
   2  -2  11   98.72   13.80
  -2   2 -12    1.14    2.03
   2  -2  12    3.82    4.08
  -2   2 -13    3.03    2.42
   2  -2  13    9.27    5.08
  -2   2 -14    7.16    4.36
   2  -2  14   17.94    6.93
   2  -2  15   53.91   12.60
   2  -2  16    6.50    4.20
  -2   1  17    0.89    6.21
   2  -1 -16   -0.43    1.75
  -2   1  16   -3.06    3.70
  -2   1  15   19.93    7.18
   2  -1 -15    5.37    3.52
   2  -1 -14    5.30    3.54
  -2   1  14    3.22    3.93
   2  -1 -13   72.18   11.84
   2  -1 -13   33.75    7.38
  -2   1  13   69.22   11.66
   2  -1 -12    1.67    1.43
  -2   1  12    6.22    3.06
   2  -1 -12    4.64    2.57
   2  -1 -11   13.20    4.93
  -2   1  11   14.70    4.83
   2  -1 -10   11.09    3.98
  -2   1  10   13.04    4.55
  -2   1   9  148.14   13.30
  -2   1   8    7.89    2.84
  -2   1   7  179.14   12.96
  -2   1   6  193.38   12.18
  -2   1   5  239.45   12.78
  -2   1   4  754.36   20.64
  -2   1   3  360.48   13.30
  -2   1   2  551.75   15.38
  -2   1   1   14.06    2.40
  -2   1   0 3607.24   38.08
  -2   1   0 3139.96   33.40
  -2   1  -1 2381.40   30.68
  -2   1  -1 2337.97   30.85
  -2   1  -1 2312.31   31.30
   2  -1   1 2283.67   20.41
  -2   1  -2 1926.76   29.73
  -2   1  -2 2025.36   29.70
  -2   1  -2 1966.54   31.54
  -2   1  -3  148.73    8.45
  -2   1  -3  139.47    8.29
  -2   1  -4   23.07    3.73
  -2   1  -4   18.45    3.17
  -2   1  -5  120.63    8.95
  -2   1  -5  110.62    8.92
  -2   1  -6  120.55    9.22
  -2   1  -6  111.92    9.70
  -2   1  -7  214.36   13.39
  -2   1  -7  201.33   13.88
  -2   1  -8    5.90    1.80
  -2   1  -8   11.52    3.27
  -2   1  -8   12.76    3.56
  -2   1  -9  183.79   14.25
  -2   1  -9  240.81   17.54
  -2   1 -10   60.41    9.23
  -2   1 -10   51.38    7.98
  -2   1 -11    7.07    3.33
   2  -1  11   12.84    4.82
   2  -1  12   16.00    5.32
  -2   1 -12    4.19    2.66
  -2   1 -13   38.46    8.57
   2  -1  13   82.71   14.24
   2  -1  14    3.25    3.11
   2  -1  15   31.99    8.95
   2  -1  16   -0.61    1.22
  -2   0  17   -1.30    2.34
  -2   0  16    7.40    3.60
   2   0 -16    3.15    2.77
   2   0 -15    3.80    3.64
  -2   0  15    6.36    4.60
   2   0 -14   29.23    8.43
  -2   0  14   28.82    7.85
  -2   0  13    8.40    3.38
   2   0 -13    7.03    3.77
   2   0 -12   33.07    8.09
  -2   0  12   29.83    7.16
  -2   0  11   11.52    4.17
   2   0 -11    9.76    3.97
   2   0 -10  170.48   15.79
  -2   0  10  162.57   14.59
  -2   0   9   16.64    4.46
   2   0  -9   15.42    4.14
  -2   0   8    1.43    1.51
  -2   0   7  870.10   27.90
  -2   0   6   43.72    5.86
  -2   0   5    0.13    1.06
  -2   0   4  252.82   11.64
  -2   0   3 2368.91   32.56
  -2   0   2    1.14    0.69
  -2   0   1 2372.53   28.18
   2   0   0   17.41    2.67
  -2   0   0   19.49    2.80
  -2   0   0   23.05    2.43
   2   0   1 1451.10   22.47
  -2   0  -1 1779.72   23.38
  -2   0  -1 1790.63   23.56
  -2   0  -1 1586.25   25.14
  -2   0  -1 1617.69   25.96
   2   0   2  543.20   14.36
  -2   0  -2  633.01   13.98
  -2   0  -2  545.65   15.93
  -2   0  -2  623.76   17.85
  -2   0  -3  849.87   17.23
  -2   0  -3  861.99   22.93
  -2   0  -4  279.47   13.09
  -2   0  -4  269.29   10.80
  -2   0  -5  943.27   26.73
  -2   0  -5  912.66   21.46
  -2   0  -6  178.41   12.29
  -2   0  -6  166.65    9.67
  -2   0  -6  190.01   10.83
  -2   0  -7  202.13   12.07
  -2   0  -7  203.68   11.33
  -2   0  -7  183.49   13.40
  -2   0  -8   -1.53    2.19
  -2   0  -8   -1.13    1.36
  -2   0  -8    0.03    0.33
  -2   0  -9  129.49   12.97
  -2   0  -9  125.32   11.05
  -2   0 -10   -0.54    1.09
  -2   0 -10    0.66    1.01
  -2   0 -10   -1.60    2.17
   2   0  10    0.40    1.54
   2   0  11   78.29   12.25
  -2   0 -11   40.87    7.32
  -2   0 -12   98.09   12.22
   2   0  12  191.84   20.08
   2   0  13    3.41    2.31
   2   0  14   13.98    6.31
   2   0  15    2.98    3.65
  -2   0 -16    0.73    2.28
   2   0  16   -1.35    2.40
  -2  -1  17    5.84    3.39
   2   1 -17    0.84    1.87
  -2  -1  16   11.98    6.16
   2   1 -16    6.29    4.05
  -2  -1  15   15.85    5.86
   2   1 -15   12.31    5.51
  -2  -1  14    2.42    3.09
   2   1 -14   -0.98    2.45
  -2  -1  13    1.94    2.29
   2   1 -13    2.01    1.41
   2   1 -12   19.29    6.48
  -2  -1  12   23.43    5.96
   2   1 -11   -0.70    1.25
  -2  -1  11    4.65    2.68
   2   1 -10  104.04   11.91
  -2  -1  10  117.25   12.25
   2   1  -9   60.19    8.66
  -2  -1   9   67.95    8.61
   2   1  -8 1220.71   37.82
  -2  -1   8 1205.56   34.73
   2   1  -7    3.16    1.50
  -2  -1   7    5.00    1.99
  -2  -1   6  721.05   22.73
  -2  -1   5   32.00    4.30
  -2  -1   4 1290.50   25.09
  -2  -1   3 3353.19   37.19
  -2  -1   2 7025.98   45.83
  -2  -1   1  711.52   14.26
  -2  -1   1  717.30   15.81
  -2  -1   0 4032.61   39.32
  -2  -1   0 4127.42   37.57
   2   1   1 2945.76   27.24
  -2  -1  -1 2921.34   35.63
  -2  -1  -2 1310.02   16.34
   2   1   2 1079.86   15.26
  -2  -1  -2 1082.07   22.73
  -2  -1  -2 1261.96   24.67
  -2  -1  -2 1007.49   21.20
  -2  -1  -2 1227.61   25.82
  -2  -1  -3   75.23    6.16
  -2  -1  -3   85.57    4.47
  -2  -1  -3   88.16    7.34
  -2  -1  -3   76.82    6.32
  -2  -1  -4 2395.03   27.05
  -2  -1  -4 2498.42   43.74
  -2  -1  -4 2099.59   38.39
  -2  -1  -4 2103.86   34.26
  -2  -1  -5 1319.48   24.54
  -2  -1  -5 1023.77   28.56
  -2  -1  -5 1061.07   25.97
  -2  -1  -5 1226.91   32.35
  -2  -1  -6   20.02    3.64
  -2  -1  -6   23.82    3.43
  -2  -1  -6   22.93    4.77
  -2  -1  -7    6.31    1.79
  -2  -1  -7    4.64    2.20
  -2  -1  -7    8.03    3.04
  -2  -1  -8   87.03    8.64
  -2  -1  -8   88.50   10.06
  -2  -1  -9   34.74    5.43
  -2  -1  -9   48.93    6.88
  -2  -1 -10   96.66   11.98
   2   1  10   98.44   12.91
  -2  -1 -10   49.44    7.02
  -2  -1 -10   50.95    7.40
   2   1  11   -1.14    2.40
   2   1  12   73.26   12.48
   2   1  13   23.36    7.30
   2   1  14    2.49    3.27
  -2  -1 -14    0.80    3.99
  -2  -1 -15   -1.01    2.53
   2   1  15   -0.75    1.06
  -2  -1 -16   29.26    9.28
   2   1  16   17.99    7.59
   2   2 -18    1.88    3.66
  -2  -2  18   -0.31    0.94
   2   2 -17    2.89    3.54
  -2  -2  17    1.40    2.29
  -2  -2  16    2.61    2.81
   2   2 -16    1.11    2.53
   2   2 -15   46.88   11.66
  -2  -2  15   30.77    8.46
   2   2 -14   -0.75    1.70
  -2  -2  14    2.86    3.55
  -2  -2  13   -1.82    0.11
   2   2 -13    2.66    3.37
   2   2 -12   30.81    7.48
  -2  -2  12   28.60    6.74
   2   2 -11   67.23   10.68
  -2  -2  11   58.82    9.51
   2   2 -10    2.77    3.40
  -2  -2  10   -0.67    1.09
   2   2  -9  118.46   12.02
  -2  -2   9  118.73   11.53
   2   2  -8    5.46    1.82
  -2  -2   8    1.87    1.69
   2   2  -7  502.48   22.20
  -2  -2   7  531.36   21.18
   2   2  -6   51.92    6.72
  -2  -2   6   66.35    6.71
   2   2  -5  125.33    9.83
  -2  -2   5  130.61    8.50
   2   2  -4  198.05   11.33
  -2  -2   4  222.14    9.85
  -2  -2   3   93.52    5.80
  -2  -2   2 7057.46   43.45
  -2  -2   2 7062.77   48.23
   2   2  -1   28.28    3.18
  -2  -2   1   78.00    5.37
  -2  -2   0  363.14   12.23
  -2  -2   0  330.64   12.26
  -2  -2  -1  115.64    7.61
  -2  -2  -1  136.15    8.35
  -2  -2  -1  128.74    7.61
  -2  -2  -2  183.45   10.05
  -2  -2  -2  175.03    9.44
  -2  -2  -3 1087.77   26.15
  -2  -2  -3 1020.43   25.42
  -2  -2  -3 1203.02   28.26
  -2  -2  -3 1138.13   27.72
  -2  -2  -4  705.80   10.00
  -2  -2  -4  719.87   22.18
  -2  -2  -4  718.07   23.32
  -2  -2  -5    2.05    1.26
  -2  -2  -5    1.09    1.64
  -2  -2  -5    2.94    1.01
  -2  -2  -5    1.10    0.77
  -2  -2  -6    1.09    1.07
  -2  -2  -6    0.66    0.34
  -2  -2  -6    3.20    1.75
  -2  -2  -6    2.61    2.73
  -2  -2  -7    0.32    0.33
  -2  -2  -7    2.98    1.43
  -2  -2  -7   -0.37    1.05
  -2  -2  -7    2.89    2.13
  -2  -2  -8   10.93    2.60
  -2  -2  -8   21.93    5.35
  -2  -2  -8   17.24    4.09
  -2  -2  -8   19.81    4.66
  -2  -2  -9    3.04    1.45
   2   2   9   10.17    4.16
  -2  -2  -9    6.21    3.21
  -2  -2  -9    2.57    1.24
  -2  -2  -9   10.51    3.89
  -2  -2 -10   66.66   10.20
  -2  -2 -10   41.71    7.23
   2   2  10   59.36   10.04
  -2  -2 -11    2.65    1.75
  -2  -2 -11    2.61    1.80
   2   2  11    6.56    3.90
  -2  -2 -12   -1.26    2.49
   2   2  12    3.04    1.18
   2   2  13    1.79    1.77
  -2  -2 -13    1.86    1.98
   2   2  14   27.97    8.33
  -2  -2 -14   27.41    8.94
  -2  -2 -15   65.93   14.12
   2   2  15   80.96   14.79
  -2  -2 -16    6.79    4.98
   2   2  16   10.41    5.31
  -2  -3  18   -0.05    2.25
   2   3 -18   -0.92    1.94
  -2  -3  17    1.13    2.44
   2   3 -17    0.09    0.89
  -2  -3  16   -0.46    1.98
   2   3 -16    2.18    2.09
  -2  -3  15   20.54    6.92
   2   3 -15   42.70   11.21
   2   3 -14   -1.64    2.77
  -2  -3  14    0.94    2.13
  -2  -3  13   50.28    9.90
   2   3 -13   49.67   10.54
  -2  -3  12   37.16    7.75
   2   3 -12   40.09    8.76
  -2  -3  11    1.24    0.73
   2   3 -11    3.18    2.79
   2   3 -10    3.57    2.81
  -2  -3  10    6.72    2.41
  -2  -3   9   -0.67    1.63
   2   3  -9   -1.85    1.38
  -2  -3   8  209.99   14.04
   2   3  -8  202.27   15.14
   2   3  -7   -0.31    0.51
  -2  -3   7    3.14    1.88
   2   3  -6  101.23    9.54
  -2  -3   6  110.82    8.30
   2   3  -5  812.08   24.77
  -2  -3   5 1030.05   22.69
  -2  -3   4   78.74    5.62
   2   3  -4   61.84    6.40
  -2  -3   3 1874.09   22.14
  -2  -3   3 1803.18   24.64
   2   3  -2  396.24   13.68
  -2  -3   2  477.96   13.21
   2   3  -1  382.12   12.15
  -2  -3   1  381.56   14.18
  -2  -3   0   42.54    4.79
   2   3   0   33.75    3.08
  -2  -3   0   34.59    4.52
  -2  -3   0   41.09    4.22
   2   3   1   43.71    2.83
  -2  -3  -1   51.94    5.76
  -2  -3  -1   46.00    5.36
  -2  -3  -1   49.27    4.87
  -2  -3  -2  451.57   17.48
  -2  -3  -2  499.92   18.82
  -2  -3  -2  476.13   16.96
  -2  -3  -3    0.48    0.90
  -2  -3  -3    3.60    1.36
  -2  -3  -3    1.68    1.12
  -2  -3  -4  117.05    9.64
  -2  -3  -4  100.65    9.04
  -2  -3  -4   99.54    8.85
  -2  -3  -5   15.66    3.51
  -2  -3  -5   16.07    3.74
  -2  -3  -5   14.96    3.37
  -2  -3  -6   87.72    9.37
  -2  -3  -6   88.73    9.33
  -2  -3  -6  103.42   10.32
  -2  -3  -7  547.02   24.44
  -2  -3  -7  531.92   24.56
  -2  -3  -8   85.19   10.18
   2   3   8   90.25   10.92
  -2  -3  -8   96.32   11.24
  -2  -3  -8   84.26   10.26
  -2  -3  -9   59.05    9.05
  -2  -3  -9   60.58    8.76
   2   3   9   73.91   10.90
  -2  -3  -9   67.69   10.06
   2   3  10   14.99    5.13
  -2  -3 -10   12.12    4.20
  -2  -3 -10    9.70    3.61
   2   3  11   25.25    6.86
  -2  -3 -11   22.24    6.22
  -2  -3 -11   10.23    3.90
  -2  -3 -12    9.09    3.70
   2   3  12    6.52    4.00
  -2  -3 -12    2.98    2.21
   2   3  13   28.93    8.46
  -2  -3 -13   27.75    8.40
   2   3  14   15.57    6.21
  -2  -3 -14    6.95    3.93
  -2  -3 -15   15.12    6.86
   2   3  15   23.45    8.08
  -2  -3 -16    8.92    5.40
   2   4 -17    0.81    1.38
  -2  -4  16    4.50    3.08
   2   4 -16    6.69    4.96
  -2  -4  15    2.23    2.71
   2   4 -15    6.47    4.40
   2   4 -14   52.40   11.30
  -2  -4  14   21.91    6.64
  -2  -4  13    3.73    2.99
   2   4 -13    8.91    4.75
   2   4 -12   87.83   13.42
  -2  -4  12   39.67    8.02
  -2  -4  11    6.66    3.24
   2   4 -11   11.33    4.71
   2   4 -10   84.15   11.36
  -2  -4  10   60.07    8.46
  -2  -4   9    3.63    2.55
   2   4  -9    8.30    3.23
   2   4  -8  204.93   15.51
  -2  -4   8  211.50   13.57
   2   4  -7  125.07   11.36
  -2  -4   7  154.53   10.58
  -2  -4   6  210.25   10.84
   2   4  -6  166.69   12.50
   2   4  -5  168.18   11.86
  -2  -4   5  225.79    9.96
  -2  -4   4  689.67   13.97
  -2  -4   4  655.82   14.99
   2   4  -3   11.82    1.71
   2   4  -3   13.95    2.91
  -2  -4   3   15.60    2.32
   2   4  -2    6.23    1.56
  -2  -4   2   17.15    3.79
  -2  -4   1 1974.07   36.47
  -2  -4   1 2076.38   28.72
   2   4   0  463.37   12.99
  -2  -4   0  538.76   18.97
  -2  -4   0  537.52   15.93
  -2  -4   0  489.04   18.54
  -2  -4  -1  194.76   12.01
   2   4   1  181.73    7.06
  -2  -4  -1  175.54   11.51
  -2  -4  -1  210.83   11.23
   2   4   2  770.47   11.31
  -2  -4  -2  763.36   24.66
  -2  -4  -2  747.92   22.97
  -2  -4  -3  400.69   18.74
  -2  -4  -3  450.29   19.47
  -2  -4  -3  429.96   18.32
  -2  -4  -4   74.15    8.38
  -2  -4  -4   74.58    7.99
  -2  -4  -5  211.20   14.19
  -2  -4  -5  190.28   14.12
  -2  -4  -5  179.40   13.41
  -2  -4  -6  159.91   13.58
   2   4   6  166.99   13.71
  -2  -4  -6  139.97   12.41
  -2  -4  -6  171.03   13.56
  -2  -4  -7   52.89    8.07
  -2  -4  -7   57.17    8.43
   2   4   7   59.37    8.72
  -2  -4  -7   60.19    8.48
  -2  -4  -8   40.27    7.49
   2   4   8   40.63    7.54
  -2  -4  -8   42.76    7.92
  -2  -4  -8   38.88    7.08
   2   4   9   13.33    4.24
  -2  -4  -9   12.67    4.33
  -2  -4  -9   10.62    4.24
  -2  -4 -10   38.96    7.95
   2   4  10   43.29    8.77
  -2  -4 -10   44.15    8.46
  -2  -4 -11   -0.53    1.53
   2   4  11    2.27    0.65
  -2  -4 -11    0.79    1.26
   2   4  12   52.39   10.70
  -2  -4 -12   27.73    7.30
  -2  -4 -12   49.97   10.53
   2   4  13   -1.26    2.02
  -2  -4 -13    0.51    1.68
   2   4  14   17.72    6.74
  -2  -4 -14   11.59    5.74
  -2  -4 -15   10.26    5.77
   2   4  15   25.71    8.10
  -2  -4 -16    0.20    1.04
   2   5 -16    2.73    3.11
   2   5 -15   59.20   13.05
   2   5 -14    2.04    1.20
   2   5 -13   88.96   14.75
  -2  -5  13   39.95    8.39
  -2  -5  12    5.71    3.07
   2   5 -12   14.05    4.93
   2   5 -11   18.54    5.57
  -2  -5  11   12.69    4.10
  -2  -5  10   20.00    4.64
   2   5 -10   40.98    8.35
  -2  -5   9  105.41   10.20
   2   5  -9  287.37   20.06
  -2  -5   8    7.57    2.44
   2   5  -8   13.60    4.11
  -2  -5   7  214.23   11.72
   2   5  -7  287.97   18.24
  -2  -5   6    2.79    1.13
  -2  -5   6    3.11    1.26
   2   5  -6    2.49    1.07
  -2  -5   5  312.03   10.03
  -2  -5   5  346.51   10.54
  -2  -5   4    0.31    0.26
  -2  -5   4    0.91    0.79
   2   5  -4    0.71    0.74
   2   5  -3   49.29    6.54
  -2  -5   3   60.66    4.31
   2   5  -2   52.98    5.58
  -2  -5   2   40.90    5.65
  -2  -5   2   48.83    4.24
   2   5  -1  366.48   13.67
  -2  -5   1  409.76   17.26
  -2  -5   1  402.73   18.10
   2   5  -1  390.28   10.37
   2   5   0   54.52    4.94
  -2  -5   0   55.50    6.90
  -2  -5   0   59.24    6.98
  -2  -5   0   64.29    6.05
   2   5   1    0.19    0.16
  -2  -5  -1   -0.65    0.77
  -2  -5  -2   38.09    5.96
   2   5   2   33.77    3.17
  -2  -5  -2   38.03    5.50
  -2  -5  -2   33.65    5.53
  -2  -5  -3    4.15    2.53
   2   5   3    3.11    1.22
  -2  -5  -3    2.54    0.91
  -2  -5  -3    4.47    1.74
  -2  -5  -4   81.79    9.68
   2   5   4   86.38    8.98
  -2  -5  -4   91.21    9.78
  -2  -5  -4   86.69    9.27
  -2  -5  -5    3.20    2.61
   2   5   5    2.62    1.41
  -2  -5  -5    2.89    1.64
  -2  -5  -6   -0.15    0.23
   2   5   6    1.79    1.39
  -2  -5  -6   -1.23    1.70
  -2  -5  -7    0.03    0.51
   2   5   7    1.60    1.85
  -2  -5  -7   -0.53    1.22
  -2  -5  -7   -0.19    0.15
  -2  -5  -8    0.64    1.70
   2   5   8    4.03    2.50
  -2  -5  -8    0.64    1.46
  -2  -5  -9   -0.96    1.08
   2   5   9    0.27    1.97
  -2  -5  -9    1.82    1.06
  -2  -5 -10   13.34    4.96
   2   5  10    7.77    3.94
  -2  -5 -10   10.27    4.25
  -2  -5 -11    0.00    0.83
  -2  -5 -11    0.52    1.16
   2   5  11   -0.26    2.37
  -2  -5 -12    4.71    3.26
  -2  -5 -12    7.98    4.40
   2   5  12   11.76    5.66
  -2  -5 -13    2.99    2.95
  -2  -5 -13    0.33    0.87
  -2  -5 -14    0.92    1.99
   2   5  14   -0.57    0.38
   2   5  15    3.33    3.09
   2   6 -16   29.72   10.39
   2   6 -15    0.70    0.56
   2   6 -14    0.25    1.56
   2   6 -13   -0.10    2.38
   2   6 -12    4.50    2.85
   2   6 -11    7.26    3.70
   2   6 -10    5.32    3.44
  -2  -6   9   35.62    5.57
   2   6  -9   63.14    9.52
  -2  -6   8    3.28    1.66
   2   6  -8    2.27    1.14
   2   6  -7  129.91   12.66
  -2  -6   7   50.32    5.19
  -2  -6   6   27.58    3.00
   2   6  -6   76.47    9.02
   2   6  -5   86.05    9.11
   2   6  -4    7.58    2.18
  -2  -6   4    2.10    0.61
   2   6  -3  497.15   19.77
  -2  -6   3  576.66   22.27
   2   6  -2  164.59   10.46
  -2  -6   2  182.54   12.89
  -2  -6   2  143.95    7.98
   2   6  -1  339.19   14.69
  -2  -6   1  359.36   18.74
   2   6  -1  375.65    8.09
  -2  -6   1  358.35   17.92
  -2  -6   1  382.83   14.46
   2   6   0  101.74    7.70
   2   6   0  127.24    7.07
  -2  -6   0  117.45   10.70
  -2  -6   0  106.03   10.44
  -2  -6   0  121.14    8.87
  -2  -6  -1  509.84   23.27
   2   6   1  499.80   16.39
   2   6   1  507.34   16.97
  -2  -6  -1  506.86   21.74
  -2  -6  -1  557.01   20.83
   2   6   2   37.50    5.04
   2   6   2   28.45    3.36
  -2  -6  -2   38.80    6.40
  -2  -6  -2   38.82    5.81
  -2  -6  -2   38.15    6.63
  -2  -6  -3  156.38   13.62
  -2  -6  -3  166.39   13.35
   2   6   3  131.51    6.03
   2   6   3  126.52   10.28
  -2  -6  -3  172.31   13.01
  -2  -6  -4   49.24    8.01
   2   6   4   53.38    7.12
  -2  -6  -4   46.95    7.40
  -2  -6  -4   50.37    7.29
  -2  -6  -5  162.83   15.09
   2   6   5  148.86   12.79
  -2  -6  -5  153.87   13.38
   2   6   6   25.94    5.55
  -2  -6  -6   23.82    6.55
  -2  -6  -6   25.43    5.92
  -2  -6  -7   60.04    9.99
   2   6   7   67.33    9.65
   2   6   8   -0.15    1.21
  -2  -6  -8    0.75    0.48
  -2  -6  -9   40.27    8.80
   2   6   9   42.31    8.44
   2   6  10   11.77    4.66
  -2  -6 -10    3.34    2.26
  -2  -6 -10    9.90    4.31
  -2  -6 -11    3.11    2.58
  -2  -6 -11    5.55    3.48
   2   6  11    7.61    4.27
   2   6  12    2.02    3.09
  -2  -6 -12    0.02    0.43
  -2  -6 -12    0.29    0.94
   2   6  13    0.76    1.25
  -2  -6 -13   -0.52    1.37
   2   6  14    2.05    1.50
   2   7 -15   10.48    6.42
   2   7 -14    3.53    2.64
   2   7 -13    8.98    5.55
   2   7 -12   37.58    9.06
   2   7 -11    7.05    2.67
   2   7 -10   69.27   11.15
   2   7  -9    3.10    2.98
   2   7  -8    1.43    1.22
   2   7  -7   89.89   10.96
   2   7  -6  269.09   17.51
   2   7  -5   -1.45    1.73
   2   7  -4  229.42   14.59
  -2  -7   3   15.19    4.04
   2   7  -3   15.15    3.71
   2   7  -2  393.66   18.08
  -2  -7   2  411.04   21.45
  -2  -7   2  410.96   20.29
   2   7  -1  256.44   14.07
  -2  -7   1  281.98   17.88
  -2  -7   1  266.01   16.60
   2   7   0  372.31   17.40
   2   7   0  251.62   10.02
  -2  -7   0  306.77   15.12
  -2  -7   0  395.39   21.03
  -2  -7   0  337.36   20.25
  -2  -7  -1  159.43   14.05
   2   7   1  146.76    9.19
   2   7   1  126.62    8.49
  -2  -7  -1  168.39   13.34
  -2  -7  -1  167.19   11.81
  -2  -7  -2   76.21    9.63
   2   7   2   55.71    5.22
   2   7   2   76.85    7.49
  -2  -7  -2   67.67    7.92
  -2  -7  -2   72.60    9.81
   2   7   3   28.06    3.33
  -2  -7  -3   55.87    8.43
   2   7   3   50.38    6.47
  -2  -7  -3   53.95    8.24
  -2  -7  -3   52.63    7.40
  -2  -7  -4  139.07   14.23
   2   7   4  143.73   11.93
  -2  -7  -4  145.36   13.52
  -2  -7  -5  314.34   22.64
   2   7   5  318.89   19.27
  -2  -7  -6   34.22    7.36
   2   7   6   32.70    6.42
  -2  -7  -7   29.49    7.28
   2   7   7   25.56    6.12
  -2  -7  -8    6.43    4.14
   2   7   8    9.90    4.21
  -2  -7  -9    8.82    3.86
   2   7   9    9.34    4.24
  -2  -7 -10    6.75    3.46
   2   7  10    5.65    3.23
  -2  -7 -11    4.62    3.57
   2   7  11    6.21    3.90
  -2  -7 -12    0.86    2.04
   2   7  12    1.10    1.36
  -2  -7 -13   -0.93    1.66
   2   7  13   -1.41    3.43
   2   7  14    1.38    2.92
   2   8 -14   33.59   10.03
   2   8 -13    1.04    1.22
   2   8 -12    4.41    3.84
   2   8 -11   16.95    5.46
   2   8 -10   -2.65    1.82
   2   8  -9    3.73    2.80
   2   8  -8   34.17    7.53
   2   8  -7    2.27    1.03
   2   8  -6   31.42    6.31
   2   8  -5   20.67    5.27
   2   8  -4   44.90    7.29
   2   8  -3   51.35    7.32
  -2  -8   3   54.92    8.27
  -2  -8   3   48.85    7.25
   2   8  -2   10.87    3.37
  -2  -8   2    9.37    3.84
  -2  -8   2    9.88    3.46
   2   8  -1   95.85    9.89
  -2  -8   1   87.92   10.96
  -2  -8   1  101.72   11.60
  -2  -8   0   17.63    4.99
   2   8   0   17.22    3.78
  -2  -8   0   17.24    4.27
  -2  -8  -1  113.59   12.91
   2   8   1   82.88    7.79
  -2  -8  -1  101.61   10.94
  -2  -8  -2    4.27    3.01
   2   8   2    2.67    1.19
   2   8   2    5.32    2.22
  -2  -8  -2    2.81    2.44
  -2  -8  -3    3.66    1.83
   2   8   3    3.99    2.10
  -2  -8  -3    4.23    2.39
   2   8   4   27.89    5.35
  -2  -8  -4   27.12    6.60
  -2  -8  -4   30.80    6.80
  -2  -8  -5   39.56    8.53
   2   8   5   34.51    6.36
  -2  -8  -6    1.04    2.20
   2   8   6    0.10    0.31
  -2  -8  -7    7.12    3.35
   2   8   7    5.07    2.91
  -2  -8  -8   -0.25    1.39
   2   8   8    0.96    1.80
  -2  -8  -9   -0.02    2.24
   2   8   9   -0.45    1.80
  -2  -8 -10    0.49    1.80
   2   8  10   -0.03    0.71
  -2  -8 -11   -0.58    1.42
   2   8  11    2.05    3.18
   2   8  12    2.02    2.74
  -2  -8 -12   -1.88    2.91
   2   8  13    0.25    1.41
  -2  -8 -13   -1.18    2.04
   2   9 -14    1.24    3.32
   2   9 -13    1.03    1.76
   2   9 -12   10.64    5.41
   2   9 -11    4.72    3.37
   2   9 -10    4.00    0.84
   2   9  -9   56.11   10.42
   2   9  -8   11.24    4.45
   2   9  -7  101.16   13.17
   2   9  -6   12.38    4.73
   2   9  -5   22.41    5.99
  -2  -9   4    0.80    0.76
   2   9  -4    2.05    1.80
  -2  -9   3   16.70    4.56
   2   9  -3   14.66    4.54
  -2  -9   3   14.15    4.69
  -2  -9   2    1.95    2.76
   2   9  -2    2.42    1.60
  -2  -9   2    3.74    2.59
  -2  -9   1  171.55   16.66
   2   9  -1  126.84   11.83
  -2  -9   1  161.49   15.45
  -2  -9   0   16.47    5.34
  -2  -9   0   16.74    4.69
   2   9   0   14.70    3.69
  -2  -9  -1  184.75   15.96
  -2  -9  -1  200.38   18.79
  -2  -9  -2   19.19    5.54
  -2  -9  -2   24.79    6.16
  -2  -9  -3   33.63    7.42
  -2  -9  -3   30.04    6.80
  -2  -9  -4   32.51    7.78
   2   9   4   27.27    5.43
  -2  -9  -4   27.17    6.47
  -2  -9  -5    3.98    2.92
   2   9   5    4.49    2.67
  -2  -9  -6    3.15    3.13
   2   9   6    0.65    0.43
  -2  -9  -7   52.58   10.90
   2   9   7   39.16    7.90
  -2  -9  -8    0.75    3.22
   2   9   8    3.10    2.15
  -2  -9  -9   10.52    4.77
   2   9   9   12.72    5.50
  -2  -9 -10   -0.62    2.13
   2   9  10   -0.58    1.63
  -2  -9 -11   10.69    6.06
   2   9  11    9.39    5.39
  -2  -9 -12   -0.39    1.64
   2   9  12   -0.08    1.27
   2   9  13    0.29    1.26
   2  10 -13    1.77    1.10
   2  10 -12    0.92    1.58
   2  10 -11    3.57    3.59
   2  10 -10   17.05    6.30
   2  10  -9    1.36    2.21
   2  10  -8   96.86   13.97
   2  10  -7   -0.99    2.38
   2  10  -6   24.61    6.53
  -2 -10   5   12.30    4.48
   2  10  -5   13.29    4.61
   2  10  -4   91.22   12.45
  -2 -10   4   75.24   10.42
   2  10  -3    2.14    2.55
  -2 -10   3    0.07    0.58
  -2 -10   3    2.48    1.57
   2  10  -2   12.75    4.09
  -2 -10   2   14.65    5.32
  -2 -10   2   14.39    4.67
  -2 -10   1    2.47    1.90
   2  10  -1    0.68    1.50
  -2 -10   1    1.66    1.55
  -2 -10   0   67.59   11.64
   2  10   0   42.71    6.69
  -2 -10   0   54.84    9.08
  -2 -10  -1   14.95    5.64
  -2 -10  -1    9.17    3.74
  -2 -10  -2   95.06   14.30
  -2 -10  -2   86.56   12.07
  -2 -10  -3    2.93    2.36
  -2 -10  -3    4.92    3.80
  -2 -10  -4   11.18    5.37
  -2 -10  -4    7.39    3.35
  -2 -10  -5   -0.71    0.94
  -2 -10  -6   68.11   12.62
  -2 -10  -7   12.46    5.48
  -2 -10  -8    3.62    2.81
  -2 -10  -9   -0.48    1.72
  -2 -10 -10    2.54    2.92
  -2 -10 -11    0.63    1.26
   2  11 -12    2.10    2.67
   2  11 -11    9.30    5.42
   2  11 -10    1.51    3.13
   2  11  -9    7.23    4.24
   2  11  -8    0.31    1.92
   2  11  -7   -0.21    1.36
  -2 -11   6   -3.36    3.15
   2  11  -6   -1.08    1.60
  -2 -11   5    5.34    3.08
   2  11  -5    4.26    3.44
   2  11  -4   78.18   12.08
  -2 -11   4   76.39   11.43
  -2 -11   3   24.90    7.29
   2  11  -3   16.74    5.10
  -2 -11   3   26.39    6.94
   2  11  -2    6.15    3.37
  -2 -11   2    6.25    3.44
  -2 -11   2    7.28    4.64
  -2 -11   1   24.95    7.37
  -2 -11   1   15.92    5.13
   2  11  -1   12.98    4.31
  -2 -11   0    1.86    2.47
  -2 -11   0    2.40    1.26
  -2 -11  -1    0.28    0.45
  -2 -11  -1    2.17    2.57
  -2 -11  -2   46.96   10.48
  -2 -11  -2   38.56    8.55
  -2 -11  -3    1.62    2.68
  -2 -11  -3   -0.89    2.65
  -2 -11  -4    9.61    4.66
  -2 -11  -5    1.52    2.96
  -2 -11  -6   28.59    8.89
  -2 -11  -7   15.92    7.15
  -2 -11  -8    2.13    2.68
  -2 -11  -9    6.13    5.49
   2  12 -10   -0.01    0.98
   2  12  -9    1.46    3.19
  -2 -12   8    2.01    2.14
   2  12  -8    5.94    3.81
  -2 -12   7    0.00    1.73
   2  12  -7   -2.32    2.68
  -2 -12   6   -0.26    1.71
   2  12  -6    6.66    3.52
  -2 -12   5    1.28    1.59
   2  12  -5   -0.08    1.57
   2  12  -4    0.53    0.72
  -2 -12   4    4.93    2.58
   2  12  -3    2.27    1.60
  -2 -12   3    3.63    3.07
  -2 -12   3    5.32    4.13
  -2 -12   2   12.86    6.18
  -2 -12   2   11.36    4.14
  -2 -12   1   22.80    6.63
  -2 -12   1   24.24    8.07
  -2 -12   0   -0.52    1.93
  -2 -12   0    4.32    3.45
  -2 -12  -1   29.34    8.65
  -2 -12  -1   23.54    7.07
  -2 -12  -2   -0.06    0.52
  -2 -12  -2    1.38    0.38
  -2 -12  -3   24.25    8.66
  -2 -12  -3   19.90    6.17
  -2 -12  -4    0.40    1.85
  -2 -12  -5    6.15    3.95
  -2 -12  -6    1.88    2.31
  -2 -12  -7    4.09    2.86
  -2 -13  10    3.47    3.39
  -2 -13   9    3.78    3.02
   2  13  -9    7.42    5.49
  -2 -13   8   -0.23    1.75
   2  13  -8    5.06    2.91
  -2 -13   7    1.04    1.76
   2  13  -7    1.33    3.14
  -2 -13   6    0.86    1.91
   2  13  -6    2.49    1.89
   2  13  -5   -0.68    2.31
  -2 -13   5    0.46    0.66
  -2 -13   4   -0.06    0.67
  -2 -13   3    0.56    0.20
  -2 -13   3   -0.38    2.16
  -2 -13   2   -1.98    2.92
  -2 -13   2    0.23    0.80
  -2 -13   1    9.28    5.10
  -2 -13   1   10.06    5.04
  -2 -13   0    5.34    4.63
  -2 -13   0    3.29    2.80
  -2 -13  -1    5.49    4.71
  -2 -13  -1    8.93    4.56
  -2 -13  -2   20.74    8.14
  -2 -13  -2   15.11    6.31
  -2 -13  -3    0.69    1.41
  -2 -13  -3   -2.73    3.44
  -2 -13  -4   15.65    6.96
  -2 -13  -5    3.53    4.05
  -2 -14   7   -0.32    1.16
   2  14  -7   -0.40    1.06
  -2 -14   6    1.29    1.64
  -2 -14   5    1.00    2.47
  -2 -14   4   -1.51    1.61
  -2 -14   3   -0.50    1.50
  -2 -14   2    5.23    4.54
  -2 -14   2    2.74    2.93
  -2 -14   1    4.14    3.21
  -2 -14   1    2.29    2.50
  -2 -14   0   -2.56    2.67
  -2 -14   0   -0.94    1.69
  -2 -14  -1    0.04    2.54
  -2 -14  -1   -1.31    1.70
  -2 -14  -2    0.54    2.56
  -2 -14  -2    4.20    3.74
  -2 -14  -3    1.07    0.91
  -2 -15   2    1.54    2.02
  -2 -15   1    3.43    3.70
   3 -15  -3   -0.93    2.54
   3 -15  -2    3.00    3.76
   3 -15  -1   18.52    8.44
  -3  15  -1    2.17    2.14
  -3  15  -2    0.90    2.06
  -3  15  -3    3.67    3.72
   3 -14  -6   -0.52    1.79
   3 -14  -5    2.86    3.78
   3 -14  -4    1.97    2.40
   3 -14  -3   11.71    6.46
   3 -14  -2   18.12    7.16
   3 -14  -1    9.36    5.01
  -3  14   1    3.21    3.31
  -3  14   0    5.83    3.14
   3 -14   0    1.71    2.64
  -3  14  -1    9.15    4.88
  -3  14  -2    9.30    5.32
  -3  14  -3    1.42    2.47
  -3  14  -4   -1.27    1.58
  -3  14  -5   -0.55    1.98
  -3  14  -6    1.52    2.30
   3 -13  -8   -2.12    3.11
   3 -13  -7   -1.26    3.21
   3 -13  -6    7.10    4.96
   3 -13  -5   -0.63    2.41
   3 -13  -4   10.33    4.90
   3 -13  -3   -1.43    2.73
  -3  13   3   -1.15    1.91
   3 -13  -2   29.31    8.91
  -3  13   2    8.17    4.19
  -3  13   1    5.85    3.51
   3 -13  -1    5.02    3.45
   3 -13   0   -0.16    3.03
  -3  13   0    1.11    1.04
   3 -13   1   13.53    5.81
  -3  13  -1   15.96    6.17
  -3  13  -2   63.15   12.24
  -3  13  -3   13.37    5.35
  -3  13  -4   26.92    8.08
  -3  13  -5    3.31    2.38
  -3  13  -6   10.95    4.89
  -3  13  -7    0.68    2.03
  -3  13  -8    7.06    4.67
   3 -12  -9    2.12    2.45
   3 -12  -8    0.18    1.39
   3 -12  -7    6.43    4.81
   3 -12  -6    2.68    3.33
   3 -12  -5    9.21    4.61
   3 -12  -4    3.01    4.45
  -3  12   4   -0.06    0.48
  -3  12   3   19.73    6.83
   3 -12  -3   23.66    7.93
  -3  12   2   16.49    5.52
   3 -12  -2   32.56    8.88
   3 -12  -1   -0.83    0.99
  -3  12   1   -0.81    1.97
   3 -12   0   29.12    8.13
  -3  12   0   24.29    7.01
   3 -12   1  151.02   17.46
  -3  12  -1  145.04   16.84
   3 -12   2   54.87   10.15
  -3  12  -2   86.91   13.05
  -3  12  -3    3.79    3.00
  -3  12  -4    9.14    4.00
  -3  12  -5   34.80    9.31
  -3  12  -6   40.16    9.96
  -3  12  -7   -1.96    2.71
  -3  12  -8   -2.31    2.58
  -3  12  -9   14.14    6.97
  -3  11  12    2.16    2.52
  -3  11  11    0.80    0.56
   3 -11 -11    1.49    2.21
  -3  11  10    1.03    1.02
   3 -11 -10   -0.98    1.64
  -3  11   9    1.90    2.44
   3 -11  -9   -0.47    2.44
  -3  11   8    0.34    0.83
   3 -11  -8    1.12    1.28
  -3  11   7   17.94    6.42
   3 -11  -7   18.36    7.17
  -3  11   6   20.74    6.36
   3 -11  -6   17.54    6.17
  -3  11   5    9.16    4.71
   3 -11  -5    6.98    4.56
  -3  11   4    8.99    4.11
  -3  11   4    8.58    4.00
   3 -11  -4   13.69    5.92
  -3  11   3    2.30    2.15
   3 -11  -3   -0.36    1.88
  -3  11   2    1.49    0.17
   3 -11  -2    2.00    2.27
  -3  11   1   -0.84    0.85
   3 -11  -1   -1.50    1.61
   3 -11   0    1.66    1.37
  -3  11   0    3.63    2.77
  -3  11  -1    7.49    3.85
   3 -11   1    8.09    3.93
   3 -11   2   16.93    5.14
  -3  11  -2   20.79    6.15
   3 -11   3    6.55    2.92
  -3  11  -3    7.80    3.87
  -3  11  -4    1.87    2.32
  -3  11  -5    1.72    2.86
  -3  11  -6   -0.44    1.83
  -3  11  -7    9.02    4.97
  -3  11  -8   -1.11    2.93
  -3  11  -9    2.50    4.00
  -3  11 -10    8.69    5.21
  -3  11 -11    4.71    4.65
  -3  10  13   -0.70    2.27
  -3  10  12   14.68    6.83
   3 -10 -12    7.38    4.94
   3 -10 -11    3.77    2.89
  -3  10  11    8.92    5.05
  -3  10  10    9.52    4.43
   3 -10 -10   11.42    5.39
  -3  10   9   17.48    6.59
   3 -10  -9   18.92    6.54
   3 -10  -8   13.02    5.74
  -3  10   8    9.30    4.56
   3 -10  -7   24.16    7.44
  -3  10   7   23.77    7.63
  -3  10   6   -0.01    1.53
   3 -10  -6    1.60    1.72
  -3  10   5    4.90    2.49
   3 -10  -5    9.31    4.35
  -3  10   4   12.39    4.18
   3 -10  -4   21.55    6.59
  -3  10   4   14.00    5.00
  -3  10   3    2.16    1.86
  -3  10   3   -0.07    1.16
   3 -10  -3    0.33    1.55
  -3  10   2   37.08    7.64
  -3  10   2   32.12    6.97
   3 -10  -2   45.39    9.15
   3 -10  -1    1.57    2.37
  -3  10   1    1.93    1.73
  -3  10   1    2.42    1.91
  -3  10   0  234.20   19.23
   3 -10   0  277.39   22.15
   3 -10   1  113.05   13.62
  -3  10  -1   99.21   12.45
   3 -10   2   59.08    9.33
  -3  10  -2   47.76    8.69
   3 -10   3  127.24   12.99
  -3  10  -3  128.37   14.58
  -3  10  -4  273.88   21.97
  -3  10  -5   60.14   10.60
  -3  10  -6   30.45    7.54
  -3  10  -7   -3.73    2.50
  -3  10  -8   80.45   13.57
  -3  10  -9   20.56    6.88
  -3  10 -10    9.15    5.16
  -3  10 -11   13.46    6.48
  -3  10 -12    5.68    4.46
   3  -9 -14    0.95    2.37
  -3   9  14   -0.65    2.94
   3  -9 -13    4.62    4.20
  -3   9  13    7.13    4.76
   3  -9 -12    4.95    3.87
  -3   9  12    8.50    4.27
   3  -9 -11   -0.20    1.57
  -3   9  11    0.10    2.71
   3  -9 -10    0.99    1.93
  -3   9  10    1.36    1.58
   3  -9  -9   64.61   12.22
  -3   9   9   73.87   12.95
   3  -9  -8   17.64    6.65
  -3   9   8   21.56    7.08
  -3   9   7   26.04    7.25
   3  -9  -7   21.56    6.29
   3  -9  -6   22.33    6.97
  -3   9   6   22.34    6.06
  -3   9   5    9.27    3.65
   3  -9  -5    9.10    3.77
  -3   9   4   19.99    5.60
   3  -9  -4   22.66    6.36
  -3   9   4   10.05    3.43
  -3   9   3   16.64    5.18
  -3   9   3   15.62    4.68
   3  -9  -3   15.38    4.92
  -3   9   2   47.10    7.56
  -3   9   2   43.75    8.08
   3  -9  -2   60.47    9.92
   3  -9  -1   12.15    4.57
  -3   9   1    7.89    3.36
  -3   9   1    7.44    3.18
   3  -9   0   14.65    4.59
   3  -9   0    6.36    2.34
  -3   9   0   10.11    3.84
  -3   9  -1   15.54    4.60
  -3   9  -1   22.70    4.76
   3  -9   1   21.37    5.60
   3  -9   1   11.01    3.07
   3  -9   2   39.27    7.25
   3  -9   2   17.43    3.67
  -3   9  -2   31.22    6.60
   3  -9   3   88.93   10.35
  -3   9  -3   92.50   12.06
   3  -9   4  200.18   14.34
  -3   9  -4  230.13   19.24
  -3   9  -5    1.85    2.02
  -3   9  -6   15.05    5.19
  -3   9  -7   31.34    7.31
  -3   9  -8    7.41    3.94
  -3   9  -9   14.26    5.85
  -3   9 -10    3.75    3.31
  -3   9 -11   58.97   12.74
  -3   9 -12   14.72    7.48
  -3   9 -13   -2.53    3.96
   3  -8 -15    4.58    4.06
  -3   8  14   12.59    6.51
   3  -8 -14   11.59    5.80
   3  -8 -13   -3.31    3.02
  -3   8  13    0.16    3.19
  -3   8  12   13.45    5.74
   3  -8 -12    8.27    4.51
   3  -8 -11    3.08    2.27
  -3   8  11    2.02    3.51
  -3   8  10   32.53    8.51
   3  -8 -10   24.13    7.55
   3  -8  -9    1.61    2.73
  -3   8   9   -1.85    2.79
  -3   8   8    8.22    3.78
   3  -8  -8    5.46    3.86
   3  -8  -7   11.38    4.65
  -3   8   7   17.83    5.99
   3  -8  -6    3.71    2.12
  -3   8   6    3.27    3.35
   3  -8  -5  161.37   16.39
  -3   8   5  172.61   15.83
  -3   8   4  254.68   18.46
   3  -8  -4  256.98   20.21
  -3   8   4  253.81   19.26
  -3   8   3  110.13   11.39
   3  -8  -3  118.95   13.24
  -3   8   3   98.73   11.82
  -3   8   2   49.63    7.35
  -3   8   2   54.54    8.67
   3  -8  -2   65.67    9.66
  -3   8   1   47.07    7.25
   3  -8  -1   56.91    8.55
  -3   8   1   42.53    7.59
   3  -8   0    4.96    1.85
  -3   8   0    5.25    1.17
   3  -8   0   11.92    3.92
  -3   8   0   12.18    4.28
   3  -8   1  134.77   12.98
  -3   8  -1  110.98   11.80
  -3   8  -1   91.75    6.91
  -3   8  -1  123.99   10.48
   3  -8   2  233.80   16.38
  -3   8  -2  197.67   15.81
  -3   8  -2  208.73   13.04
  -3   8  -3  459.54   24.91
   3  -8   3  503.81   23.11
  -3   8  -4   12.84    3.02
   3  -8   4   38.18    6.01
  -3   8  -4   42.05    7.69
   3  -8   4   22.32    4.07
  -3   8  -5   -1.06    1.93
  -3   8  -6   24.86    6.51
  -3   8  -7  183.99   17.61
  -3   8  -8    7.58    4.06
  -3   8  -9    8.38    3.62
  -3   8 -10    9.61    5.01
  -3   8 -11   19.17    7.14
  -3   8 -12    1.65    3.87
  -3   8 -13    7.39    4.64
  -3   8 -14    1.28    1.52
   3  -7 -16   -0.22    2.09
   3  -7 -15   -0.39    1.34
  -3   7  15    2.94    2.87
   3  -7 -14   22.94    7.96
  -3   7  14   42.72   11.07
   3  -7 -13   10.84    5.23
  -3   7  13    9.64    4.91
  -3   7  12    3.97    1.96
   3  -7 -12    5.45    4.20
  -3   7  11   -0.65    1.41
   3  -7 -11   -0.53    1.04
   3  -7 -10   87.70   13.56
  -3   7  10   90.26   13.56
  -3   7   9  113.44   14.41
   3  -7  -9  106.52   14.32
  -3   7   8    2.34    2.52
   3  -7  -8    3.57    3.17
  -3   7   7   -3.07    1.29
   3  -7  -7    0.22    0.47
  -3   7   6   25.28    6.01
   3  -7  -6   26.33    6.31
  -3   7   5   -2.37    1.44
   3  -7  -5    0.78    2.18
  -3   7   4  126.50   12.18
  -3   7   4  119.81   12.57
  -3   7   3    1.06    1.24
  -3   7   3    1.77    1.69
  -3   7   2  422.18   21.64
  -3   7   2  437.16   21.03
  -3   7   1   33.54    5.72
  -3   7   1   34.69    6.08
   3  -7   0  426.25   21.56
  -3   7   0  387.65   20.52
  -3   7   0  414.08   19.59
   3  -7   0  350.15   14.09
  -3   7   0  317.77   10.24
  -3   7  -1   44.93    6.87
   3  -7   1   53.23    7.42
  -3   7  -1   42.15    4.65
   3  -7   1   28.22    3.97
  -3   7  -1   53.11    6.53
  -3   7  -2  783.89   29.80
   3  -7   2  783.17   28.04
  -3   7  -3  190.01   15.16
  -3   7  -3  190.71   11.87
   3  -7   3  188.75   13.29
  -3   7  -4    0.94    1.04
  -3   7  -4   -1.35    0.71
   3  -7   4    0.49    0.82
  -3   7  -5  182.39   11.29
  -3   7  -5  201.60   16.17
  -3   7  -6 1025.66   38.14
  -3   7  -6  773.99   25.12
  -3   7  -7  232.15   19.38
  -3   7  -8  163.14   16.97
  -3   7  -9   22.41    6.92
  -3   7 -10   70.68   12.60
  -3   7 -11   66.92   13.27
  -3   7 -12   -3.33    3.67
   3  -7  12   -0.37    2.15
  -3   7 -13    5.75    4.07
  -3   7 -14    2.64    2.77
  -3   7 -15   -2.37    3.30
   3  -6 -15    3.97    3.44
  -3   6  15    3.79    3.76
   3  -6 -14    1.91    2.28
  -3   6  14    2.00    3.48
   3  -6 -13    1.13    2.58
  -3   6  13    3.17    2.86
   3  -6 -12   10.33    4.62
  -3   6  12    8.72    3.89
   3  -6 -11   13.66    4.99
  -3   6  11   15.37    5.72
   3  -6 -10   -0.54    1.91
  -3   6  10   -1.48    1.70
  -3   6   9   60.19   10.29
   3  -6  -9   52.93    9.78
  -3   6   8   22.54    5.57
  -3   6   7  109.58   12.45
  -3   6   6   90.15   11.18
  -3   6   5   13.24    4.31
  -3   6   4   25.52    5.41
  -3   6   3   71.93    8.38
  -3   6   3   69.12    8.99
  -3   6   2  191.19   13.22
  -3   6   2  189.26   13.82
  -3   6   1  391.85   18.43
  -3   6   1  353.51   19.10
  -3   6   0  186.28   12.55
  -3   6   0  166.45   12.95
  -3   6   0  168.81    7.80
  -3   6  -1   34.67    5.71
  -3   6  -1   34.32    5.19
   3  -6   1   27.07    3.24
  -3   6  -1   36.97    4.38
  -3   6  -2   56.36    6.45
  -3   6  -2   52.87    7.28
   3  -6   2   35.50    3.90
  -3   6  -3   99.96   10.37
  -3   6  -3  117.00    9.32
  -3   6  -4  430.90   22.23
   3  -6   4  483.69   18.17
  -3   6  -4  467.73   18.96
  -3   6  -5   18.67    3.67
  -3   6  -5   19.59    4.69
   3  -6   5    9.37    2.09
  -3   6  -6   52.31    8.69
  -3   6  -6   38.74    5.59
  -3   6  -7   52.02    8.66
  -3   6  -7   45.88    6.57
  -3   6  -8   64.78   10.60
  -3   6  -8   52.54    7.54
  -3   6  -9    4.95    2.65
  -3   6  -9    4.99    2.95
  -3   6 -10   15.33    5.78
  -3   6 -11    9.54    5.91
  -3   6 -12   11.32    6.33
   3  -6  12    6.38    4.21
  -3   6 -13    9.25    5.14
   3  -6  13    9.07    5.42
  -3   6 -14    1.45    2.33
   3  -6  14    2.07    2.96
  -3   6 -15   -0.14    1.69
  -3   5  16    0.96    2.37
   3  -5 -15    8.68    4.65
  -3   5  15   33.11    9.86
   3  -5 -14   10.32    5.07
  -3   5  14   16.22    6.37
   3  -5 -13    3.63    3.44
  -3   5  13    2.39    2.42
   3  -5 -12    5.89    3.81
  -3   5  12    4.45    3.52
   3  -5 -11   -0.22    1.21
  -3   5  11    1.46    2.44
  -3   5  10   33.32    7.49
   3  -5 -10   34.20    7.51
  -3   5   9   47.50    8.81
  -3   5   8   87.41   11.20
  -3   5   7  268.72   18.78
  -3   5   6   23.21    5.42
  -3   5   5    2.77    2.02
  -3   5   4    1.67    1.43
  -3   5   3  480.11   20.78
  -3   5   3  522.67   23.25
  -3   5   2  100.94    9.61
  -3   5   2  100.99    9.00
  -3   5   1   69.22    7.84
  -3   5   1   71.12    7.35
  -3   5   0  591.50   21.42
  -3   5   0  584.14   23.02
  -3   5   0  560.03   14.75
  -3   5  -1  589.82   22.52
  -3   5  -1  620.75   21.03
  -3   5  -2  104.97    9.66
  -3   5  -2  108.68    8.92
   3  -5   2  112.10    5.46
  -3   5  -3  163.96   12.92
  -3   5  -3  165.04   11.04
  -3   5  -4    1.21    1.21
  -3   5  -4    1.89    1.97
  -3   5  -5  688.73   27.57
   3  -5   5  653.87   15.95
  -3   5  -5  643.81   22.25
  -3   5  -6  561.08   26.49
  -3   5  -6  515.27   20.74
  -3   5  -7   66.36    9.70
  -3   5  -7   56.08    7.51
  -3   5  -8  356.38   24.29
  -3   5  -8  313.18   18.69
  -3   5  -9   77.74   11.76
  -3   5  -9   61.38    8.83
  -3   5 -10   91.34   13.58
  -3   5 -10   58.85    9.24
  -3   5 -11   26.91    7.55
  -3   5 -11   16.72    5.20
  -3   5 -12    1.19    3.75
  -3   5 -13   53.94   12.35
   3  -5  13   48.38   11.74
  -3   5 -14   11.83    6.14
   3  -5  14   15.87    6.66
  -3   5 -15    0.27    1.82
   3  -5  15    1.59    2.27
   3  -5  16   -0.62    0.85
  -3   4  16    6.93    4.16
   3  -4 -15    1.43    2.45
  -3   4  15    1.66    0.95
   3  -4 -14   11.91    5.28
   3  -4 -14    9.13    4.93
  -3   4  14   24.37    7.82
  -3   4  13   31.32    7.87
   3  -4 -13   13.41    5.44
   3  -4 -12   96.93   13.41
  -3   4  12  106.01   14.03
  -3   4  11   57.52    9.71
  -3   4  10   59.90    9.35
  -3   4   9    8.36    2.94
  -3   4   8  444.84   24.26
  -3   4   7    0.16    1.15
  -3   4   6   50.91    7.15
  -3   4   5    0.19    1.41
  -3   4   4 1013.48   31.18
  -3   4   3   88.52    8.45
  -3   4   2 1006.57   26.57
   3  -4  -2  979.80   17.53
  -3   4   1  845.23   25.88
  -3   4   1  833.86   24.05
  -3   4   0  117.77    6.80
  -3   4   0  116.28    8.95
  -3   4   0  123.03   10.25
  -3   4  -1    8.42    2.79
  -3   4  -1   12.68    2.67
  -3   4  -1    9.20    2.55
  -3   4  -2  369.12   15.60
  -3   4  -2  328.28   16.46
  -3   4  -2  383.46   16.75
  -3   4  -3    7.43    2.27
  -3   4  -3    6.93    2.79
  -3   4  -4  431.29   20.11
  -3   4  -4  449.89   18.47
  -3   4  -5  118.86   10.72
  -3   4  -5  125.55    9.87
  -3   4  -6  487.85   23.63
  -3   4  -6  453.82   19.75
  -3   4  -7    6.46    3.15
  -3   4  -7    7.14    3.91
  -3   4  -8  529.31   28.64
  -3   4  -8  461.36   22.93
  -3   4  -9    5.91    3.18
  -3   4  -9    7.72    3.12
  -3   4 -10   41.36    8.80
  -3   4 -10   35.32    7.29
  -3   4 -11   51.40   10.67
  -3   4 -11   43.03    8.29
  -3   4 -12   37.78    9.42
   3  -4  13    8.82    5.28
  -3   4 -13    7.63    4.67
  -3   4 -14   11.46    6.09
   3  -4  14   20.05    7.84
   3  -4  15    1.95    2.98
   3  -4  16   13.42    6.85
  -3   3  17    1.93    3.17
  -3   3  16    6.74    4.55
  -3   3  15   72.83   13.93
   3  -3 -15   25.37    8.00
   3  -3 -14    1.70    2.20
  -3   3  14    5.12    2.47
   3  -3 -14    2.40    2.09
   3  -3 -13   -3.68    4.07
  -3   3  13   -1.95    2.39
   3  -3 -13   -0.52    0.69
  -3   3  12   35.16    8.01
  -3   3  11  114.94   13.47
  -3   3  10   85.76   11.09
  -3   3   9  421.30   23.72
  -3   3   8   67.03    8.82
  -3   3   7  208.62   14.99
  -3   3   6   92.82    9.41
  -3   3   5    1.97    1.28
  -3   3   4  459.81   19.65
  -3   3   3  140.26   10.02
  -3   3   2  303.37   13.84
  -3   3   2  365.13   17.31
  -3   3   1  120.28    8.59
  -3   3   1  122.83    9.48
  -3   3   0  750.08   21.34
  -3   3   0  798.09   21.89
  -3   3  -1 1641.15   31.48
  -3   3  -1 1712.54   34.85
  -3   3  -1 1712.59   30.14
  -3   3  -2  137.12    9.91
  -3   3  -2  151.83    9.98
  -3   3  -2  150.82   10.11
  -3   3  -3 1124.51   30.43
  -3   3  -3 1098.26   28.02
  -3   3  -4   53.62    6.62
  -3   3  -4   49.56    5.98
  -3   3  -5   16.46    3.37
   3  -3   5    7.55    1.64
  -3   3  -5   19.46    3.94
  -3   3  -6    0.46    1.17
   3  -3   6    0.21    0.15
  -3   3  -6    1.42    0.10
  -3   3  -7    9.16    3.02
  -3   3  -7   11.08    3.41
  -3   3  -8 1801.36   50.77
  -3   3  -8 1693.26   45.29
  -3   3  -9   42.78    8.02
  -3   3  -9   39.12    7.20
  -3   3 -10   97.52   13.36
  -3   3 -10   99.41   12.50
  -3   3 -11   17.58    5.78
  -3   3 -11   14.29    5.05
  -3   3 -12    3.51    3.43
  -3   3 -13   15.61    6.06
   3  -3  13   44.41   10.57
   3  -3  14    7.62    5.11
   3  -3  15    3.69    4.05
   3  -3  16    2.48    4.49
  -3   2  17    3.58    2.96
   3  -2 -16   -1.36    2.18
  -3   2  16    6.35    4.21
   3  -2 -15    6.84    4.28
  -3   2  15   15.77    6.62
  -3   2  14    1.18    2.86
   3  -2 -14   -0.70    2.33
   3  -2 -14    1.48    1.92
   3  -2 -13   89.89   14.47
  -3   2  13   79.03   12.60
  -3   2  12    5.20    3.41
  -3   2  11   19.88    5.70
  -3   2  10   21.49    5.25
  -3   2   9  154.87   13.86
  -3   2   8   72.71    9.20
  -3   2   7   -0.60    1.82
  -3   2   6  532.93   21.75
  -3   2   5   50.11    6.37
  -3   2   4  729.26   23.47
  -3   2   3    1.58    1.10
  -3   2   2  678.81   19.82
  -3   2   1  570.09   18.26
  -3   2   1  687.21   21.88
  -3   2   0   89.18    7.04
  -3   2   0   86.71    7.51
  -3   2  -1 2001.04   34.68
  -3   2  -1 2023.72   33.20
  -3   2  -2  350.48   14.99
  -3   2  -2  345.01   14.90
  -3   2  -2  342.00   14.70
  -3   2  -3 1118.12   28.10
  -3   2  -3 1031.97   26.53
  -3   2  -3 1078.53   28.79
  -3   2  -4  286.30   14.52
  -3   2  -4  247.95   13.59
  -3   2  -5 1179.36   30.84
  -3   2  -5 1062.06   28.91
  -3   2  -6   -0.11    0.97
  -3   2  -6    2.13    1.09
  -3   2  -7 1067.12   34.23
  -3   2  -7 1011.20   33.09
  -3   2  -8   92.83   10.51
  -3   2  -8   83.83   10.13
  -3   2  -9  291.49   20.92
  -3   2  -9  290.28   20.01
  -3   2 -10   88.80   12.47
  -3   2 -10   87.72   11.90
  -3   2 -11  101.39   13.92
  -3   2 -11  207.37   19.14
  -3   2 -12   14.09    5.61
  -3   2 -12   34.96    8.14
   3  -2  12   37.86    9.61
   3  -2  13   35.03    9.77
   3  -2  14   15.61    6.59
   3  -2  15   19.86    8.31
   3  -2  16    4.22    4.35
   3  -1 -17    3.41    3.22
  -3   1  17    1.83    2.95
   3  -1 -16   14.64    6.49
  -3   1  16   33.04    9.35
   3  -1 -15   -1.48    3.54
  -3   1  15    2.28    2.86
   3  -1 -14   40.37    9.92
  -3   1  14   32.88    8.19
   3  -1 -13   91.21   14.22
  -3   1  13   73.91   12.03
   3  -1 -12  142.70   17.47
  -3   1  12  114.51   14.29
  -3   1  11    2.38    1.72
  -3   1  10  114.85   12.56
  -3   1   9   24.35    5.60
  -3   1   8  302.38   17.91
  -3   1   7   43.22    6.77
  -3   1   6   11.22    2.94
  -3   1   5   90.24    8.10
  -3   1   4    9.81    2.69
  -3   1   3   84.31    6.97
  -3   1   2   98.16    7.24
  -3   1   1   45.68    5.62
  -3   1   0   71.01    6.68
  -3   1   0   64.69    3.87
  -3   1  -1  730.11   20.17
  -3   1  -1  838.68   21.54
  -3   1  -1  867.50   15.56
  -3   1  -1  776.63   21.71
  -3   1  -2    2.56    1.68
  -3   1  -2    2.36    1.95
  -3   1  -2    4.22    1.57
  -3   1  -3  804.54   24.81
  -3   1  -3  835.72   24.37
  -3   1  -4  106.02    8.35
  -3   1  -4  101.48    9.22
  -3   1  -4   91.73    8.11
  -3   1  -5   45.23    5.69
  -3   1  -5   46.02    6.99
  -3   1  -5   35.76    5.27
  -3   1  -6  115.15    9.42
  -3   1  -6  108.60   10.05
  -3   1  -7  142.21   11.41
  -3   1  -7  121.90   11.85
  -3   1  -8  765.56   29.38
  -3   1  -8  740.13   30.54
  -3   1  -9   -2.06    3.12
  -3   1  -9    2.02    1.72
  -3   1 -10    2.29    1.40
  -3   1 -10    5.82    2.92
  -3   1 -11    6.25    3.53
  -3   1 -11   11.06    4.68
  -3   1 -12  193.40   19.80
   3  -1  12  199.41   21.44
   3  -1  13   66.43   13.38
   3  -1  14   52.42   11.88
  -3   1 -14   55.09   12.20
  -3   1 -15   -5.07    1.92
   3  -1  15   -1.23    2.67
  -3   0  17   10.63    6.08
   3   0 -17    1.77    1.66
  -3   0  16    1.58    2.01
   3   0 -16    1.93    2.82
   3   0 -15   64.58   13.58
  -3   0  15   42.29   10.09
   3   0 -14    2.37    2.92
  -3   0  14    2.70    2.36
   3   0 -13   69.51   12.25
  -3   0  13   65.87   11.14
   3   0 -12   70.57   12.17
  -3   0  12   60.91   10.27
   3   0 -11   40.13    8.73
  -3   0  11   34.91    7.29
  -3   0  10   17.03    4.54
  -3   0   9  322.41   19.55
  -3   0   8   44.17    6.65
  -3   0   7    1.20    0.24
  -3   0   6    8.01    2.57
  -3   0   5    3.77    1.86
  -3   0   4 1116.87   26.73
  -3   0   3  225.91   11.03
  -3   0   2    1.06    0.60
  -3   0   1  667.79   18.13
  -3   0   1  730.11   19.40
  -3   0   0  102.69    7.81
  -3   0   0   93.49    5.77
  -3   0  -1  434.28   14.73
  -3   0  -1  396.31   12.89
  -3   0  -2  601.02   19.89
  -3   0  -2  639.42   17.56
  -3   0  -2  661.41   18.04
  -3   0  -3   83.65    7.40
  -3   0  -3   97.13    6.95
  -3   0  -3   95.88    8.47
  -3   0  -4    1.43    0.13
  -3   0  -4    5.10    1.47
  -3   0  -4    5.74    1.99
  -3   0  -5   19.70    3.91
  -3   0  -5   23.86    4.18
  -3   0  -5   21.40    4.43
  -3   0  -6   96.68    7.95
  -3   0  -6  105.44   10.81
  -3   0  -6   89.08    9.51
  -3   0  -7    1.41    2.63
  -3   0  -7   -0.02    0.65
  -3   0  -7    0.34    1.23
  -3   0  -8   36.56    6.82
  -3   0  -8   21.28    4.43
  -3   0  -8   35.24    6.61
  -3   0  -9   15.60    4.49
  -3   0  -9    8.56    2.99
  -3   0  -9   13.87    4.58
  -3   0 -10   36.78    6.79
  -3   0 -10   68.67   10.94
  -3   0 -10   68.39   11.12
  -3   0 -11  118.03   15.18
  -3   0 -11  112.17   14.32
  -3   0 -12   -1.59    2.48
   3   0  12    3.38    2.23
  -3   0 -13    1.17    1.68
   3   0  13    1.47    3.69
   3   0  14    7.34    5.04
  -3   0 -14    6.93    5.39
  -3   0 -15    3.62    4.23
   3   0  15    1.13    1.57
   3   1 -18   -0.17    1.78
  -3  -1  18    2.59    2.92
  -3  -1  17    2.45    3.11
   3   1 -17    2.32    2.28
   3   1 -16    1.18    2.00
  -3  -1  16   -1.80    2.80
  -3  -1  15    2.52    2.26
   3   1 -15    9.50    5.22
  -3  -1  14    3.15    2.61
   3   1 -14    5.75    4.87
   3   1 -13   68.83   12.38
  -3  -1  13   59.20   10.48
   3   1 -12    0.93    1.06
  -3  -1  12    1.46    1.81
   3   1 -11   -0.72    1.82
  -3  -1  11    2.68    2.09
   3   1 -10    1.34    2.90
  -3  -1  10    0.98    1.14
   3   1  -9  139.94   14.20
  -3  -1   9  140.87   12.71
  -3  -1   8  103.15   10.06
  -3  -1   7  212.40   13.57
  -3  -1   6   -0.07    1.32
  -3  -1   5  102.04    8.54
  -3  -1   4   17.52    3.07
  -3  -1   3 2077.00   31.45
  -3  -1   2  476.08   15.10
  -3  -1   2  458.46   15.73
  -3  -1   1   16.73    3.22
  -3  -1   0    0.52    0.63
  -3  -1   0    1.32    0.49
  -3  -1  -1  161.81    9.38
  -3  -1  -1  155.15    9.91
  -3  -1  -2   -0.53    0.69
   3   1   2    1.11    0.85
  -3  -1  -2   -0.44    0.52
  -3  -1  -3 1004.35   18.99
  -3  -1  -3  956.79   27.72
  -3  -1  -4   53.03    5.93
  -3  -1  -4   60.13    4.95
  -3  -1  -4   50.26    6.05
  -3  -1  -4   61.44    7.53
  -3  -1  -5    6.58    2.33
  -3  -1  -5    4.39    1.88
  -3  -1  -5    6.15    1.65
  -3  -1  -5    5.15    1.68
  -3  -1  -6   48.12    6.33
  -3  -1  -6   36.48    4.44
  -3  -1  -6   62.99    8.18
  -3  -1  -6   54.97    7.43
  -3  -1  -7  379.79   18.57
  -3  -1  -7  361.64   14.94
  -3  -1  -8    0.27    0.58
  -3  -1  -8    2.52    2.99
  -3  -1  -8    1.05    0.75
  -3  -1  -8    0.26    2.10
  -3  -1  -9   34.12    6.08
  -3  -1  -9   56.50    6.97
  -3  -1  -9  104.23   12.73
  -3  -1  -9   92.61   11.69
  -3  -1 -10   10.42    4.57
  -3  -1 -10    2.62    1.86
  -3  -1 -10    4.15    2.70
   3   1  11   89.11   13.21
  -3  -1 -11   95.13   13.76
  -3  -1 -11   89.39   12.89
  -3  -1 -12    0.94    3.11
   3   1  12    1.95    0.69
  -3  -1 -13   16.29    6.54
   3   1  13   15.15    5.70
  -3  -1 -14    1.01    2.87
   3   1  14    2.96    3.47
   3   1  15   39.85   11.12
  -3  -1 -15   39.22   11.22
  -3  -2  18    2.18    3.02
   3   2 -18    7.17    5.41
   3   2 -17    2.01    3.43
  -3  -2  17   -0.71    2.21
  -3  -2  16    0.72    1.82
   3   2 -16    0.18    1.15
  -3  -2  15    5.05    3.73
   3   2 -15   11.61    6.32
   3   2 -14   35.10    8.83
  -3  -2  14   37.34    8.62
   3   2 -13   49.88   11.01
  -3  -2  13   44.05    9.05
   3   2 -12  136.12   16.55
  -3  -2  12  113.90   13.84
  -3  -2  11   15.52    4.61
   3   2 -11   19.92    6.09
   3   2 -10 1143.83   41.96
  -3  -2  10 1103.54   37.71
   3   2  -9   85.13   10.90
  -3  -2   9   85.58    9.56
   3   2  -8  693.99   29.71
  -3  -2   8  664.56   25.44
   3   2  -7    5.53    1.41
  -3  -2   7    7.61    2.47
  -3  -2   6 1087.12   28.27
  -3  -2   5  266.00   13.10
  -3  -2   4  662.82   18.33
  -3  -2   3   23.22    3.24
  -3  -2   3   27.71    3.89
  -3  -2   2 3069.57   36.21
  -3  -2   2 3125.72   40.88
  -3  -2   1  764.60   21.22
  -3  -2   0  743.63   21.04
  -3  -2   0  689.93   19.90
   3   2   1  211.18    9.54
  -3  -2  -1  243.47   12.61
  -3  -2  -1  230.32   12.09
  -3  -2  -2   32.38    4.63
   3   2   2   23.62    2.54
  -3  -2  -2   38.73    5.29
  -3  -2  -2   36.31    4.95
   3   2   3   85.96    4.11
  -3  -2  -3  105.38    8.95
  -3  -2  -3  105.00    8.46
  -3  -2  -4   23.35    4.36
  -3  -2  -4   28.35    5.05
   3   2   4   15.45    1.66
  -3  -2  -4   24.10    4.42
  -3  -2  -5    8.83    2.64
  -3  -2  -5   12.14    3.25
  -3  -2  -5   13.32    3.98
  -3  -2  -5    5.19    1.22
  -3  -2  -6    5.00    2.14
  -3  -2  -6    6.17    2.68
  -3  -2  -6    2.37    0.94
  -3  -2  -6    5.29    2.16
  -3  -2  -7   91.67    9.87
  -3  -2  -7   95.96   10.68
  -3  -2  -7  120.85   12.47
  -3  -2  -8   46.45    7.42
  -3  -2  -8   26.49    3.91
  -3  -2  -8   58.27    9.09
  -3  -2  -8   45.77    8.09
  -3  -2  -9  111.35   11.93
  -3  -2  -9  145.09   15.29
  -3  -2  -9  126.29   13.90
  -3  -2 -10   15.18    5.46
  -3  -2 -10    4.51    2.34
  -3  -2 -10   15.40    5.04
   3   2  10   11.38    4.47
  -3  -2 -11    1.33    1.59
  -3  -2 -11    5.46    3.83
  -3  -2 -11    4.57    2.79
   3   2  11    3.11    2.89
   3   2  12   -0.51    1.25
  -3  -2 -12   -0.41    2.03
  -3  -2 -13   62.82   12.28
   3   2  13   46.61   10.84
   3   2  14   79.24   14.68
  -3  -2 -14   48.52   11.89
   3   2  15    4.86    4.32
  -3  -2 -15   -0.10    1.49
  -3  -3  17    4.51    3.86
   3   3 -17    4.65    4.79
  -3  -3  16    2.14    2.30
   3   3 -16    2.08    2.78
   3   3 -15    6.84    4.75
  -3  -3  15   -0.21    0.16
  -3  -3  14    6.82    3.82
   3   3 -14   12.96    6.37
  -3  -3  13    4.24    3.24
   3   3 -13   10.90    4.28
   3   3 -12    6.61    3.41
  -3  -3  12    4.57    2.59
   3   3 -11    5.09    3.06
  -3  -3  11    2.14    1.08
   3   3 -10    3.23    2.01
  -3  -3  10    2.35    1.49
   3   3  -9  163.53   14.95
  -3  -3   9  141.33   12.33
   3   3  -8  288.80   18.46
  -3  -3   8  317.56   17.20
  -3  -3   7  394.62   17.76
   3   3  -7  392.56   21.20
   3   3  -6   52.09    7.60
  -3  -3   6   55.93    6.28
  -3  -3   5   35.40    4.46
   3   3  -5   31.95    5.24
   3   3  -4 1061.12   29.73
  -3  -3   4 1050.24   21.99
  -3  -3   4 1135.55   25.07
  -3  -3   3  983.40   20.59
  -3  -3   3 1022.88   23.38
  -3  -3   2   12.40    2.75
  -3  -3   1    8.60    2.16
  -3  -3   0  101.86    7.98
  -3  -3   0   90.31    7.85
   3   3   1   27.06    2.77
  -3  -3  -1   24.94    4.37
  -3  -3  -1   32.44    5.03
  -3  -3  -1   30.64    4.49
  -3  -3  -2    9.34    2.40
  -3  -3  -2    8.53    2.70
   3   3   2    5.85    0.91
   3   3   2    7.41    1.24
  -3  -3  -2    8.36    2.75
  -3  -3  -3   43.62    5.81
  -3  -3  -3   43.06    6.14
  -3  -3  -3   56.30    6.92
  -3  -3  -4   20.21    4.47
  -3  -3  -4   21.74    4.47
  -3  -3  -5   36.20    5.98
  -3  -3  -5   42.00    6.64
  -3  -3  -5   34.80    5.88
  -3  -3  -6   91.05   10.04
  -3  -3  -6   89.80    9.94
  -3  -3  -6   93.00   10.62
  -3  -3  -7   10.19    3.86
  -3  -3  -7   10.76    3.97
  -3  -3  -7   12.46    3.69
  -3  -3  -8   97.77   11.77
  -3  -3  -8   98.55   11.46
  -3  -3  -8  114.19   13.02
  -3  -3  -9   62.45    9.56
   3   3   9   81.41   11.58
  -3  -3  -9   82.84   11.34
  -3  -3  -9   87.63   12.20
  -3  -3 -10   38.66    7.79
   3   3  10   77.68   12.30
  -3  -3 -10   74.64   11.35
  -3  -3 -10   78.13   11.77
  -3  -3 -11    2.06    2.87
  -3  -3 -11    1.31    1.30
   3   3  11    2.56    0.30
  -3  -3 -12   40.29    9.83
   3   3  12   49.99   11.02
  -3  -3 -13    5.08    2.67
   3   3  13    3.46    3.30
  -3  -3 -14   13.62    6.17
   3   3  14   24.84    8.32
  -3  -3 -15    0.99    1.81
   3   3  15    6.04    4.58
   3   4 -17   12.28    7.21
   3   4 -16   17.48    8.24
   3   4 -15  103.59   18.04
  -3  -4  15   40.10    9.51
   3   4 -14    9.58    5.30
  -3  -4  14    1.63    2.23
   3   4 -13   54.23   11.10
  -3  -4  13   24.11    6.56
  -3  -4  12   24.64    6.03
   3   4 -12   61.00   10.90
  -3  -4  11   32.81    6.62
   3   4 -11   45.88    8.89
  -3  -4  10   15.39    4.29
   3   4 -10   18.67    6.05
  -3  -4   9   85.65    9.31
   3   4  -9  112.31   12.45
   3   4  -8  445.25   24.37
  -3  -4   8  426.78   19.45
  -3  -4   7  809.20   25.12
   3   4  -7  729.56   29.66
   3   4  -6   67.09    8.25
  -3  -4   6   62.62    6.34
  -3  -4   5  583.19   16.44
   3   4  -5  541.78   22.44
  -3  -4   4    1.64    0.72
   3   4  -4    2.47    1.11
  -3  -4   4    2.08    0.83
  -3  -4   3   -0.23    0.51
   3   4  -3   -0.49    0.38
   3   4  -2  127.03    8.79
  -3  -4   2  155.38    9.55
   3   4  -1  157.57    9.02
  -3  -4   1  188.44   10.65
  -3  -4   1  164.35   11.24
   3   4   0   64.97    5.15
  -3  -4   0   65.23    7.39
  -3  -4   0   71.97    6.64
  -3  -4   0   76.76    7.70
   3   4   1   45.65    3.62
  -3  -4  -1   49.15    6.56
  -3  -4  -1   59.11    7.05
  -3  -4  -1   48.39    5.68
   3   4   2  107.30    3.96
  -3  -4  -2  116.41   10.48
   3   4   2   95.36    4.52
  -3  -4  -2  126.11   10.71
  -3  -4  -2  127.18    9.96
  -3  -4  -3   11.28    3.32
  -3  -4  -3    9.09    2.88
  -3  -4  -3    9.77    3.34
  -3  -4  -4   52.23    7.51
  -3  -4  -4   51.46    7.08
  -3  -4  -4   58.56    7.66
  -3  -4  -5  113.63   11.52
  -3  -4  -5  109.91   11.05
  -3  -4  -6   64.45    8.78
  -3  -4  -6   65.02    9.09
  -3  -4  -7    2.40    0.91
  -3  -4  -7    4.64    2.76
  -3  -4  -7    5.70    2.70
  -3  -4  -8    6.00    2.39
  -3  -4  -8    3.65    1.32
  -3  -4  -8    8.06    3.04
   3   4   8    5.07    2.23
  -3  -4  -9   44.29    8.52
   3   4   9   51.29    9.44
  -3  -4  -9   51.08    9.18
  -3  -4  -9   51.52    9.16
  -3  -4 -10    2.64    2.04
  -3  -4 -10    5.67    3.14
  -3  -4 -10    5.58    2.39
   3   4  10    6.11    3.45
  -3  -4 -11    4.78    3.17
   3   4  11   11.72    5.62
  -3  -4 -11   12.85    5.14
  -3  -4 -12    8.12    5.11
  -3  -4 -12    2.29    1.87
   3   4  12   11.05    5.46
  -3  -4 -13   18.33    7.02
   3   4  13   36.05    9.66
  -3  -4 -14    2.14    2.65
   3   4  14    7.09    4.25
  -3  -4 -15    9.18    5.47
   3   5 -16   21.89    9.58
   3   5 -15   22.90    8.00
   3   5 -14   12.78    6.60
   3   5 -13   41.19   10.35
   3   5 -12   73.13   12.35
  -3  -5  12   35.23    7.38
   3   5 -11   64.40   11.34
  -3  -5  11   35.42    6.91
   3   5 -10  229.15   19.56
  -3  -5  10  118.13   11.62
  -3  -5   9    7.37    2.62
   3   5  -9   13.89    4.91
   3   5  -8  342.73   21.35
  -3  -5   8  139.58   10.89
  -3  -5   7    1.84    1.02
  -3  -5   7    1.25    0.89
  -3  -5   6  107.10    7.21
  -3  -5   6  110.61    7.77
  -3  -5   5  122.39    7.01
  -3  -5   5  141.74    9.03
   3   5  -4  101.94    9.29
  -3  -5   4  107.92    7.43
   3   5  -3  152.44   10.68
  -3  -5   3  173.31    9.63
  -3  -5   2  418.15   15.40
   3   5  -2  356.44   15.53
  -3  -5   1   17.39    3.33
  -3  -5   1   13.42    4.46
  -3  -5   1   14.20    4.06
   3   5  -1   12.43    2.82
   3   5   0  622.95   17.03
  -3  -5   0  670.16   25.67
  -3  -5   0  672.97   21.30
   3   5   1    5.37    1.42
  -3  -5  -1    4.84    2.00
  -3  -5  -1    4.86    2.14
  -3  -5  -1    7.11    2.85
  -3  -5  -2   60.16    8.09
   3   5   2   50.25    3.31
  -3  -5  -2   59.63    7.95
  -3  -5  -2   64.71    7.50
  -3  -5  -3   74.63    9.25
  -3  -5  -3   79.65    8.77
  -3  -5  -3   85.23    9.59
  -3  -5  -4    6.90    2.96
  -3  -5  -4   10.71    3.82
  -3  -5  -4   11.44    3.77
  -3  -5  -5   53.02    8.59
  -3  -5  -5   49.23    7.71
  -3  -5  -6   51.48    8.56
  -3  -5  -6   50.05    8.14
  -3  -5  -7   -1.82    2.21
   3   5   7    1.02    1.67
  -3  -5  -7    1.03    1.93
  -3  -5  -8    4.41    2.53
   3   5   8    5.92    3.26
  -3  -5  -8    3.37    2.66
  -3  -5  -9   40.12    8.63
  -3  -5  -9   42.48    8.51
   3   5   9   44.99    9.35
  -3  -5  -9   37.67    7.82
  -3  -5 -10   22.90    6.68
  -3  -5 -10   26.29    7.50
   3   5  10   24.50    6.96
  -3  -5 -11    0.95    1.56
   3   5  11    1.33    0.61
  -3  -5 -11   -0.87    0.58
  -3  -5 -12    2.19    2.15
  -3  -5 -12    2.73    2.55
   3   5  12    4.02    2.97
  -3  -5 -13    1.67    2.34
   3   5  13    4.11    4.30
  -3  -5 -14    4.91    3.95
   3   5  14    2.98    3.14
   3   6 -16    0.64    1.41
   3   6 -15   -2.10    2.19
   3   6 -14    2.83    3.63
   3   6 -13    8.70    5.44
   3   6 -12    5.75    3.36
   3   6 -11   -0.08    0.32
   3   6 -10    6.72    3.65
   3   6  -9   10.96    3.86
   3   6  -8    3.15    2.81
   3   6  -7   -1.25    1.39
  -3  -6   6   -0.43    0.69
  -3  -6   6   -0.04    0.27
   3   6  -6    0.22    0.60
  -3  -6   5    4.77    1.51
   3   6  -5   14.42    3.85
   3   6  -4   65.55    7.72
  -3  -6   4   29.42    3.75
   3   6  -3   36.81    5.36
  -3  -6   3   21.36    3.28
   3   6  -2   70.19    4.80
   3   6  -2   88.58    8.12
  -3  -6   2   91.68    9.38
  -3  -6   2   94.27    7.37
  -3  -6   1   21.10    4.76
   3   6  -1   21.56    3.61
  -3  -6   1   21.56    4.64
  -3  -6   1   20.98    3.74
   3   6   0  143.85    8.92
  -3  -6   0  176.09   14.21
  -3  -6   0  181.60   13.91
  -3  -6   0  167.37   11.60
   3   6   1   43.53    4.47
  -3  -6  -1   47.39    7.47
  -3  -6  -1   39.45    6.55
  -3  -6  -1   51.53    6.72
  -3  -6  -2  154.55   13.85
  -3  -6  -2  155.58   12.19
  -3  -6  -2  167.11   13.53
  -3  -6  -3   13.66    4.34
  -3  -6  -3   12.02    3.63
  -3  -6  -3   11.05    3.21
  -3  -6  -4   14.25    4.41
  -3  -6  -4   10.40    2.96
   3   6   4   13.30    3.43
  -3  -6  -4   13.80    4.05
  -3  -6  -5   50.55    8.69
   3   6   5   53.77    8.07
  -3  -6  -5   51.03    8.07
  -3  -6  -6   38.47    8.01
   3   6   6   37.00    7.36
  -3  -6  -6   38.75    7.45
  -3  -6  -7    1.10    0.35
   3   6   7    2.39    2.55
  -3  -6  -7    3.04    2.09
  -3  -6  -8   35.91    8.30
  -3  -6  -8   35.72    7.80
   3   6   8   37.84    7.86
  -3  -6  -9   12.89    4.81
   3   6   9   14.35    5.30
  -3  -6 -10    5.39    3.45
   3   6  10    6.39    3.71
  -3  -6 -11    1.41    2.00
   3   6  11    1.11    2.22
  -3  -6 -12    5.54    3.86
   3   6  12   16.07    6.34
   3   6  13   -2.07    3.00
   3   6  14   -0.84    2.17
   3   7 -15    4.70    3.20
   3   7 -14    1.75    2.89
   3   7 -13    3.05    2.40
   3   7 -12    4.83    2.35
   3   7 -11    4.04    2.24
   3   7 -10   48.20    9.52
   3   7  -9   31.11    7.20
   3   7  -8   87.80   11.56
   3   7  -7  229.00   17.97
   3   7  -6   87.41   10.62
   3   7  -5  554.09   25.15
   3   7  -4   24.64    4.92
  -3  -7   4   13.32    2.49
   3   7  -3  402.93   18.58
  -3  -7   3  179.23   10.10
  -3  -7   2   -0.27    1.36
  -3  -7   2   -0.69    1.44
   3   7  -2    1.62    1.13
  -3  -7   2   -0.12    0.15
   3   7  -1  235.11   13.02
  -3  -7   1  268.27   18.62
  -3  -7   1  277.91   18.03
   3   7   0    8.51    2.31
   3   7   0    4.43    1.61
  -3  -7   0    5.52    2.78
  -3  -7   0    7.29    2.46
  -3  -7   0    6.84    2.45
   3   7   1  463.01   16.58
  -3  -7  -1  555.45   28.31
   3   7   1  539.46   19.91
  -3  -7  -1  559.77   25.54
  -3  -7  -1  525.48   22.63
  -3  -7  -2    7.89    3.29
   3   7   2    3.80    1.32
   3   7   2   13.52    3.43
  -3  -7  -2   10.68    3.95
  -3  -7  -2   11.52    3.32
  -3  -7  -3  187.27   16.79
   3   7   3  179.79   13.52
  -3  -7  -3  188.63   16.07
  -3  -7  -3  180.02   14.67
  -3  -7  -4   62.88    9.95
   3   7   4   59.24    8.17
  -3  -7  -4   60.65    9.06
  -3  -7  -4   62.49    8.80
  -3  -7  -5  107.81   13.65
   3   7   5   98.61   11.28
  -3  -7  -5  107.92   12.31
  -3  -7  -6    9.37    4.39
  -3  -7  -6    5.30    2.49
   3   7   6    5.48    3.03
  -3  -7  -7   14.26    5.77
   3   7   7   10.47    4.41
  -3  -7  -8   -1.10    2.12
   3   7   8   -0.33    1.54
  -3  -7  -9    7.54    4.62
   3   7   9    5.70    3.20
  -3  -7 -10    3.28    2.26
   3   7  10    1.55    2.66
  -3  -7 -11    3.06    2.74
   3   7  11    2.48    2.49
  -3  -7 -12    1.74    1.91
   3   7  12    8.37    5.03
   3   7  13    2.06    2.50
  -3  -7 -13    1.73    2.44
   3   8 -14   10.76    6.16
   3   8 -13    4.39    4.61
   3   8 -12    4.85    3.00
   3   8 -11    3.49    3.11
   3   8 -10   -0.02    1.34
   3   8  -9   27.57    6.90
   3   8  -8   30.71    7.23
   3   8  -7    5.60    3.23
   3   8  -6   59.00    8.89
   3   8  -5    5.44    2.62
   3   8  -4   89.81    9.93
  -3  -8   3    1.28    1.67
   3   8  -3    0.83    0.53
   3   8  -2  168.46   12.36
  -3  -8   2  189.09   16.46
  -3  -8   2  195.04   15.58
   3   8  -1    1.74    0.02
  -3  -8   1    2.05    1.61
  -3  -8   1    2.02    0.95
  -3  -8   1    0.85    1.25
   3   8   0   27.94    5.06
  -3  -8   0   38.39    7.88
  -3  -8   0   16.46    3.92
  -3  -8   0   36.50    7.13
  -3  -8  -1   29.90    7.00
   3   8   1   23.71    3.82
  -3  -8  -1   26.56    5.99
  -3  -8  -1   27.32    5.51
  -3  -8  -2   60.39   10.09
   3   8   2   55.34    6.91
  -3  -8  -2   64.45    9.69
  -3  -8  -2   47.23    7.57
  -3  -8  -3    0.30    1.14
   3   8   3    2.31    1.40
  -3  -8  -3    1.19    1.21
  -3  -8  -3    3.83    2.87
  -3  -8  -4   45.09    9.05
   3   8   4   36.69    6.52
  -3  -8  -4   37.52    7.27
  -3  -8  -4   46.78    8.57
  -3  -8  -5   -1.09    1.40
   3   8   5    0.43    0.59
  -3  -8  -6    9.10    4.41
   3   8   6    5.44    2.25
  -3  -8  -7   48.96   10.28
   3   8   7   43.59    8.49
  -3  -8  -8   18.45    6.74
   3   8   8   13.36    4.70
  -3  -8  -9    0.44    1.35
   3   8   9    0.97    1.65
  -3  -8 -10   -0.94    1.46
   3   8  10    1.99    2.98
  -3  -8 -11    8.22    5.21
   3   8  11    9.83    5.14
  -3  -8 -12   -0.05    1.94
   3   8  12    1.79    2.70
  -3  -8 -13    1.59    2.75
   3   8  13   -1.50    2.69
   3   9 -13   14.90    6.84
   3   9 -12    2.90    2.75
   3   9 -11    4.19    3.64
   3   9 -10   18.39    6.54
   3   9  -9   29.46    7.57
   3   9  -8   10.56    4.44
   3   9  -7   10.07    3.50
   3   9  -6    4.35    3.23
   3   9  -5   74.77   10.16
  -3  -9   4    2.24    1.68
   3   9  -4    4.81    2.74
  -3  -9   3   48.79    8.29
   3   9  -3   37.14    6.66
   3   9  -2   59.75    8.24
  -3  -9   2   70.43    9.97
  -3  -9   2   69.33   10.91
   3   9  -1    4.43    2.43
  -3  -9   1    4.58    2.37
  -3  -9   1    3.80    2.81
  -3  -9   0   55.36   10.15
   3   9   0   31.25    5.17
  -3  -9   0   44.88    8.17
  -3  -9  -1    1.43    2.23
  -3  -9  -1   -0.13    1.25
  -3  -9  -2    4.64    1.03
  -3  -9  -2    7.01    3.39
  -3  -9  -3    3.21    2.35
  -3  -9  -3    1.74    1.74
  -3  -9  -4    3.37    1.68
  -3  -9  -4    4.55    3.26
  -3  -9  -5    1.01    2.38
  -3  -9  -6   45.71   10.17
   3   9   6   28.54    6.62
  -3  -9  -7    1.57    2.08
   3   9   7    0.02    0.61
  -3  -9  -8   10.41    5.10
   3   9   8    7.14    3.67
  -3  -9  -9   -1.12    1.24
   3   9   9    2.03    2.49
  -3  -9 -10    0.59    1.94
   3   9  10   -0.04    0.90
  -3  -9 -11    0.45    2.53
   3   9  11    1.59    2.14
   3   9  12    2.55    2.56
   3  10 -12   20.60    7.67
   3  10 -11    8.17    4.75
   3  10 -10    5.77    3.93
   3  10  -9   39.56    9.34
   3  10  -8   10.65    4.21
   3  10  -7   18.74    6.14
   3  10  -6   13.87    4.80
   3  10  -5   24.42    6.31
  -3 -10   5   33.28    7.14
  -3 -10   4   31.92    7.00
   3  10  -4   28.66    6.29
  -3 -10   3   31.47    7.11
   3  10  -3   14.99    4.49
   3  10  -2   11.54    3.67
  -3 -10   2   14.86    5.50
  -3 -10   2   19.45    5.99
  -3 -10   1  155.57   17.85
  -3 -10   1  123.49   14.39
  -3 -10   0    0.38    2.26
  -3 -10   0   -3.14    2.52
  -3 -10  -1   25.85    7.60
  -3 -10  -1   25.34    6.57
  -3 -10  -2   13.70    5.00
  -3 -10  -2   14.02    4.78
  -3 -10  -3    0.66    0.84
  -3 -10  -3    0.57    0.75
  -3 -10  -4    0.57    0.66
  -3 -10  -4    6.43    4.03
  -3 -10  -5   25.95    7.95
  -3 -10  -6    1.69    1.94
  -3 -10  -7   11.10    5.82
  -3 -10  -8    7.25    4.59
  -3 -10  -9    0.85    1.95
  -3 -10 -10    4.01    4.20
   3  11 -11    1.84    1.83
   3  11 -10    9.53    5.71
   3  11  -9    1.05    1.55
   3  11  -8    2.32    1.71
   3  11  -7   -1.64    1.69
  -3 -11   7   -3.51    3.06
  -3 -11   6    9.76    4.24
   3  11  -6    7.01    3.66
  -3 -11   5    2.66    2.74
   3  11  -5   -1.31    1.91
  -3 -11   4    1.62    2.98
   3  11  -4    4.93    3.27
   3  11  -3    1.92    1.19
  -3 -11   3   10.02    5.12
  -3 -11   2    3.03    3.26
  -3 -11   2    3.70    3.27
  -3 -11   1    3.04    3.36
  -3 -11   1    2.81    2.89
  -3 -11   0   -1.12    2.24
  -3 -11   0   -0.16    0.94
  -3 -11  -1    7.25    4.43
  -3 -11  -1    9.62    4.27
  -3 -11  -2    6.78    4.02
  -3 -11  -2    4.88    3.99
  -3 -11  -3   11.81    5.07
  -3 -11  -3    9.55    3.84
  -3 -11  -4   11.81    6.04
  -3 -11  -4    9.45    4.61
  -3 -11  -5    5.76    4.50
  -3 -11  -6    2.34    1.57
  -3 -11  -7   -0.42    2.00
  -3 -11  -8    9.31    5.64
   3  12 -10    0.54    0.94
   3  12  -9    0.00    2.04
  -3 -12   8   -3.05    2.88
   3  12  -8    2.24    1.68
  -3 -12   7    5.78    3.06
   3  12  -7    2.24    1.29
  -3 -12   6    4.28    3.32
   3  12  -6   14.48    6.49
  -3 -12   5   -1.05    2.25
   3  12  -5    0.95    1.75
  -3 -12   4    3.78    2.34
  -3 -12   3    4.28    3.55
  -3 -12   2   -0.99    2.31
  -3 -12   2   -0.10    1.75
  -3 -12   1   12.49    6.04
  -3 -12   1   12.76    4.97
  -3 -12   0   18.38    8.01
  -3 -12   0   13.57    4.80
  -3 -12  -1   13.41    7.00
  -3 -12  -1   12.32    4.74
  -3 -12  -2   29.52    9.57
  -3 -12  -2   26.33    7.94
  -3 -12  -3    4.42    3.73
  -3 -12  -3    2.34    3.34
  -3 -12  -4    5.05    3.54
  -3 -12  -5    0.42    1.26
  -3 -12  -6    5.09    3.53
   3  13  -9    4.21    4.08
  -3 -13   8    0.67    2.17
   3  13  -8   -0.02    1.31
  -3 -13   7    0.27    0.89
   3  13  -7    0.03    1.48
  -3 -13   6    1.81    2.12
  -3 -13   5    2.55    2.12
  -3 -13   4    4.28    3.75
  -3 -13   3    5.09    3.33
  -3 -13   2    2.27    2.20
  -3 -13   1    6.79    3.42
  -3 -13   1   14.50    6.62
  -3 -13   0    1.21    3.35
  -3 -13   0    4.03    3.88
  -3 -13  -1   33.62   10.90
  -3 -13  -1   17.48    6.27
  -3 -13  -2    0.48    3.43
  -3 -13  -2    1.26    2.06
  -3 -13  -3    0.05    2.17
  -3 -13  -3    0.32    0.29
  -3 -13  -4    1.94    3.58
  -3 -14   4    0.37    1.63
  -3 -14   3    2.08    3.19
  -3 -14   2    1.79    2.06
  -3 -14   1   -1.48    2.75
  -3 -14   1   -1.60    2.16
  -3 -14   0   -1.37    2.79
  -3 -14   0   -1.99    2.11
  -3 -14  -1    0.83    1.83
   4 -15  -3   -1.42    2.85
   4 -15  -2    3.52    3.28
  -4  15   1   -2.57    3.18
  -4  15   0    0.50    1.26
  -4  15  -1    0.53    1.40
  -4  15  -2    0.71    1.60
   4 -14  -6    2.70    3.66
   4 -14  -5    5.03    4.69
   4 -14  -4   -0.12    1.75
   4 -14  -3    0.99    1.02
  -4  14   2   -1.70    1.10
   4 -14  -2    0.44    1.45
  -4  14   1    1.35    2.26
   4 -14  -1    2.63    3.12
  -4  14   0    3.88    3.33
  -4  14  -1   -3.33    3.18
  -4  14  -2   -1.50    2.42
  -4  14  -3    0.72    1.98
  -4  14  -4   -0.37    0.98
  -4  14  -5    1.74    3.03
   4 -13  -8    0.54    2.11
   4 -13  -7    1.88    3.19
   4 -13  -6    2.43    2.65
   4 -13  -5    7.03    5.10
  -4  13   4    0.51    1.19
   4 -13  -4    1.94    2.03
   4 -13  -3    1.47    0.56
  -4  13   3    3.31    3.23
   4 -13  -2    5.24    3.35
  -4  13   2    1.00    1.89
  -4  13   1    6.41    3.77
   4 -13  -1   10.72    5.42
   4 -13   0    3.66    2.59
  -4  13   0    3.09    2.80
  -4  13  -1   25.78    8.22
  -4  13  -2    0.18    1.69
  -4  13  -3    5.36    4.58
  -4  13  -4   -1.30    0.45
  -4  13  -5    4.72    3.37
  -4  13  -6   -1.47    2.84
  -4  13  -7    3.37    2.57
  -4  12  11    1.36    3.07
  -4  12  10    1.42    2.43
   4 -12  -9    2.56    2.26
   4 -12  -8    6.84    4.55
   4 -12  -7   -0.29    1.41
   4 -12  -6   17.60    7.22
   4 -12  -5    1.17    2.48
  -4  12   4    5.49    3.43
   4 -12  -4   11.89    5.80
  -4  12   3    1.78    2.85
   4 -12  -3    3.00    3.91
  -4  12   2   36.97    8.46
   4 -12  -2   39.65    9.84
  -4  12   1    4.19    3.80
   4 -12  -1    5.64    3.62
   4 -12   0  113.64   16.43
  -4  12   0  105.67   14.80
  -4  12  -1   -0.04    1.62
   4 -12   1    0.41    1.60
  -4  12  -2   85.28   13.84
  -4  12  -3   17.27    6.40
  -4  12  -4   31.76    9.14
  -4  12  -5    8.47    4.78
  -4  12  -6   11.85    5.59
  -4  12  -7    1.43    2.18
  -4  12  -8   17.41    7.63
  -4  11  12    0.36    0.53
   4 -11 -11   -2.43    3.48
  -4  11  11   -1.04    2.13
   4 -11 -10   -0.82    0.40
  -4  11  10    3.59    4.71
  -4  11   9    2.41    3.17
   4 -11  -9    3.84    3.69
  -4  11   8   -3.37    2.21
   4 -11  -8    1.46    2.26
  -4  11   7    9.86    4.47
   4 -11  -7   14.42    6.88
   4 -11  -6   -0.10    2.52
  -4  11   6    0.09    2.75
   4 -11  -5    6.53    3.76
  -4  11   5    9.23    4.71
  -4  11   4    1.08    2.06
   4 -11  -4    2.04    3.03
  -4  11   4    1.81    3.06
   4 -11  -3   50.80   10.94
  -4  11   3   38.39    8.82
  -4  11   3   38.71    8.84
  -4  11   2    5.73    3.43
   4 -11  -2    8.00    4.38
  -4  11   2    5.09    2.92
  -4  11   1    8.08    4.04
   4 -11  -1   12.99    5.74
   4 -11   0    0.48    1.19
  -4  11   0    1.82    1.84
   4 -11   1   21.17    6.26
  -4  11  -1   24.82    7.10
   4 -11   2   25.58    7.08
  -4  11  -2   20.20    6.17
  -4  11  -3    4.81    3.11
  -4  11  -4    4.64    3.14
  -4  11  -5   -0.15    1.33
  -4  11  -6    2.05    3.19
  -4  11  -7   -0.20    0.90
  -4  11  -8    0.33    1.93
  -4  11  -9    2.69    3.74
  -4  11 -10    1.63    1.47
  -4  10  13   -0.13    2.38
   4 -10 -12    3.21    3.42
  -4  10  12    6.43    4.50
   4 -10 -11    0.97    2.24
  -4  10  11   -1.92    2.86
   4 -10 -10    3.19    2.65
  -4  10  10    2.40    2.99
   4 -10  -9   13.76    5.77
  -4  10   9   15.83    6.06
   4 -10  -8   -0.98    1.84
  -4  10   8    4.87    3.95
  -4  10   7   -1.33    0.70
   4 -10  -7    0.25    1.84
   4 -10  -6   10.97    4.81
  -4  10   6   10.73    4.73
  -4  10   5    5.69    3.46
   4 -10  -5    4.88    3.31
   4 -10  -4   11.11    4.21
  -4  10   4    9.55    4.16
  -4  10   4    8.65    4.25
  -4  10   3   34.00    7.82
  -4  10   3   34.80    7.76
   4 -10  -3   43.53    9.51
  -4  10   2    2.06    2.26
  -4  10   2    4.96    3.39
   4 -10  -2    4.03    2.97
   4 -10  -1    4.67    2.33
  -4  10   1    4.75    2.91
   4 -10   0   32.26    7.40
  -4  10   0   28.04    6.65
  -4  10  -1    4.64    2.39
   4 -10   1    6.29    3.29
   4 -10   2   28.18    6.66
  -4  10  -2   27.44    6.74
   4 -10   3   72.58   10.51
  -4  10  -3   70.59   10.93
  -4  10  -4    0.65    0.64
  -4  10  -5   55.35   10.27
  -4  10  -6    4.61    3.43
  -4  10  -7   62.11   12.00
  -4  10  -8    8.41    5.21
  -4  10  -9    2.62    2.36
  -4  10 -10    4.89    2.75
  -4  10 -11   17.28    8.10
  -4   9  14   11.19    5.58
  -4   9  13   -0.86    1.61
   4  -9 -13    1.18    1.20
   4  -9 -12   -0.68    1.53
  -4   9  12    1.78    2.29
  -4   9  11    2.73    3.65
   4  -9 -11    0.86    2.15
   4  -9 -10   25.96    7.97
  -4   9  10   32.48    9.46
  -4   9   9    6.02    4.72
   4  -9  -9    3.93    2.35
  -4   9   8   25.40    7.39
   4  -9  -8   21.93    6.84
  -4   9   7   16.21    6.23
   4  -9  -7   17.66    6.28
  -4   9   6   18.09    6.08
   4  -9  -6   17.96    5.86
  -4   9   5   55.75   10.01
   4  -9  -5   59.66   10.66
   4  -9  -4   94.74   13.14
  -4   9   4   91.03   12.25
  -4   9   4   80.22   12.17
  -4   9   3    5.37    3.35
  -4   9   3    4.50    2.09
   4  -9  -3    5.68    2.77
   4  -9  -2  152.02   16.06
  -4   9   2  145.18   15.35
  -4   9   2  116.07   13.62
  -4   9   1    7.47    3.69
   4  -9  -1    6.24    3.13
  -4   9   1    8.39    4.00
   4  -9   0  192.34   17.58
  -4   9   0  171.41   16.32
  -4   9  -1    0.27    1.45
  -4   9  -1    1.96    2.47
   4  -9   1    2.22    2.26
  -4   9  -2   13.77    4.30
   4  -9   2   13.55    4.44
  -4   9  -2   14.41    5.36
  -4   9  -3    8.53    3.03
  -4   9  -3   11.82    4.50
   4  -9   3   11.84    3.90
  -4   9  -4  110.71   13.28
  -4   9  -5   40.38    8.63
  -4   9  -6   35.70    8.17
  -4   9  -7    9.22    4.98
  -4   9  -8   20.03    7.02
  -4   9  -9   37.70    9.45
  -4   9 -10   12.32    5.45
  -4   9 -11   11.95    6.49
  -4   9 -12    3.62    3.46
   4  -8 -15    1.06    2.30
   4  -8 -14    1.94    2.29
  -4   8  14    3.43    2.89
   4  -8 -13    1.32    2.64
  -4   8  13   -0.54    1.61
  -4   8  12    0.36    1.58
   4  -8 -12   -0.55    2.17
  -4   8  11    8.72    5.54
   4  -8 -11    7.57    4.29
   4  -8 -10    6.81    3.38
  -4   8  10    4.71    3.64
  -4   8   9   59.92   11.95
   4  -8  -9   53.19   10.49
  -4   8   8   -1.74    0.81
   4  -8  -8   -1.36    2.84
  -4   8   7   34.04    8.16
   4  -8  -7   29.21    7.02
  -4   8   6    4.66    3.06
  -4   8   5    5.33    2.51
  -4   8   4   30.20    7.25
  -4   8   4   36.79    7.08
  -4   8   3   -0.86    0.70
  -4   8   3    1.56    1.94
  -4   8   2    5.88    2.81
  -4   8   2    5.07    2.87
  -4   8   1   23.39    5.58
  -4   8   1   23.89    5.87
  -4   8   0   25.21    5.94
  -4   8  -1   12.60    3.52
  -4   8  -1    9.00    2.25
  -4   8  -1   13.48    4.32
  -4   8  -2   -1.09    1.18
  -4   8  -2   -1.25    1.02
  -4   8  -2    1.83    2.35
   4  -8   2    0.07    1.18
  -4   8  -3   20.68    4.35
  -4   8  -3   25.65    5.87
   4  -8   3   26.28    5.50
  -4   8  -3   30.10    5.87
   4  -8   4   46.71    6.94
  -4   8  -4   42.88    7.72
  -4   8  -4   42.98    6.81
  -4   8  -5   18.09    5.95
  -4   8  -6   16.80    5.50
  -4   8  -7    6.39    4.12
  -4   8  -8    6.06    2.52
  -4   8  -9   10.31    5.71
  -4   8 -10   22.10    8.08
  -4   8 -11   13.95    6.54
  -4   8 -12    9.10    5.69
  -4   8 -13    0.82    1.78
   4  -7 -16    0.57    1.64
  -4   7  15    0.85    2.66
   4  -7 -15   -0.08    1.92
   4  -7 -14   -0.12    1.50
  -4   7  14   -2.14    1.69
  -4   7  13   -0.28    2.34
   4  -7 -13   -0.89    2.76
  -4   7  12   -0.83    3.31
   4  -7 -12    1.94    1.27
  -4   7  11    7.76    4.09
   4  -7 -11    9.05    5.43
  -4   7  10   21.27    6.31
   4  -7 -10   18.45    6.08
  -4   7   9   10.59    5.61
  -4   7   8   73.41   12.22
  -4   7   7   57.85   10.38
  -4   7   6   21.91    6.25
  -4   7   5    8.56    3.34
  -4   7   4   22.67    5.42
  -4   7   4   23.47    6.09
  -4   7   3    2.24    1.27
  -4   7   3    2.45    1.17
  -4   7   2  294.09   18.81
  -4   7   2  291.68   19.33
  -4   7   1  375.42   21.27
  -4   7   1  324.24   19.95
  -4   7   0   65.77    8.97
  -4   7  -1  324.37   20.33
  -4   7  -1  275.78   13.22
  -4   7  -1  324.93   18.04
  -4   7  -2  334.29   20.52
  -4   7  -2  322.09   15.96
  -4   7  -2  347.66   19.08
  -4   7  -3  689.41   29.51
  -4   7  -3  676.34   25.33
  -4   7  -3  703.99   26.77
  -4   7  -4    6.41    2.75
  -4   7  -4    7.53    3.67
   4  -7   4    3.67    1.57
  -4   7  -5  431.25   26.06
  -4   7  -5  294.68   17.43
  -4   7  -6   58.28   10.08
  -4   7  -6   44.29    6.58
  -4   7  -7  301.09   23.35
  -4   7  -7  261.95   17.39
  -4   7  -8    5.58    2.07
  -4   7  -9  103.29   14.63
  -4   7 -10   17.88    6.99
  -4   7 -11   37.55   10.13
  -4   7 -12    1.85    3.86
  -4   7 -13   10.53    5.59
  -4   7 -14    7.19    5.18
   4  -6 -16   -1.15    2.17
  -4   6  15    8.84    5.46
   4  -6 -15    1.23    1.87
   4  -6 -14   16.40    6.68
  -4   6  14   24.22    7.79
  -4   6  13   -2.81    2.57
   4  -6 -13    0.11    1.80
  -4   6  12    5.82    3.62
   4  -6 -12    4.04    3.33
  -4   6  11    1.13    2.35
   4  -6 -11    3.85    3.90
  -4   6  10   20.86    6.17
  -4   6   9    1.74    2.72
  -4   6   8    1.48    1.26
  -4   6   7  265.75   20.83
  -4   6   6  149.33   14.74
  -4   6   5  113.57   12.25
  -4   6   4  321.40   19.64
  -4   6   3  125.59   11.80
  -4   6   3  137.58   13.24
  -4   6   2  981.78   32.23
  -4   6   2  978.97   33.90
  -4   6   1    2.05    1.44
  -4   6   1    2.51    1.55
  -4   6   0  691.81   27.83
  -4   6  -1   95.70   10.41
  -4   6  -1   82.49    7.23
  -4   6  -1   96.81    9.56
  -4   6  -2  586.67   25.72
  -4   6  -2  576.68   21.38
  -4   6  -3    0.35    1.59
  -4   6  -3   -0.64    0.30
   4  -6   3   -0.03    0.08
  -4   6  -4  183.61   13.93
  -4   6  -4  180.00   15.17
  -4   6  -4  179.48   13.56
  -4   6  -5   27.52    5.40
  -4   6  -5   28.91    6.07
  -4   6  -6  898.50   37.13
  -4   6  -6  820.61   29.13
  -4   6  -7  133.60   14.64
  -4   6  -7   95.52   10.49
  -4   6  -8   47.98    7.95
  -4   6  -8   55.69   10.24
  -4   6  -9    3.58    3.30
  -4   6  -9    4.22    2.40
  -4   6 -10   14.37    5.89
  -4   6 -11   27.60    8.28
  -4   6 -12    2.82    3.06
  -4   6 -13    2.96    2.57
  -4   6 -14    3.02    2.91
   4  -6  14    4.03    3.25
   4  -6  15    1.16    2.88
  -4   5  16   10.18    4.77
   4  -5 -16    8.03    5.04
   4  -5 -15    1.95    2.64
  -4   5  15    4.36    3.66
  -4   5  14    3.36    1.93
   4  -5 -14    0.94    1.45
  -4   5  13    1.00    3.32
   4  -5 -13    0.71    1.07
  -4   5  12   18.19    6.38
  -4   5  11   19.88    6.41
  -4   5  10   -2.40    3.25
  -4   5   9    1.56    2.32
  -4   5   8   69.05   10.33
  -4   5   7   23.01    5.97
  -4   5   6   86.43   11.00
  -4   5   5   34.81    6.61
  -4   5   4    3.90    1.71
  -4   5   3   18.93    4.41
  -4   5   3   29.05    5.70
  -4   5   2   46.92    6.98
  -4   5   2   59.96    8.37
  -4   5   1    6.34    2.88
  -4   5   1    4.27    1.76
  -4   5   0   26.55    5.04
  -4   5   0   21.80    4.57
  -4   5  -1   13.57    3.35
  -4   5  -1   16.92    4.29
  -4   5  -1   14.89    3.14
  -4   5  -2   -0.95    0.82
  -4   5  -2    0.16    0.74
  -4   5  -3   -0.71    1.61
  -4   5  -3    0.76    1.24
  -4   5  -3    3.70    1.31
  -4   5  -4    1.87    1.32
  -4   5  -4    0.49    0.93
  -4   5  -4    2.64    1.87
  -4   5  -5   76.33    9.82
  -4   5  -5   64.74    8.07
  -4   5  -6   58.71    9.25
  -4   5  -6   43.88    6.51
  -4   5  -7   17.56    4.55
  -4   5  -7   18.78    5.55
  -4   5  -8  130.71   14.62
  -4   5  -8  125.45   13.06
  -4   5  -9    6.15    2.53
  -4   5  -9    5.31    3.13
  -4   5 -10   31.08    7.95
  -4   5 -10   28.22    6.89
  -4   5 -11    0.65    1.17
  -4   5 -11    1.26    1.66
  -4   5 -12   19.52    6.78
  -4   5 -13    0.79    0.58
   4  -5  14    0.24    1.34
  -4   5 -14    0.58    0.60
   4  -5  15    3.31    3.04
  -4   4  16    3.92    3.71
   4  -4 -15   14.23    6.74
   4  -4 -15   16.10    6.42
  -4   4  14   12.69    5.94
   4  -4 -14    4.22    3.17
  -4   4  13    2.81    0.94
  -4   4  12   49.03    9.65
  -4   4  11   27.74    7.09
  -4   4  10   44.16    8.78
  -4   4   9  100.92   11.91
  -4   4   8   56.49    8.64
  -4   4   7   17.67    4.17
  -4   4   6  244.55   17.64
  -4   4   5   13.07    4.00
  -4   4   4  706.04   26.05
  -4   4   3   71.17    7.78
  -4   4   2  844.41   27.51
  -4   4   2 1018.33   32.48
  -4   4   1    0.83    2.59
  -4   4   1   -0.05    1.16
  -4   4   1    3.58    0.85
  -4   4   0 2701.47   50.48
  -4   4   0 2779.42   48.12
  -4   4  -1  922.09   29.77
  -4   4  -1  892.65   27.25
  -4   4  -1  834.25   23.68
  -4   4  -2   89.35    9.34
  -4   4  -2   85.81    8.23
  -4   4  -2   89.21    9.02
  -4   4  -3  135.22   11.41
  -4   4  -3  139.34   11.25
  -4   4  -3  139.65   11.21
  -4   4  -4  383.55   20.26
  -4   4  -4  382.27   19.93
  -4   4  -4  393.10   19.50
  -4   4  -5  645.43   27.57
  -4   4  -5  625.69   26.91
  -4   4  -5  592.16   24.54
  -4   4  -6    9.68    3.07
  -4   4  -6   14.27    3.92
  -4   4  -7   13.87    3.76
  -4   4  -7   17.71    4.86
  -4   4  -8   32.51    6.87
  -4   4  -8   31.70    6.56
  -4   4  -9  216.56   18.77
  -4   4  -9  209.56   18.20
  -4   4 -10    2.24    1.66
  -4   4 -10    1.89    1.28
  -4   4 -11   24.89    7.21
  -4   4 -11   36.08    8.34
  -4   4 -12    3.87    2.68
  -4   4 -12   13.29    5.11
  -4   4 -13   16.35    6.40
  -4   4 -14   16.01    7.21
   4  -4  14   12.97    6.11
   4  -4  15   -0.13    2.21
  -4   3  17   16.61    8.49
  -4   3  16   15.12    7.06
   4  -3 -16    8.15    5.07
   4  -3 -15   -0.50    0.35
  -4   3  15    1.50    3.31
   4  -3 -15   -0.20    0.80
  -4   3  14   -2.00    0.95
  -4   3  13   66.03   11.67
  -4   3  12   47.39    9.77
  -4   3  11   10.83    4.27
  -4   3  10   74.98   10.90
  -4   3   9  104.69   12.09
  -4   3   8  407.05   23.12
  -4   3   7   13.54    4.13
  -4   3   6   79.28    9.38
  -4   3   5  179.46   13.58
  -4   3   4 1573.28   37.16
  -4   3   3    6.51    2.43
  -4   3   2  449.02   18.95
  -4   3   1    1.42    1.04
  -4   3   1    2.55    2.02
  -4   3   0   72.30    7.86
  -4   3   0   63.30    7.04
  -4   3  -1  141.25    9.69
  -4   3  -1  159.75   11.88
  -4   3  -1  155.45   11.35
  -4   3  -2   58.51    7.34
  -4   3  -2   54.03    6.78
  -4   3  -2   51.80    6.59
  -4   3  -3   55.34    7.12
  -4   3  -3   55.72    6.78
  -4   3  -3   54.49    7.00
  -4   3  -4  236.73   14.98
  -4   3  -4  235.32   15.27
  -4   3  -4  223.73   14.73
  -4   3  -5    1.33    0.19
  -4   3  -5    1.69    1.11
  -4   3  -5   -0.44    0.88
  -4   3  -6  191.41   14.87
  -4   3  -6  172.57   15.00
  -4   3  -6  164.96   12.95
  -4   3  -7  355.11   21.11
  -4   3  -7  344.76   22.02
  -4   3  -7  336.28   20.09
  -4   3  -8    3.61    2.06
  -4   3  -8    4.39    2.70
  -4   3  -9  129.09   14.09
  -4   3  -9  139.83   14.86
  -4   3 -10    3.45    2.72
  -4   3 -10    4.73    2.86
  -4   3 -11    7.20    3.48
  -4   3 -11   20.19    6.88
  -4   3 -12   46.28   10.32
  -4   3 -12   15.78    5.73
  -4   3 -12   43.35    9.80
  -4   3 -13    7.55    4.98
  -4   3 -13    9.90    4.58
  -4   3 -14   -0.77    2.09
   4  -3  14   -0.81    1.97
  -4   3 -15    4.52    3.64
   4  -3  15    2.27    3.49
  -4   2  17    4.07    4.60
   4  -2 -17   -1.57    2.11
   4  -2 -16    4.95    3.64
  -4   2  16   11.60    5.74
   4  -2 -15    0.73    1.06
  -4   2  15    5.26    3.94
   4  -2 -14   20.26    7.44
  -4   2  14   19.96    6.66
  -4   2  13    1.96    1.32
  -4   2  12   21.38    5.87
  -4   2  11  244.15   20.34
  -4   2  10    2.35    1.16
  -4   2   9   68.68    9.83
  -4   2   8    4.24    0.30
  -4   2   7    9.48    3.10
  -4   2   6  193.42   14.25
  -4   2   5  124.19   10.65
  -4   2   4  434.24   18.51
  -4   2   3   11.20    3.02
  -4   2   2  483.14   18.65
  -4   2   1  346.95   15.79
  -4   2   1  358.37   16.47
  -4   2   0    6.28    2.30
  -4   2   0    9.62    2.80
  -4   2   0    6.80    1.31
  -4   2  -1  710.83   23.74
  -4   2  -1  679.75   24.44
  -4   2  -2   65.25    7.50
  -4   2  -2   58.81    7.12
  -4   2  -2   63.25    7.07
  -4   2  -3  732.38   24.84
  -4   2  -3  681.66   25.01
  -4   2  -3  687.82   24.75
  -4   2  -4  232.21   14.20
  -4   2  -4  214.24   14.59
  -4   2  -4  224.59   14.52
  -4   2  -5    0.51    0.79
  -4   2  -5    0.72    1.57
  -4   2  -5    2.69    1.78
  -4   2  -6  263.19   16.96
  -4   2  -6  274.61   18.60
  -4   2  -6  238.72   15.90
  -4   2  -7  288.43   18.27
  -4   2  -7  305.40   20.53
  -4   2  -7  282.47   18.64
  -4   2  -8  658.22   28.74
  -4   2  -8  723.70   33.45
  -4   2  -8  709.06   32.25
  -4   2  -9    6.62    3.62
  -4   2  -9    9.25    3.67
  -4   2  -9    6.66    3.19
  -4   2 -10   59.98   10.86
  -4   2 -10   75.67   11.62
  -4   2 -11    0.13    1.52
  -4   2 -11    0.04    1.36
  -4   2 -11    0.03    2.32
  -4   2 -12   63.93   12.07
  -4   2 -12   59.33   11.92
  -4   2 -13    4.05    3.80
   4  -2  13    9.76    5.48
  -4   2 -13    4.63    3.40
   4  -2  14   36.90   10.94
  -4   2 -14   54.16   13.29
  -4   2 -15   -2.38    3.56
   4  -2  15    1.90    2.52
   4  -1 -17    3.22    4.19
  -4   1  17    6.94    4.96
   4  -1 -16    1.71    1.84
  -4   1  16   -2.32    3.00
  -4   1  15   15.05    6.73
   4  -1 -15   11.77    5.82
   4  -1 -14   53.91   11.81
  -4   1  14   45.41   10.25
  -4   1  13  198.39   20.05
   4  -1 -13  271.14   26.69
  -4   1  12  150.37   16.55
  -4   1  11   36.83    7.84
  -4   1  10    1.93    1.30
  -4   1   9  267.01   18.96
  -4   1   8   -0.20    1.14
  -4   1   7   15.93    4.52
  -4   1   6  418.91   21.12
  -4   1   5   88.59    8.63
  -4   1   4  706.78   23.46
  -4   1   3   67.23    7.03
  -4   1   2 2542.80   43.13
  -4   1   1  495.80   18.22
  -4   1   1  476.07   18.36
  -4   1   0  345.14   16.71
  -4   1   0  306.41   11.12
  -4   1  -1  700.87   17.23
  -4   1  -1  635.54   22.48
  -4   1  -2 2667.16   46.31
  -4   1  -2 2613.28   45.80
  -4   1  -3  858.38   27.18
  -4   1  -3  886.13   28.29
  -4   1  -4  149.63   10.76
  -4   1  -4  137.34   11.61
  -4   1  -4  112.61   10.12
  -4   1  -5   64.66    7.33
  -4   1  -5   68.84    8.76
  -4   1  -5   48.54    6.81
  -4   1  -6   11.51    3.86
  -4   1  -6   17.70    4.11
  -4   1  -6   10.80    3.92
  -4   1  -7 1691.23   42.21
  -4   1  -7 1693.21   46.44
  -4   1  -7 1758.63   49.55
  -4   1  -8  207.96   15.28
  -4   1  -8  255.90   19.73
  -4   1  -8  248.31   19.02
  -4   1  -9   12.32    4.26
  -4   1  -9    5.59    2.28
  -4   1  -9   12.25    4.47
  -4   1 -10   40.18    8.76
  -4   1 -10   22.24    5.36
  -4   1 -10   39.61    8.85
  -4   1 -11  212.98   21.07
  -4   1 -11  196.54   20.30
  -4   1 -12   55.13   11.34
  -4   1 -12   61.08   11.80
  -4   1 -13   37.03    9.67
   4  -1  13   50.30   11.76
  -4   1 -13   45.39   10.89
  -4   1 -14    8.85    5.39
   4  -1  14   16.36    6.87
  -4   1 -15    5.95    5.15
   4  -1  15   11.27    6.66
   4   0 -18    1.90    3.07
  -4   0  17    9.72    4.96
   4   0 -17    2.04    2.28
  -4   0  16   20.87    7.63
   4   0 -16   16.37    7.37
   4   0 -15   16.79    6.20
  -4   0  15    8.73    3.55
  -4   0  14   10.66    4.77
   4   0 -14   14.24    6.13
   4   0 -13   80.31   14.09
  -4   0  13   74.17   12.12
   4   0 -12    7.42    4.64
  -4   0  12    0.17    0.82
  -4   0  11    3.06    1.43
  -4   0  10  196.61   16.87
  -4   0   9   62.64    8.96
  -4   0   8  216.84   15.72
  -4   0   7  112.71   11.00
  -4   0   6  129.15   11.03
  -4   0   5  795.35   25.46
  -4   0   4   63.84    6.82
  -4   0   3  396.11   16.47
  -4   0   2  954.54   25.33
  -4   0   2  946.03   26.16
  -4   0   1    9.72    2.74
  -4   0   0 1022.56   22.61
  -4   0   0 1011.40   28.48
  -4   0  -1  241.12   11.59
  -4   0  -1  221.76   13.00
  -4   0  -2   20.72    4.17
  -4   0  -2   24.95    4.11
  -4   0  -2   25.18    3.80
  -4   0  -3   12.33    2.86
  -4   0  -3   13.71    3.37
  -4   0  -3   10.43    2.95
  -4   0  -4   29.59    4.51
  -4   0  -4   29.76    5.50
  -4   0  -4   33.31    5.67
  -4   0  -5    8.99    3.06
  -4   0  -5   15.15    4.74
  -4   0  -5   10.95    2.70
  -4   0  -6   69.00    7.29
  -4   0  -6   77.62    9.67
  -4   0  -6   68.83    8.59
  -4   0  -7   98.36   11.49
  -4   0  -7   98.93   11.37
  -4   0  -8   24.54    4.85
  -4   0  -8   47.13    8.73
  -4   0  -8   45.39    8.28
  -4   0  -9    7.88    3.45
  -4   0  -9    3.84    1.91
  -4   0  -9    3.83    2.64
  -4   0 -10    3.22    3.70
  -4   0 -10    1.19    2.58
  -4   0 -11    6.86    2.51
  -4   0 -11    5.91    3.77
  -4   0 -12    5.61    3.69
  -4   0 -12    2.71    1.97
   4   0  13   14.46    6.06
  -4   0 -13   16.17    6.71
  -4   0 -13   14.01    5.34
  -4   0 -14    2.85    3.97
   4   0  14    4.37    4.80
  -4   0 -15    4.49    4.71
   4   0  15    3.88    3.76
  -4  -1  18   10.36    6.12
   4   1 -18   13.53    7.70
  -4  -1  17    1.12    2.09
   4   1 -17    2.67    3.30
  -4  -1  16    3.68    3.37
   4   1 -16    6.97    4.88
  -4  -1  15    1.45    1.45
   4   1 -15   -0.71    3.57
   4   1 -14   77.88   14.44
  -4  -1  14   59.00   11.19
  -4  -1  13   -1.76    1.88
   4   1 -13    0.25    0.92
   4   1 -12    2.28    3.15
  -4  -1  12    3.68    2.90
   4   1 -11  214.90   20.77
  -4  -1  11  196.86   17.51
  -4  -1  10  731.11   32.07
  -4  -1   9  254.83   18.01
  -4  -1   8    0.57    0.29
  -4  -1   7  156.86   12.80
  -4  -1   6  118.33   10.34
  -4  -1   5    1.96    0.94
  -4  -1   4  320.10   14.69
  -4  -1   3  951.22   25.29
  -4  -1   3  932.20   26.12
  -4  -1   2  122.35    8.63
  -4  -1   2  110.30    8.86
  -4  -1   1  159.63   11.59
  -4  -1   0  554.43   18.38
  -4  -1   0  524.84   19.86
  -4  -1  -1  748.96   22.28
  -4  -1  -1  694.01   23.41
  -4  -1  -2   18.66    3.79
  -4  -1  -2   21.88    3.95
  -4  -1  -3  220.60   11.05
  -4  -1  -3  219.44   13.24
  -4  -1  -4   62.50    7.98
  -4  -1  -4   56.47    5.68
  -4  -1  -4   54.40    6.92
  -4  -1  -5  558.98   25.49
  -4  -1  -5  472.47   21.80
  -4  -1  -6    4.15    1.98
  -4  -1  -6    6.68    2.78
  -4  -1  -6    2.37    0.87
  -4  -1  -7   12.06    4.45
  -4  -1  -7    5.35    1.97
  -4  -1  -7   13.39    4.49
  -4  -1  -8   21.50    5.71
  -4  -1  -8   15.39    4.43
  -4  -1  -9  205.61   19.17
  -4  -1  -9  197.59   17.99
  -4  -1 -10  108.26   14.34
  -4  -1 -10  105.26   14.02
  -4  -1 -11   11.65    4.72
  -4  -1 -11    9.76    4.25
   4   1  12    7.20    5.23
  -4  -1 -12    3.66    3.32
  -4  -1 -12    2.48    2.89
   4   1  13    2.13    2.91
  -4  -1 -13    2.94    3.74
   4   1  14   50.75   12.40
  -4  -1 -14   28.55    9.01
  -4  -1 -15    0.42    2.66
  -4  -2  18    5.71    4.07
  -4  -2  17    2.11    2.84
   4   2 -17   -1.27    3.18
  -4  -2  16    9.75    5.06
   4   2 -16    5.89    4.11
  -4  -2  15    9.03    4.54
   4   2 -15   18.67    8.39
  -4  -2  14    7.14    3.66
   4   2 -14   19.19    7.27
   4   2 -13   10.38    5.82
  -4  -2  13    7.89    3.68
   4   2 -12   66.75   12.07
  -4  -2  12   63.89   10.27
   4   2 -11   91.51   13.12
  -4  -2  11   83.82   11.18
   4   2 -10   12.19    4.55
  -4  -2  10    6.55    2.80
   4   2  -9   15.71    4.78
  -4  -2   9   18.44    4.87
  -4  -2   8  424.42   21.65
  -4  -2   7  328.24   17.77
  -4  -2   6  137.26   10.50
  -4  -2   5  864.03   24.47
  -4  -2   4  310.03   14.13
  -4  -2   4  351.10   16.14
  -4  -2   3 2559.37   40.24
  -4  -2   3 2535.48   42.06
  -4  -2   2 1332.28   32.04
  -4  -2   1   94.69    8.56
  -4  -2   0 1163.92   28.84
  -4  -2   0 1165.18   30.26
  -4  -2  -1  809.42   25.08
  -4  -2  -1  759.22   24.71
  -4  -2  -2  285.80   15.80
  -4  -2  -2  228.54   14.03
  -4  -2  -3  223.01   13.82
  -4  -2  -3  276.27   15.95
   4   2   4   32.66    3.07
  -4  -2  -4   54.63    6.82
  -4  -2  -5  187.23   15.29
  -4  -2  -5  151.00   12.57
  -4  -2  -6    7.50    3.13
  -4  -2  -6    8.38    2.68
  -4  -2  -6    4.24    1.29
  -4  -2  -7   97.31   11.72
  -4  -2  -7  105.64   12.80
  -4  -2  -8   44.38    7.62
  -4  -2  -8   50.90    9.24
  -4  -2  -8   50.97    8.57
  -4  -2  -9    4.29    3.04
  -4  -2  -9    4.58    3.49
  -4  -2 -10   25.19    7.19
  -4  -2 -10   24.62    6.62
  -4  -2 -11   19.98    6.69
  -4  -2 -11   20.04    6.36
  -4  -2 -12    5.94    4.08
   4   2  12   10.58    5.76
  -4  -2 -12    8.96    4.21
  -4  -2 -13   44.63   11.28
   4   2  13   41.61   10.28
  -4  -2 -14    5.66    4.59
   4   2  14    2.40    3.23
  -4  -2 -15   -0.84    2.22
   4   3 -17   -0.60    2.73
  -4  -3  16    9.17    4.63
   4   3 -16   17.10    8.13
  -4  -3  15   27.58    7.83
   4   3 -15   56.14   13.36
  -4  -3  14    0.76    1.05
   4   3 -14    8.39    6.21
  -4  -3  13   24.95    6.96
   4   3 -13   35.97    9.53
   4   3 -12    3.94    1.53
  -4  -3  12    1.31    1.25
   4   3 -11  107.27   13.84
  -4  -3  11   93.93   11.94
   4   3 -10  536.68   29.88
  -4  -3  10  474.83   25.14
  -4  -3   9   12.48    3.93
   4   3  -9   11.21    4.23
   4   3  -8   42.59    7.84
  -4  -3   8   38.39    6.48
   4   3  -7  305.35   20.06
  -4  -3   7  269.97   15.49
  -4  -3   6  238.39   13.34
  -4  -3   5   76.73    7.18
  -4  -3   5   75.70    7.69
  -4  -3   4 1316.07   29.42
  -4  -3   4 1333.61   31.21
  -4  -3   3  111.62    9.38
  -4  -3   2  490.73   19.35
  -4  -3   1  128.05    9.92
  -4  -3   1  146.45   10.60
  -4  -3   0  340.55   16.76
  -4  -3   0  368.12   17.21
  -4  -3  -1   64.65    7.48
  -4  -3  -1   59.81    7.01
  -4  -3  -2  503.37   21.80
  -4  -3  -2  434.95   19.20
  -4  -3  -3  269.02   16.51
  -4  -3  -3  216.13   13.80
  -4  -3  -4   28.60    5.29
  -4  -3  -4   27.16    5.50
  -4  -3  -5   34.54    6.24
  -4  -3  -5   39.36    6.94
  -4  -3  -6  101.88   11.87
  -4  -3  -6   83.81   10.12
  -4  -3  -6   91.35   10.99
  -4  -3  -7   21.52    5.24
  -4  -3  -7   29.10    6.46
  -4  -3  -7   21.48    5.36
  -4  -3  -8    3.37    1.86
  -4  -3  -8    2.81    1.92
  -4  -3  -8    4.96    3.37
  -4  -3  -9   36.47    8.84
  -4  -3  -9   14.19    4.86
  -4  -3  -9   30.79    7.37
  -4  -3 -10   22.52    6.40
  -4  -3 -10   10.49    4.32
  -4  -3 -10   25.03    7.34
   4   3  11   -1.72    1.07
  -4  -3 -11    0.25    1.03
   4   3  12    4.79    4.28
  -4  -3 -12    3.47    3.72
  -4  -3 -12    3.48    2.97
   4   3  13   49.97   12.15
  -4  -3 -13   30.49    9.16
   4   3  14    5.16    2.21
  -4  -3 -14    1.60    1.91
   4   4 -16   -1.29    0.91
   4   4 -15   -0.75    2.46
  -4  -4  14    0.01    1.53
   4   4 -14    8.47    3.95
  -4  -4  13   14.18    5.24
   4   4 -13   29.31    8.09
  -4  -4  12    6.74    3.17
   4   4 -12   11.09    5.06
   4   4 -11    6.26    3.44
  -4  -4  11    3.09    2.38
  -4  -4  10   23.60    5.33
   4   4 -10   29.25    7.34
   4   4  -9   77.37   10.76
  -4  -4   9   54.32    7.94
   4   4  -8  993.33   36.76
  -4  -4   8  941.17   29.85
   4   4  -7  256.99   18.22
  -4  -4   7  234.32   13.60
   4   4  -6  248.64   16.89
  -4  -4   6  214.39   12.13
  -4  -4   6  207.44   13.09
  -4  -4   5    0.55    1.03
  -4  -4   5    2.20    1.73
   4   4  -5    1.34    1.48
   4   4  -4  168.52   12.57
  -4  -4   4  167.62   11.78
  -4  -4   3    3.46    1.54
   4   4  -3    3.56    1.97
  -4  -4   2   19.40    4.46
   4   4  -2   18.86    3.93
   4   4  -1  506.75   18.12
  -4  -4   1  523.81   21.37
  -4  -4   1  537.70   20.70
  -4  -4   0 1162.53   33.92
  -4  -4   0 1141.87   30.54
   4   4   1   62.31    4.81
  -4  -4  -1   84.79    8.92
  -4  -4  -1   75.37    7.82
   4   4   2   28.38    2.52
   4   4   2   30.25    3.09
  -4  -4  -2   35.64    5.52
  -4  -4  -2   39.43    6.24
  -4  -4  -3   65.19    8.59
  -4  -4  -3   68.59    8.81
  -4  -4  -3   63.88    7.91
  -4  -4  -4   -0.69    1.56
  -4  -4  -4    0.72    1.31
  -4  -4  -4    2.74    2.33
  -4  -4  -5   83.16   10.66
  -4  -4  -5   82.77   10.21
  -4  -4  -6   62.50    9.50
  -4  -4  -6   59.94    8.89
  -4  -4  -7  119.88   13.78
  -4  -4  -7  121.29   13.38
  -4  -4  -8  173.75   17.16
  -4  -4  -8  182.40   17.33
  -4  -4  -9   45.66    9.31
  -4  -4  -9   38.88    8.44
  -4  -4  -9   40.97    8.61
  -4  -4 -10   26.24    7.23
   4   4  10   39.29    9.38
  -4  -4 -10   33.19    9.09
  -4  -4 -10   37.27    8.31
  -4  -4 -11    0.81    0.62
   4   4  11    3.63    3.61
  -4  -4 -11    3.92    3.41
  -4  -4 -11    0.73    1.70
  -4  -4 -12   22.72    7.88
   4   4  12   31.69    9.05
  -4  -4 -13    2.47    2.91
   4   4  13    3.14    2.69
   4   4  14   12.22    6.77
  -4  -4 -14    4.98    4.31
   4   5 -16   21.94    8.85
   4   5 -15   20.36    8.23
   4   5 -14    1.20    3.61
   4   5 -13   -0.10    1.76
   4   5 -12   49.48   10.03
   4   5 -11    1.84    1.92
  -4  -5  10    8.37    3.11
   4   5 -10   18.93    5.77
  -4  -5   9   15.85    3.90
   4   5  -9   32.53    7.29
  -4  -5   8  216.05   13.43
  -4  -5   8  224.09   14.05
  -4  -5   7  134.38    9.69
  -4  -5   7  140.46   10.46
  -4  -5   6   19.71    3.59
  -4  -5   6   25.54    4.48
   4   5  -5   51.92    7.24
  -4  -5   5   51.01    6.38
  -4  -5   4   -0.35    1.16
   4   5  -4    0.05    0.29
   4   5  -3  415.55   19.00
  -4  -5   3  419.81   18.24
   4   5  -2  141.18   10.31
  -4  -5   2  174.58   13.11
  -4  -5   2  158.37   11.19
   4   5  -1  256.55   12.77
  -4  -5   1  282.93   16.98
  -4  -5   1  290.79   15.33
   4   5   0   20.91    3.23
  -4  -5   0   25.35    4.69
  -4  -5   0   29.55    5.76
  -4  -5  -1   12.92    3.51
   4   5   1    8.19    1.63
  -4  -5  -1   11.68    3.35
   4   5   2  231.48    7.11
  -4  -5  -2  348.28   20.52
   4   5   2  255.92    8.64
  -4  -5  -2  356.52   20.51
  -4  -5  -2  355.83   18.81
  -4  -5  -3  317.79   20.54
  -4  -5  -3  350.12   20.90
  -4  -5  -3  322.13   19.18
  -4  -5  -4   54.32    9.00
  -4  -5  -4   58.22    8.55
  -4  -5  -4   59.61    8.68
  -4  -5  -5  244.66   19.34
  -4  -5  -5  256.78   18.51
  -4  -5  -6   -1.15    1.67
  -4  -5  -6   -0.61    0.80
  -4  -5  -7   58.77   10.11
  -4  -5  -7   56.35    9.42
  -4  -5  -8  106.61   14.31
   4   5   8  116.40   14.68
  -4  -5  -8  101.85   13.60
  -4  -5  -9   20.11    6.19
   4   5   9   27.89    7.43
  -4  -5  -9   25.44    6.94
  -4  -5 -10    1.16    1.29
   4   5  10    5.97    4.32
  -4  -5 -10    0.71    1.63
  -4  -5 -11    1.29    1.56
   4   5  11    6.15    4.16
   4   5  12   16.86    7.01
   4   5  13   46.09   11.09
   4   6 -15   13.89    6.31
   4   6 -14   -1.05    3.60
   4   6 -13   57.87   12.08
   4   6 -12   15.71    5.75
   4   6 -11   -1.01    1.19
   4   6 -10    0.93    1.40
   4   6  -9   98.53   13.53
   4   6  -8   51.84    8.95
   4   6  -7    1.91    1.75
   4   6  -6  594.43   27.53
  -4  -6   6  347.34   15.86
   4   6  -5  496.99   23.87
  -4  -6   5  199.78   12.19
   4   6  -4   68.22    8.19
  -4  -6   4   25.29    4.19
  -4  -6   3   17.41    3.49
   4   6  -3   19.63    4.11
  -4  -6   2    0.40    0.91
  -4  -6   2   -1.72    2.33
   4   6  -2    0.38    0.25
  -4  -6   1   32.35    6.01
   4   6  -1   33.43    4.67
  -4  -6   1   26.05    4.59
  -4  -6   0   11.27    3.06
   4   6   0    9.14    2.12
  -4  -6   0   13.99    3.99
  -4  -6  -1   11.78    3.46
  -4  -6  -1    8.59    3.85
  -4  -6  -1   10.49    3.28
   4   6   1    6.93    1.56
  -4  -6  -2  314.15   21.31
  -4  -6  -2  343.38   21.09
  -4  -6  -2  322.46   19.37
  -4  -6  -3  165.49   15.64
  -4  -6  -3  172.82   15.18
  -4  -6  -3  163.22   14.25
  -4  -6  -4   24.37    6.48
  -4  -6  -4   22.35    5.54
  -4  -6  -4   18.84    4.96
  -4  -6  -5    5.62    3.94
  -4  -6  -5    3.77    1.55
  -4  -6  -6    8.59    3.66
  -4  -6  -6    8.44    3.50
  -4  -6  -7   27.56    7.18
   4   6   7   21.80    5.98
  -4  -6  -7   18.01    5.09
  -4  -6  -8    6.53    4.34
   4   6   8    0.90    0.45
  -4  -6  -8    5.65    3.57
  -4  -6  -9   -0.39    1.02
  -4  -6  -9    0.25    0.80
  -4  -6 -10   -1.58    1.72
   4   6  10    3.08    3.41
  -4  -6 -11    2.12    2.16
   4   6  11    1.68    1.02
  -4  -6 -12    0.25    0.37
   4   6  12    1.82    2.53
   4   6  13    2.80    4.23
   4   7 -15   -2.58    2.19
   4   7 -14    4.64    3.29
   4   7 -13   20.49    7.46
   4   7 -12   12.80    6.01
   4   7 -11    2.28    2.03
   4   7 -10    1.26    1.82
   4   7  -9    0.81    0.82
   4   7  -8    3.29    2.84
   4   7  -7   28.69    6.70
   4   7  -6   71.07    9.71
   4   7  -5   91.42   10.62
  -4  -7   4   -0.12    0.61
   4   7  -4   -1.20    1.93
   4   7  -3   57.92    7.52
  -4  -7   3   68.41    8.91
   4   7  -2   84.91    8.37
  -4  -7   2   96.38   10.77
   4   7  -1   39.39    5.20
  -4  -7   1   53.69    8.62
  -4  -7   1   36.82    5.99
   4   7   0   90.17    7.56
  -4  -7   0  115.21   12.94
  -4  -7   0  127.33   13.11
  -4  -7   0  101.19   10.15
  -4  -7  -1  210.21   17.98
  -4  -7  -1  204.13   16.71
  -4  -7  -1  186.98   14.60
  -4  -7  -2  153.50   15.92
  -4  -7  -2  179.64   16.07
  -4  -7  -2  152.88   13.65
  -4  -7  -3    1.18    1.13
  -4  -7  -3   -0.52    1.54
  -4  -7  -3    1.50    2.08
  -4  -7  -4   -1.08    2.04
   4   7   4    0.50    0.73
  -4  -7  -4   -1.20    1.58
  -4  -7  -4   -0.04    1.53
  -4  -7  -5   66.20   11.24
   4   7   5   57.92    9.37
  -4  -7  -5   61.43   10.00
  -4  -7  -6   11.38    4.72
   4   7   6    8.77    3.12
  -4  -7  -6   11.55    4.36
  -4  -7  -7   77.00   13.12
   4   7   7   66.22   10.76
  -4  -7  -7   79.81   12.16
  -4  -7  -8   62.44   12.06
   4   7   8   54.06   10.38
  -4  -7  -8   48.46    9.71
  -4  -7  -9    6.08    3.65
   4   7   9    9.30    3.73
  -4  -7 -10    6.67    4.17
   4   7  10   13.11    5.58
  -4  -7 -11    1.55    1.60
   4   7  11   12.56    6.06
  -4  -7 -12    1.65    2.46
   4   7  12    4.29    3.22
   4   8 -14    2.70    2.27
   4   8 -13    0.68    1.93
   4   8 -12    1.89    2.10
   4   8 -11   14.69    6.28
   4   8 -10   27.82    7.44
   4   8  -9    2.83    3.56
   4   8  -8    1.18    1.79
   4   8  -7    4.76    2.71
   4   8  -6  139.33   14.23
   4   8  -5  189.69   15.70
   4   8  -4   74.59    9.35
  -4  -8   4  116.94   12.89
   4   8  -3   36.75    5.98
  -4  -8   3   52.85    8.73
   4   8  -2  112.36   10.28
  -4  -8   2   97.91    9.64
   4   8  -1   57.52    7.04
  -4  -8   1   40.74    6.46
  -4  -8   0   53.04    9.57
  -4  -8   0   51.70    8.39
  -4  -8   0   27.44    5.51
  -4  -8  -1   82.09   11.94
  -4  -8  -1   80.10   10.82
  -4  -8  -1   61.27    8.69
  -4  -8  -2   11.14    4.48
  -4  -8  -2    9.05    3.77
  -4  -8  -2    3.56    2.17
  -4  -8  -3   39.14    8.48
   4   8   3   32.23    6.18
  -4  -8  -3   35.81    7.42
  -4  -8  -3   42.84    8.33
  -4  -8  -4    4.87    3.20
   4   8   4    6.36    2.78
  -4  -8  -4    8.41    4.25
  -4  -8  -4    5.91    3.24
  -4  -8  -5   18.91    6.75
   4   8   5   11.30    4.14
  -4  -8  -5   11.50    4.30
  -4  -8  -6   22.73    6.90
  -4  -8  -6   22.02    6.65
   4   8   6   18.09    5.32
  -4  -8  -7   11.54    5.26
   4   8   7   11.40    4.63
  -4  -8  -7   13.44    4.88
  -4  -8  -8    7.83    4.05
   4   8   8   14.60    5.54
  -4  -8  -9    0.01    2.15
   4   8   9   -0.49    1.45
  -4  -8 -10   14.93    6.65
   4   8  10   12.00    5.55
  -4  -8 -11    2.02    2.77
   4   8  11    3.04    3.02
  -4  -8 -12    1.21    1.97
   4   8  12    1.63    2.31
   4   9 -13   -0.66    0.78
   4   9 -12    2.04    1.55
   4   9 -11   -4.78    6.16
   4   9 -10    0.28    1.44
   4   9  -9    2.52    2.26
   4   9  -8    1.49    0.16
   4   9  -7   13.83    4.94
   4   9  -6    5.35    2.92
  -4  -9   5   -0.01    1.31
   4   9  -5   -0.02    0.59
  -4  -9   4    7.73    3.36
   4   9  -4    8.13    3.17
   4   9  -3   46.15    7.45
  -4  -9   3   56.01    9.40
   4   9  -2   13.83    3.87
  -4  -9   2   26.81    6.57
  -4  -9   1    3.70    2.48
  -4  -9   0   -0.06    0.88
  -4  -9   0   -1.54    1.66
  -4  -9  -1    3.96    2.82
  -4  -9  -1    2.98    2.33
  -4  -9  -1    3.50    2.01
  -4  -9  -2   -0.55    1.31
  -4  -9  -2    0.91    1.74
  -4  -9  -2    0.91    1.37
  -4  -9  -3    5.29    3.30
  -4  -9  -3    5.47    3.22
  -4  -9  -3    3.13    2.38
  -4  -9  -4   49.70   10.37
  -4  -9  -4   35.53    8.27
  -4  -9  -4   20.19    6.15
  -4  -9  -5   68.97   13.04
  -4  -9  -5   31.60    7.44
  -4  -9  -6    6.00    3.71
  -4  -9  -7   -2.30    2.40
  -4  -9  -8    1.09    1.08
  -4  -9  -9    0.60    1.99
  -4  -9 -10    4.18    3.37
   4   9  10    2.66    2.54
   4   9  11    8.47    5.09
   4  10 -12   -0.06    1.03
   4  10 -11   14.82    6.66
   4  10 -10   22.12    7.83
   4  10  -9    2.92    2.22
   4  10  -8    0.58    1.13
   4  10  -7   14.08    5.58
  -4 -10   6   14.16    5.41
   4  10  -6    7.83    3.89
  -4 -10   5   -1.92    3.27
   4  10  -5   -0.92    1.68
   4  10  -4   -0.83    1.85
  -4 -10   4   -2.25    2.29
  -4 -10   3   14.73    4.94
   4  10  -3   12.32    4.07
  -4 -10   2   62.93   10.85
  -4 -10   1   12.68    4.61
  -4 -10   0    3.56    2.49
  -4 -10   0    6.72    3.78
  -4 -10  -1   25.45    8.12
  -4 -10  -1   26.38    6.90
  -4 -10  -2    0.41    1.81
  -4 -10  -2   -0.40    1.15
  -4 -10  -3   15.80    6.60
  -4 -10  -3    9.13    4.64
  -4 -10  -4    8.55    5.53
  -4 -10  -4    5.84    3.55
  -4 -10  -5    8.21    4.74
  -4 -10  -6    2.00    3.06
  -4 -10  -7   14.14    6.67
  -4 -10  -8   -1.53    2.70
  -4 -10  -9    6.76    4.85
   4  11 -11    1.79    2.06
   4  11 -10    9.24    5.30
   4  11  -9    1.28    2.48
   4  11  -8   10.01    5.07
   4  11  -7    3.21    2.38
  -4 -11   7    2.56    3.31
   4  11  -6    3.86    2.70
  -4 -11   6    9.22    4.80
  -4 -11   5    3.65    2.16
   4  11  -5    0.79    0.97
  -4 -11   4   23.19    6.62
  -4 -11   3   43.78    9.72
  -4 -11   2   15.66    5.66
  -4 -11   1   24.48    7.11
  -4 -11   0   50.27   11.71
  -4 -11   0   47.23    9.78
  -4 -11  -1    0.57    0.45
  -4 -11  -1    2.14    2.58
  -4 -11  -2    8.28    4.62
  -4 -11  -2    4.77    3.64
  -4 -11  -3   -0.33    1.01
  -4 -11  -3    2.13    2.07
  -4 -11  -4    3.11    3.46
  -4 -11  -4    1.69    1.84
  -4 -11  -5    3.02    2.45
  -4 -11  -6    2.43    4.04
  -4 -11  -7    3.62    3.73
   4  12 -10    2.19    2.69
   4  12  -9    0.49    0.59
  -4 -12   9    0.78    0.73
  -4 -12   8   -1.15    1.80
   4  12  -8    3.07    3.15
  -4 -12   7    0.94    0.10
   4  12  -7    2.25    2.88
  -4 -12   6    0.92    1.53
  -4 -12   5   -2.66    3.80
  -4 -12   4    2.20    3.41
  -4 -12   3    2.99    2.92
  -4 -12   2    0.87    0.66
  -4 -12   1    5.29    3.54
  -4 -12   0    5.42    4.25
  -4 -12  -1   17.56    6.85
  -4 -12  -1   16.30    6.54
  -4 -12  -2    1.21    1.99
  -4 -12  -2   -0.39    0.65
  -4 -12  -3   -0.76    1.57
  -4 -12  -3    2.08    3.27
  -4 -12  -4    1.22    2.34
  -4 -12  -5    4.09    4.37
  -4 -13   6   -0.41    1.81
  -4 -13   5    2.10    2.77
  -4 -13   4    1.17    2.31
  -4 -13   3    0.24    1.03
  -4 -13   2   -1.37    2.35
  -4 -13   1    6.10    3.85
  -4 -13   0   10.48    5.42
  -4 -13  -1   -0.89    2.18
  -4 -13  -1   -1.00    2.12
  -4 -13  -2    1.33    4.07
   5 -15  -3    2.56    2.28
  -5  15   2   -0.29    0.26
   5 -15  -2   -0.67    0.51
  -5  15   1    1.49    2.97
   5 -14  -5   -1.10    3.75
   5 -14  -4    0.65    0.98
  -5  14   3    4.23    4.49
   5 -14  -3    0.65    1.65
   5 -14  -2   -0.51    0.72
  -5  14   2   -2.39    3.02
   5 -14  -1    1.35    2.30
  -5  14   1    6.58    4.61
  -5  14   0    3.64    3.36
  -5  14  -1   -1.76    2.37
  -5  14  -2    3.23    3.30
  -5  14  -3   -0.35    1.25
   5 -13  -7    3.54    3.66
   5 -13  -6    0.67    1.28
   5 -13  -5    2.50    3.59
   5 -13  -4    2.49    1.07
  -5  13   3    5.99    4.65
   5 -13  -3    5.98    4.35
  -5  13   2    2.49    3.24
   5 -13  -2    2.20    3.07
  -5  13   1    2.50    3.74
   5 -13  -1   -1.42    1.80
  -5  13   0    1.33    3.33
   5 -13   0    0.92    2.29
  -5  13  -1    3.81    3.29
  -5  13  -2    6.52    3.92
  -5  13  -3    5.30    3.45
  -5  13  -4    7.75    5.64
  -5  13  -5   -2.47    1.84
  -5  13  -6   -1.06    2.80
  -5  12  11    2.81    2.15
  -5  12  10    0.88    2.83
   5 -12  -9   -0.26    1.36
  -5  12   9   -2.03    3.07
  -5  12   8    1.06    1.83
   5 -12  -8   -1.22    3.01
  -5  12   7    3.09    3.94
   5 -12  -7    5.70    4.39
   5 -12  -6   14.06    6.33
   5 -12  -5    6.10    3.82
  -5  12   4   10.44    5.15
   5 -12  -4   24.23    8.71
  -5  12   3   23.30    7.93
   5 -12  -3   25.68    8.39
  -5  12   2   10.62    4.99
   5 -12  -2   15.03    6.35
  -5  12   1   48.74   10.41
   5 -12  -1   51.79   11.54
  -5  12   0    2.42    2.91
   5 -12   0    0.35    1.55
   5 -12   1    0.05    0.73
  -5  12  -1    1.64    1.55
  -5  12  -2   14.46    5.29
  -5  12  -3    5.92    3.81
  -5  12  -4    6.38    4.09
  -5  12  -5    2.91    2.47
  -5  12  -6   11.12    5.93
  -5  12  -7   17.41    7.03
  -5  11  12    3.99    4.78
  -5  11  11    0.94    0.48
   5 -11 -10    0.53    2.29
  -5  11  10    2.59    3.23
  -5  11   9    8.29    4.36
   5 -11  -9    7.18    4.53
  -5  11   8   15.19    7.06
   5 -11  -8    9.93    5.11
  -5  11   7    0.28    0.23
   5 -11  -7    4.51    4.66
  -5  11   6    3.44    2.76
   5 -11  -6   13.09    6.12
  -5  11   5    2.44    2.69
   5 -11  -5    1.37    0.52
  -5  11   4   19.85    6.75
  -5  11   4   17.17    6.11
   5 -11  -4   21.07    7.22
  -5  11   3   16.90    6.07
  -5  11   3   17.97    6.09
   5 -11  -3   19.20    7.34
  -5  11   2   60.76   11.13
   5 -11  -2   62.49   12.34
  -5  11   1   11.43    5.26
   5 -11  -1   17.43    6.23
  -5  11   0   94.12   13.88
   5 -11   0  108.35   15.42
   5 -11   1    1.97    2.74
  -5  11  -1    4.99    3.25
  -5  11  -2  112.77   15.25
  -5  11  -3   11.42    5.32
  -5  11  -4   29.07    8.33
  -5  11  -5   -0.65    1.68
  -5  11  -6   25.39    7.90
  -5  11  -7    2.88    3.79
  -5  11  -8    1.94    3.13
  -5  11  -9    0.46    1.49
  -5  10  13    0.10    1.04
  -5  10  12    5.35    5.17
   5 -10 -12    1.97    2.49
  -5  10  11    1.33    1.82
   5 -10 -11    1.91    1.32
  -5  10  10    2.61    3.08
   5 -10 -10    1.57    2.52
  -5  10   9    1.80    1.72
   5 -10  -9    1.51    2.14
  -5  10   8    1.64    1.47
   5 -10  -8    7.48    4.05
  -5  10   7    6.54    3.95
   5 -10  -7   11.43    5.47
  -5  10   6   28.65    8.08
   5 -10  -6   36.57    9.19
  -5  10   5   16.41    6.40
   5 -10  -5   15.88    6.12
  -5  10   4   -0.64    2.11
  -5  10   4    0.73    1.53
   5 -10  -4   -1.05    1.96
  -5  10   3    2.52    2.80
  -5  10   3   -0.20    2.10
   5 -10  -3    0.69    0.33
  -5  10   2    3.98    2.84
  -5  10   2    4.77    3.43
   5 -10  -2    4.70    2.31
  -5  10   1    2.93    1.72
   5 -10  -1    8.82    4.38
  -5  10   0   -0.30    1.63
   5 -10   0   -0.45    0.89
  -5  10   0    1.43    2.55
   5 -10   1    4.37    3.44
  -5  10  -1    6.06    3.79
   5 -10   2    1.17    1.27
  -5  10  -2    2.01    2.17
  -5  10  -3    3.93    3.10
  -5  10  -4    5.68    2.99
  -5  10  -5   12.09    5.86
  -5  10  -6    9.48    4.83
  -5  10  -7    1.93    2.99
  -5  10  -8   -2.03    2.13
  -5  10  -9   14.55    6.03
  -5  10 -10    2.84    3.21
   5  -9 -13   -0.61    1.54
  -5   9  13    1.30    1.87
  -5   9  12   18.29    7.99
   5  -9 -12    6.10    4.08
  -5   9  11   16.93    6.79
   5  -9 -11    8.23    4.10
  -5   9  10   11.89    6.32
   5  -9 -10    6.17    3.83
  -5   9   9   20.30    7.30
   5  -9  -9   17.58    6.34
  -5   9   8   14.13    5.99
   5  -9  -8    9.09    4.79
  -5   9   7   13.83    5.47
   5  -9  -7    5.11    1.71
  -5   9   6   63.63   11.28
  -5   9   5   31.76    7.75
  -5   9   4   29.11    7.64
  -5   9   4   34.32    8.17
  -5   9   3   88.53   13.27
  -5   9   3   92.41   12.96
  -5   9   2   31.88    7.59
  -5   9   2   29.44    7.36
  -5   9   1   43.97    8.63
  -5   9   0   93.74   12.58
  -5   9   0  104.32   12.53
  -5   9  -1   87.57   12.41
  -5   9  -1   81.77   10.74
  -5   9  -2    6.04    2.85
   5  -9   2    6.25    3.06
  -5   9  -2    9.60    3.99
   5  -9   3   36.64    7.20
  -5   9  -3   33.09    7.45
  -5   9  -4   91.60   12.76
  -5   9  -4   80.98    9.81
  -5   9  -5  165.27   17.55
  -5   9  -5  117.82   13.17
  -5   9  -6    2.78    1.90
  -5   9  -6    0.05    1.24
  -5   9  -7   14.91    5.53
  -5   9  -7   17.73    5.87
  -5   9  -8    9.17    4.44
  -5   9  -8   20.99    7.25
  -5   9  -9   37.37    9.42
  -5   9  -9   46.66   11.46
  -5   9 -10    4.87    3.23
  -5   9 -10    6.98    5.19
  -5   9 -11   23.69    8.62
  -5   9 -11   11.52    6.66
  -5   9 -12    3.24    4.51
  -5   9 -12    0.39    2.76
  -5   8  14    1.69    2.13
   5  -8 -14    2.05    3.13
  -5   8  13   -0.47    1.68
   5  -8 -13    0.84    1.64
  -5   8  12    2.20    3.76
   5  -8 -12    1.04    2.63
  -5   8  11   15.09    6.51
   5  -8 -11   14.98    6.64
  -5   8  10   13.94    6.10
   5  -8 -10    7.92    4.44
  -5   8   9    7.85    4.29
  -5   8   8    4.10    2.13
  -5   8   7   47.73    9.74
  -5   8   6    1.82    1.54
  -5   8   5   23.54    6.83
  -5   8   4   25.99    6.72
  -5   8   3   34.06    7.57
  -5   8   3   31.85    6.96
  -5   8   2   64.09   10.30
  -5   8   2   66.03   10.37
  -5   8   1   96.83   12.53
  -5   8   0   13.31    4.51
  -5   8   0    7.20    3.32
  -5   8  -1   -0.07    0.73
  -5   8  -1    1.08    2.90
  -5   8  -2   82.27   11.22
  -5   8  -2   84.71   11.13
  -5   8  -2   56.69    6.94
  -5   8  -3    0.92    1.19
  -5   8  -3    1.14    0.60
  -5   8  -3    2.81    3.04
  -5   8  -4   51.94    9.72
  -5   8  -4   45.00    7.32
  -5   8  -4   46.81    8.02
  -5   8  -5    5.21    2.61
  -5   8  -5    5.45    3.24
  -5   8  -5    6.68    3.77
  -5   8  -6    9.36    3.72
  -5   8  -6    4.04    2.78
  -5   8  -7    4.70    3.19
  -5   8  -7    4.31    3.23
  -5   8  -8   69.22   12.86
  -5   8  -8   64.13   11.54
  -5   8  -9    0.82    1.28
  -5   8  -9    2.00    3.24
  -5   8 -10   -0.44    2.11
  -5   8 -10    6.35    5.06
  -5   8 -11    5.71    4.45
  -5   8 -11    3.73    3.38
  -5   8 -12    1.67    2.78
  -5   8 -12    4.40    3.73
  -5   8 -13    2.92    3.86
  -5   8 -13   -1.39    2.80
  -5   7  15    1.69    1.92
   5  -7 -15    3.13    3.79
  -5   7  14   12.69    6.55
   5  -7 -14    4.37    3.60
  -5   7  13    4.33    4.78
   5  -7 -13    3.74    3.62
  -5   7  12    5.78    4.24
   5  -7 -12    4.71    3.53
  -5   7  11    4.28    3.29
  -5   7  10    0.70    1.23
  -5   7   9   13.82    5.58
  -5   7   8    2.47    1.58
  -5   7   7   45.13    9.14
  -5   7   6    2.18    2.63
  -5   7   5  193.02   17.31
  -5   7   4   33.65    7.30
  -5   7   3   28.71    6.86
  -5   7   3   33.65    6.88
  -5   7   2    6.88    3.05
  -5   7   2    7.77    2.91
  -5   7   1  387.18   23.42
  -5   7   1  346.01   22.04
  -5   7   0  133.48   13.54
  -5   7   0  147.66   13.75
  -5   7  -1  175.80   15.51
  -5   7  -1  164.90   14.20
  -5   7  -2   -1.15    1.14
  -5   7  -2   -1.95    2.72
  -5   7  -2   -0.80    0.82
  -5   7  -3   97.96   12.08
  -5   7  -3   75.43    8.74
  -5   7  -3   84.05   10.58
  -5   7  -4   30.68    6.37
  -5   7  -4   34.59    7.72
  -5   7  -4   35.12    6.25
  -5   7  -5   29.72    6.48
  -5   7  -5   27.58    6.20
  -5   7  -5   33.11    7.11
  -5   7  -6   16.26    4.70
  -5   7  -6   20.24    5.62
  -5   7  -6   12.20    4.44
  -5   7  -7   52.52    9.67
  -5   7  -7   40.07    7.36
  -5   7  -7   54.18   10.33
  -5   7  -8   13.00    4.18
  -5   7  -8   19.05    6.66
  -5   7  -9   -1.12    2.02
  -5   7  -9    2.45    3.03
  -5   7 -10   -0.88    3.86
  -5   7 -10    0.82    3.36
  -5   7 -11    1.76    2.32
  -5   7 -11    2.63    2.54
  -5   7 -12    2.64    2.88
  -5   7 -12    0.54    1.64
  -5   7 -13    1.33    2.80
  -5   7 -13   -0.72    1.98
   5  -6 -16    1.99    2.77
  -5   6  15   -0.83    1.67
   5  -6 -15    0.63    1.02
  -5   6  14    0.23    1.59
   5  -6 -14    0.72    0.15
  -5   6  13   -1.63    2.70
   5  -6 -13    1.45    2.41
  -5   6  12    3.82    4.23
  -5   6  11    0.93    1.40
  -5   6  10   40.71    9.45
  -5   6   9   15.50    6.26
  -5   6   8   50.32    9.34
  -5   6   7   13.22    4.25
  -5   6   6   68.15   10.16
  -5   6   5    7.09    3.65
  -5   6   4  193.11   16.30
  -5   6   3   73.07    9.86
  -5   6   3   77.92   10.83
  -5   6   2  361.40   22.35
  -5   6   2  336.69   21.58
  -5   6   1  501.80   25.02
  -5   6   1  508.74   25.41
  -5   6   0  568.69   26.81
  -5   6   0  577.07   26.09
  -5   6  -1  111.27   12.10
  -5   6  -1  117.73   11.66
  -5   6  -2  334.07   21.11
  -5   6  -2  356.73   21.65
  -5   6  -2  286.23   16.10
  -5   6  -3  658.29   30.85
  -5   6  -3  659.84   28.90
  -5   6  -4    4.11    2.25
  -5   6  -4    4.50    2.09
  -5   6  -4    5.64    2.84
  -5   6  -5  254.62   19.63
  -5   6  -5  249.08   18.46
  -5   6  -5  256.89   18.52
  -5   6  -6  136.90   15.17
  -5   6  -6  117.30   13.41
  -5   6  -6  122.60   12.91
  -5   6  -7  179.41   17.86
  -5   6  -7  159.92   16.59
  -5   6  -7  148.69   14.41
  -5   6  -8    0.55    0.81
  -5   6  -8    1.06    2.31
  -5   6  -8    5.36    3.56
  -5   6  -9   28.05    7.72
  -5   6  -9   24.45    7.68
  -5   6  -9   22.45    6.20
  -5   6 -10   42.25    9.93
  -5   6 -10   45.57   10.70
  -5   6 -11    4.51    3.05
  -5   6 -11    5.68    3.50
  -5   6 -12    1.16    0.88
  -5   6 -12   -0.96    0.91
  -5   6 -13    9.68    6.10
  -5   6 -13    8.68    4.78
   5  -6  14   -0.09    1.85
  -5   5  16   11.72    6.31
   5  -5 -16    5.27    3.87
  -5   5  15    0.27    1.51
   5  -5 -15    0.14    0.63
  -5   5  14    4.47    3.55
  -5   5  13    5.49    4.81
  -5   5  12    3.29    3.72
  -5   5  11   -0.55    2.37
  -5   5  10    8.36    4.11
  -5   5   9   61.57   10.63
  -5   5   8   60.11   10.14
  -5   5   7    0.86    2.04
  -5   5   6   19.85    5.40
  -5   5   5    2.81    2.63
  -5   5   4   21.01    5.33
  -5   5   3    0.30    0.78
  -5   5   2   20.67    5.43
  -5   5   2   14.82    3.76
  -5   5   2   12.63    2.14
  -5   5   1   31.82    6.40
  -5   5   1   29.13    5.69
  -5   5   0   72.12    9.11
  -5   5   0   74.15    8.90
  -5   5  -1    9.64    3.46
  -5   5  -1   10.93    3.92
  -5   5  -2   26.41    5.52
  -5   5  -2   21.44    4.60
  -5   5  -2   25.52    5.94
  -5   5  -3   31.17    6.16
  -5   5  -3   29.49    5.57
  -5   5  -3   31.83    6.44
  -5   5  -4  228.49   17.49
  -5   5  -4  195.81   15.22
  -5   5  -4  208.95   16.11
  -5   5  -5   -0.27    1.98
  -5   5  -5    1.01    0.57
  -5   5  -5   -1.58    2.23
  -5   5  -6  151.50   15.12
  -5   5  -6  153.74   15.39
  -5   5  -6  133.12   13.25
  -5   5  -7    9.79    4.00
  -5   5  -7   16.88    5.14
  -5   5  -7   13.93    4.52
  -5   5  -8   21.47    5.75
  -5   5  -8   19.44    6.11
  -5   5  -8   28.50    7.30
  -5   5  -9    0.46    1.57
  -5   5  -9   -0.29    1.22
  -5   5  -9    0.61    1.99
  -5   5 -10   13.75    5.80
  -5   5 -10   10.80    4.04
  -5   5 -10    8.98    4.26
  -5   5 -11    5.38    3.10
  -5   5 -11    6.48    3.91
  -5   5 -12    4.15    4.95
  -5   5 -12   -0.41    0.96
  -5   5 -13    7.51    4.95
   5  -5  14    1.45    2.91
   5  -4 -16    2.40    2.99
  -5   4  16    5.94    4.29
  -5   4  15    3.78    3.31
   5  -4 -15    0.24    0.47
  -5   4  14    0.97    3.52
  -5   4  13    8.72    4.36
  -5   4  12   22.52    7.03
  -5   4  11    3.47    2.83
  -5   4  10    2.84    2.82
  -5   4   9    7.03    3.56
  -5   4   8   24.95    6.17
  -5   4   7  258.31   19.11
  -5   4   6    4.41    2.67
  -5   4   5  105.39   11.39
  -5   4   4    1.31    1.97
  -5   4   3  265.28   17.01
  -5   4   2  152.91   13.16
  -5   4   2  176.67   14.99
  -5   4   1   31.60    6.18
  -5   4   1   32.44    6.03
  -5   4   1   29.70    5.75
  -5   4   0    8.26    2.96
  -5   4   0    4.20    1.63
  -5   4  -1  646.86   27.00
  -5   4  -1  609.56   25.76
  -5   4  -2  119.52   10.35
  -5   4  -2  146.46   12.95
  -5   4  -2  147.24   12.98
  -5   4  -3  233.38   16.73
  -5   4  -3  212.93   15.51
  -5   4  -3  200.64   14.44
  -5   4  -4   11.80    3.81
  -5   4  -4   12.70    3.88
  -5   4  -4   11.12    3.45
  -5   4  -5  207.65   16.66
  -5   4  -5  204.71   16.55
  -5   4  -5  206.01   16.08
  -5   4  -6  160.58   14.91
  -5   4  -6  143.67   14.71
  -5   4  -6  132.58   13.17
  -5   4  -7   11.60    4.00
  -5   4  -7   10.76    4.53
  -5   4  -7    6.93    3.24
  -5   4  -8   64.40   10.80
  -5   4  -8   65.74   11.08
  -5   4  -8   49.07    8.96
  -5   4  -9   46.13    9.54
  -5   4  -9   49.50    9.60
  -5   4  -9   44.26    9.04
  -5   4 -10   32.96    8.55
  -5   4 -10   17.08    5.82
  -5   4 -10   36.40    8.53
  -5   4 -11    4.12    2.22
  -5   4 -11    0.57    1.46
  -5   4 -11   -0.66    1.97
  -5   4 -12   -1.20    0.90
  -5   4 -12   -0.30    0.41
  -5   4 -13    6.60    4.75
  -5   4 -13    5.48    4.30
  -5   4 -14    7.08    4.27
   5  -4  14   13.49    7.26
   5  -3 -17    5.27    4.95
   5  -3 -16   -0.21    0.62
  -5   3  16   -3.05    3.41
   5  -3 -15    5.65    4.85
  -5   3  15    9.38    4.80
  -5   3  14   82.89   14.34
  -5   3  13   20.90    6.72
  -5   3  12   72.70   12.32
  -5   3  11   91.03   13.36
  -5   3  10   25.52    6.92
  -5   3   9   29.54    7.20
  -5   3   8  102.21   12.64
  -5   3   7   -1.60    1.52
  -5   3   6  446.83   22.85
  -5   3   5  133.68   12.33
  -5   3   4   11.09    3.25
  -5   3   3   40.18    6.51
  -5   3   2  664.76   26.21
  -5   3   1  192.14   15.06
  -5   3   1  151.51   12.30
  -5   3   0  232.39   16.16
  -5   3   0  204.66   14.13
  -5   3  -1   78.69    8.92
  -5   3  -1   84.08    9.82
  -5   3  -2   45.86    6.62
  -5   3  -2   50.82    7.33
  -5   3  -2   48.32    7.13
  -5   3  -3   48.70    7.32
  -5   3  -3   53.14    7.75
  -5   3  -3   53.70    7.57
  -5   3  -4  222.12   15.96
  -5   3  -4  206.86   15.54
  -5   3  -4  199.91   15.52
  -5   3  -5  141.63   13.25
  -5   3  -5  134.76   13.39
  -5   3  -5  143.14   13.25
  -5   3  -6   63.58    8.88
  -5   3  -6   66.22    9.68
  -5   3  -6   63.66    8.90
  -5   3  -7   -1.75    1.82
  -5   3  -7   -0.91    2.11
  -5   3  -7   -0.87    1.69
  -5   3  -8   73.96   10.67
  -5   3  -8   88.50   12.56
  -5   3  -8   87.18   11.92
  -5   3  -9   26.33    6.58
  -5   3  -9   44.36    9.21
  -5   3  -9   49.26    9.46
  -5   3 -10    7.35    3.72
  -5   3 -10   20.64    6.25
  -5   3 -10   19.21    6.38
  -5   3 -11   18.95    6.26
  -5   3 -11   33.14    8.67
  -5   3 -11   35.48    9.08
  -5   3 -12   19.07    6.57
  -5   3 -12   16.38    6.28
  -5   3 -13    4.45    2.69
  -5   3 -13    3.54    3.14
  -5   3 -14    9.45    6.38
   5  -3  14    5.98    5.24
  -5   3 -14    3.03    3.05
   5  -2 -17    4.67    3.42
  -5   2  17    6.67    4.77
   5  -2 -16    2.30    2.34
  -5   2  16   -0.62    1.72
   5  -2 -15   30.14    9.67
  -5   2  15   30.53    8.91
  -5   2  14    4.92    4.65
  -5   2  13   42.52   10.08
  -5   2  12   72.43   12.10
  -5   2  11   35.99    8.37
  -5   2  10   17.02    4.77
  -5   2   9   97.95   12.41
  -5   2   8   37.32    7.57
  -5   2   7  151.47   13.80
  -5   2   6  318.13   19.10
  -5   2   5  145.52   12.42
  -5   2   4    7.94    2.50
  -5   2   3    9.44    3.21
  -5   2   2   39.22    6.19
  -5   2   2   41.41    6.51
  -5   2   1    9.82    2.89
  -5   2   0 1175.15   35.49
  -5   2   0 1090.24   19.66
  -5   2  -1    5.31    3.16
  -5   2  -1    0.81    1.60
  -5   2  -2    7.94    2.68
  -5   2  -2    7.11    2.50
  -5   2  -3   13.51    3.74
  -5   2  -3   14.99    4.38
  -5   2  -3   18.61    4.36
  -5   2  -4  146.20   12.43
  -5   2  -4  132.55   12.55
  -5   2  -4  122.97   11.98
  -5   2  -5  160.58   13.37
  -5   2  -5  127.93   12.22
  -5   2  -5  151.22   14.09
  -5   2  -6  127.72   12.29
  -5   2  -6  129.71   13.49
  -5   2  -6  107.28   11.54
  -5   2  -7    4.18    2.43
  -5   2  -7    3.32    1.73
  -5   2  -7    6.16    3.73
  -5   2  -8    9.84    4.04
  -5   2  -8    8.80    4.68
  -5   2  -8    6.09    2.96
  -5   2  -9   20.93    5.53
  -5   2  -9   43.42    9.48
  -5   2  -9   36.56    7.94
  -5   2 -10    3.88    2.78
  -5   2 -10    6.21    2.69
  -5   2 -10    7.87    4.20
  -5   2 -11    9.39    4.36
  -5   2 -11   11.11    5.71
  -5   2 -12    0.36    1.39
  -5   2 -12    4.22    3.16
  -5   2 -13    4.01    1.64
  -5   2 -13    3.96    3.38
  -5   2 -14    3.73    4.60
   5  -2  14   -1.65    2.09
  -5   2 -14    1.51    2.08
   5  -1 -17    6.65    5.10
  -5   1  17    4.10    2.99
   5  -1 -16    9.67    5.65
  -5   1  16    6.86    4.40
   5  -1 -15    8.32    5.39
  -5   1  15   11.33    5.73
   5  -1 -14   37.67   10.72
  -5   1  14   31.35    8.38
  -5   1  13   27.87    7.56
  -5   1  12   63.07   11.09
  -5   1  11    7.58    3.78
  -5   1  10   22.05    6.28
  -5   1   9   15.70    5.35
  -5   1   8    2.98    0.26
  -5   1   7    2.14    2.37
  -5   1   6   82.61    9.34
  -5   1   5    1.15    1.45
  -5   1   4   50.68    6.81
  -5   1   3  117.60   10.55
  -5   1   2   37.62    5.81
  -5   1   2   38.20    6.11
  -5   1   1  573.55   22.57
  -5   1   0  166.54    9.83
  -5   1   0  180.68   13.80
  -5   1  -1  710.31   20.32
  -5   1  -1  685.06   25.70
  -5   1  -2    8.69    3.21
  -5   1  -2   10.28    3.07
  -5   1  -3  459.75   22.04
  -5   1  -3  492.62   21.03
  -5   1  -3  438.10   21.52
  -5   1  -4  167.94   14.03
  -5   1  -4  190.55   13.37
  -5   1  -4  165.07   13.59
  -5   1  -5   23.11    5.28
  -5   1  -5   30.82    5.58
  -5   1  -5   26.43    5.89
  -5   1  -6  449.36   21.94
  -5   1  -6  412.82   22.78
  -5   1  -6  485.28   26.51
  -5   1  -7  516.05   27.09
  -5   1  -7  554.31   29.28
  -5   1  -8   44.51    8.60
  -5   1  -8   50.31    9.22
  -5   1  -8   29.76    5.99
  -5   1  -9    1.58    1.52
  -5   1  -9    4.66    3.78
  -5   1  -9    7.42    3.09
  -5   1 -10    3.88    2.85
  -5   1 -10   -1.66    2.30
  -5   1 -11    2.16    2.09
  -5   1 -11    1.43    2.35
  -5   1 -12   28.13    8.48
  -5   1 -12   56.79   12.11
  -5   1 -13   10.32    5.35
  -5   1 -13   15.00    6.76
   5  -1  14    2.66    3.84
  -5   1 -14   -1.94    2.69
  -5   1 -14   -0.50    3.12
   5   0 -17    0.54    2.76
  -5   0  17   -0.22    1.82
   5   0 -16   16.16    7.34
  -5   0  16   20.07    7.79
   5   0 -15   14.34    6.35
  -5   0  15    6.60    4.28
   5   0 -14   39.37   10.97
  -5   0  14   23.76    7.05
   5   0 -13   12.15    4.75
  -5   0  13   13.43    5.37
  -5   0  12   14.83    4.97
  -5   0  11   16.38    4.97
  -5   0  10  191.65   17.76
  -5   0   9  169.13   16.08
  -5   0   8   62.29    8.70
  -5   0   7   45.22    7.79
  -5   0   6    0.47    1.06
  -5   0   5    1.90    1.38
  -5   0   4  463.20   20.27
  -5   0   3  905.66   28.74
  -5   0   3  837.04   28.14
  -5   0   2  118.73   10.37
  -5   0   1  224.18   14.45
  -5   0   0  395.51   16.59
  -5   0   0  348.04   18.33
  -5   0  -1   52.42    6.03
  -5   0  -1   42.70    6.31
  -5   0  -2    4.16    2.12
  -5   0  -2    3.69    1.58
  -5   0  -3   73.09    7.88
  -5   0  -3   66.85    8.51
  -5   0  -4    3.31    2.50
  -5   0  -4   -0.06    0.80
  -5   0  -4    2.43    2.08
  -5   0  -5  484.25   25.18
  -5   0  -5  455.75   22.74
  -5   0  -6  174.61   14.68
  -5   0  -6  198.91   16.87
  -5   0  -7  102.57   12.33
  -5   0  -7  109.99   13.08
  -5   0  -8    2.67    2.90
  -5   0  -8    2.88    2.02
  -5   0  -9   17.15    5.58
  -5   0  -9   17.58    6.03
  -5   0 -10   14.10    4.93
  -5   0 -10   15.52    5.79
  -5   0 -11   35.43    9.63
  -5   0 -11   38.86    9.77
  -5   0 -12   13.47    5.98
  -5   0 -12    9.54    4.89
  -5   0 -13    4.80    3.39
  -5   0 -13    9.25    4.43
  -5   0 -14    2.28    3.13
   5   0  14    8.17    5.55
  -5  -1  17    3.81    3.97
   5   1 -17    3.58    4.73
   5   1 -16    3.28    5.03
  -5  -1  16   -1.38    1.50
   5   1 -15    9.36    4.85
  -5  -1  15    6.77    4.14
   5   1 -14    2.86    4.50
  -5  -1  14    5.36    3.94
   5   1 -13   36.23   10.08
  -5  -1  13   33.49    8.10
   5   1 -12    1.76    3.19
  -5  -1  12   -2.61    1.78
  -5  -1  11   79.38   11.78
  -5  -1  10  351.70   23.65
  -5  -1   9    1.56    2.03
  -5  -1   8    6.61    2.68
  -5  -1   7    5.76    1.87
  -5  -1   6   30.06    5.52
  -5  -1   5   17.24    3.94
  -5  -1   4   26.26    5.17
  -5  -1   4   26.36    4.89
  -5  -1   3  171.76   11.87
  -5  -1   3  175.53   12.34
  -5  -1   2   10.75    3.33
  -5  -1   1   10.71    2.95
  -5  -1   1    7.40    2.72
  -5  -1   0   12.50    3.15
  -5  -1   0    9.16    2.71
  -5  -1  -1   58.60    6.76
  -5  -1  -1   52.49    7.19
  -5  -1  -2  207.44   13.60
  -5  -1  -2  185.24   13.59
  -5  -1  -3  149.06   11.79
  -5  -1  -3  128.02   11.33
  -5  -1  -4   39.21    6.58
  -5  -1  -5   20.88    5.11
  -5  -1  -5   13.41    3.05
  -5  -1  -5   23.05    5.74
  -5  -1  -6   24.98    5.64
  -5  -1  -6   15.45    3.33
  -5  -1  -6   22.00    5.61
  -5  -1  -7  290.97   21.17
  -5  -1  -7  323.01   22.91
  -5  -1  -8    1.03    1.22
  -5  -1  -8    4.31    3.17
  -5  -1  -9    0.30    1.08
  -5  -1  -9    1.11    2.46
  -5  -1 -10   14.15    5.89
  -5  -1 -10   11.52    4.71
  -5  -1 -11    1.27    2.04
  -5  -1 -11    1.32    0.53
  -5  -1 -12   16.05    6.53
  -5  -1 -12   12.74    5.80
  -5  -1 -13   19.26    7.66
   5   1  13   18.41    6.69
  -5  -1 -13   20.14    7.61
  -5  -1 -14   -1.42    3.16
   5   1  14    3.49    3.62
  -5  -2  17    1.18    1.99
   5   2 -17    2.65    2.57
  -5  -2  16    1.93    2.45
   5   2 -16    0.78    2.57
   5   2 -15   24.20    9.21
  -5  -2  15    8.81    4.94
   5   2 -14    5.17    4.23
  -5  -2  14    0.66    1.64
   5   2 -13   84.73   14.65
  -5  -2  13   39.00    8.93
   5   2 -12   -0.78    1.44
  -5  -2  12    1.21    2.79
  -5  -2  11    0.46    1.15
   5   2 -11    4.83    1.85
   5   2 -10    3.12    1.71
  -5  -2  10    2.77    2.57
  -5  -2   9  171.56   14.75
  -5  -2   8   29.64    5.57
  -5  -2   7  689.94   26.36
  -5  -2   6   13.58    3.29
  -5  -2   5   55.82    6.94
  -5  -2   5   49.85    7.15
  -5  -2   4    6.09    2.52
  -5  -2   4   10.76    2.96
  -5  -2   3  689.21   25.18
  -5  -2   2    2.97    2.20
  -5  -2   1 1015.70   28.88
  -5  -2   1 1011.89   30.88
  -5  -2   0  899.93   28.73
  -5  -2   0  824.40   28.46
  -5  -2  -1  345.42   17.69
  -5  -2  -1  312.38   17.48
  -5  -2  -2  232.98   15.36
  -5  -2  -2  211.92   14.83
  -5  -2  -3  127.74   11.61
  -5  -2  -3  111.50   10.82
  -5  -2  -4   23.56    4.99
  -5  -2  -5    7.81    3.76
  -5  -2  -6   94.13   11.24
  -5  -2  -7  136.38   15.02
  -5  -2  -7  124.10   13.67
  -5  -2  -8    6.29    4.38
  -5  -2  -8    8.59    3.77
  -5  -2  -9   75.28   11.65
  -5  -2  -9   89.69   13.48
  -5  -2 -10   35.38    8.31
  -5  -2 -10   30.33    7.92
  -5  -2 -11    6.64    5.10
  -5  -2 -11    7.78    4.82
  -5  -2 -12    0.71    2.25
   5   2  12    1.26    1.40
  -5  -2 -12    0.57    1.03
  -5  -2 -13   12.63    6.17
  -5  -2 -13   20.78    7.60
   5   2  13   16.52    7.43
  -5  -2 -14   -0.32    1.71
   5   3 -16   12.66    6.71
  -5  -3  15    1.89    1.72
   5   3 -15   10.64    7.47
  -5  -3  14   29.47    8.16
   5   3 -14   53.31   12.41
  -5  -3  13    1.58    2.81
   5   3 -13   -0.64    2.03
   5   3 -12   63.31   11.58
  -5  -3  12   26.33    6.97
   5   3 -11    1.33    2.90
  -5  -3  11    0.54    0.66
   5   3 -10  129.21   16.00
  -5  -3  10  119.03   12.86
  -5  -3   9   19.24    4.68
   5   3  -9   23.06    6.75
   5   3  -8 1786.78   53.45
  -5  -3   8 1309.67   37.46
  -5  -3   7  288.64   16.39
  -5  -3   6   69.15    7.66
  -5  -3   6   76.28    8.92
  -5  -3   5  188.94   12.93
  -5  -3   5  191.85   13.26
  -5  -3   4  258.52   15.66
  -5  -3   3   14.96    4.03
  -5  -3   2  451.29   20.54
  -5  -3   1   11.40    3.38
  -5  -3   1   14.74    4.01
  -5  -3   0   92.63   10.04
  -5  -3   0   84.14    9.27
  -5  -3  -1   29.49    5.28
  -5  -3  -1   34.26    5.94
  -5  -3  -2  187.97   14.43
  -5  -3  -2  148.55   12.56
  -5  -3  -3   13.03    3.76
  -5  -3  -3   18.15    4.56
  -5  -3  -4   27.54    5.50
  -5  -3  -4   27.14    5.65
  -5  -3  -5    2.85    2.43
  -5  -3  -6   13.89    4.62
  -5  -3  -7    7.15    2.53
  -5  -3  -8   29.19    7.23
  -5  -3  -9   -2.19    2.96
  -5  -3  -9    6.04    3.86
  -5  -3 -10   29.60    8.05
  -5  -3 -10   24.33    7.27
  -5  -3 -11   -1.24    3.19
  -5  -3 -11    1.26    1.65
  -5  -3 -12   20.53    8.09
   5   3  12   18.69    6.97
  -5  -3 -12   13.47    6.09
  -5  -3 -13    1.05    1.43
   5   3  13    7.98    5.00
   5   4 -16    1.51    3.56
   5   4 -15   11.83    5.93
   5   4 -14    1.86    2.79
   5   4 -13   -0.58    2.04
  -5  -4  12   -0.13    1.23
   5   4 -12   -0.82    1.40
  -5  -4  11    2.99    2.34
   5   4 -11    9.46    5.25
   5   4 -10    2.52    2.75
  -5  -4  10    1.53    1.17
   5   4  -9   15.75    5.37
  -5  -4   9   10.72    3.53
  -5  -4   8   11.37    3.71
  -5  -4   8    9.20    2.91
  -5  -4   7   35.51    5.74
  -5  -4   7   44.89    7.24
  -5  -4   6    2.61    1.98
   5   4  -6    1.72    2.47
  -5  -4   6    0.70    0.99
  -5  -4   5   -1.02    1.16
   5   4  -5   -0.03    1.62
  -5  -4   4    1.30    1.81
   5   4  -4    3.05    2.42
  -5  -4   3   65.81    8.00
  -5  -4   2    2.38    2.11
  -5  -4   2    1.56    1.46
  -5  -4   1    2.57    1.95
  -5  -4   1    0.76    0.88
  -5  -4   0   47.61    7.58
  -5  -4   0   39.22    6.26
   5   4   1   54.54    5.25
  -5  -4  -1   68.84    8.77
  -5  -4  -1   65.77    8.35
  -5  -4  -2  498.98   25.08
  -5  -4  -2  413.52   20.95
  -5  -4  -3   45.62    7.85
  -5  -4  -3   38.59    6.63
  -5  -4  -4  222.40   17.56
  -5  -4  -4  191.93   15.53
  -5  -4  -5  197.58   17.01
  -5  -4  -6    8.20    3.76
  -5  -4  -7  109.71   13.55
  -5  -4  -8   39.07    8.47
  -5  -4  -9   25.13    7.21
  -5  -4 -10    3.06    3.59
   5   4  11    4.13    4.28
  -5  -4 -11    0.46    0.69
   5   4  12    6.24    4.14
  -5  -4 -12    5.41    3.05
   5   4  13   38.38   10.92
   5   5 -15   -2.74    4.86
   5   5 -14   20.96    8.26
   5   5 -13   42.53   10.78
   5   5 -12    5.72    3.90
   5   5 -11   29.32    8.25
   5   5 -10   11.02    4.84
   5   5  -9   11.22    3.76
  -5  -5   8    1.93    1.03
  -5  -5   8    1.33    1.19
   5   5  -8    3.29    2.36
  -5  -5   7    5.34    2.34
  -5  -5   7    5.02    2.09
   5   5  -7    9.43    3.49
   5   5  -6  679.82   29.73
  -5  -5   6  333.86   18.90
   5   5  -5  195.32   15.09
  -5  -5   5  196.36   13.93
   5   5  -4  118.05   11.02
  -5  -5   4   90.60    9.53
   5   5  -3   81.15    8.56
  -5  -5   3   71.39    8.62
  -5  -5   2   13.13    3.51
  -5  -5   2   10.78    3.63
   5   5  -2    9.64    2.87
   5   5  -1  245.20   13.12
  -5  -5   1  308.75   18.91
  -5  -5   1  290.49   16.89
  -5  -5   0    0.22    1.34
   5   5   0   -0.76    0.83
  -5  -5   0   -0.22    1.07
  -5  -5  -1   31.76    5.54
   5   5   1   23.64    3.25
  -5  -5  -1   39.08    7.22
  -5  -5  -2   32.12    6.08
  -5  -5  -2   29.78    6.08
  -5  -5  -3   92.42   12.03
  -5  -5  -3   80.05   10.11
  -5  -5  -4    1.89    1.42
  -5  -5  -4    1.70    2.00
  -5  -5  -5   79.00   10.90
  -5  -5  -6  123.74   14.23
  -5  -5  -7  115.40   14.69
  -5  -5  -7  114.17   14.30
  -5  -5  -8   15.21    5.34
  -5  -5  -8   18.74    6.26
   5   5   9   21.25    7.09
  -5  -5  -9   18.51    6.38
   5   5  10   15.46    5.55
  -5  -5 -10   11.40    5.05
   5   5  11    8.98    5.38
  -5  -5 -11    2.60    2.43
   5   5  12   34.29   10.62
   5   6 -15   -1.29    2.13
   5   6 -14   19.15    7.82
   5   6 -13    5.87    4.14
   5   6 -12   20.30    7.01
   5   6 -11   21.93    7.86
   5   6 -10   27.46    7.25
   5   6  -9   27.30    7.12
   5   6  -8   58.50   10.00
   5   6  -7   49.58    8.70
   5   6  -6  129.24   13.73
  -5  -6   6   70.64    8.22
   5   6  -5  220.92   16.73
  -5  -6   5  131.76   11.38
  -5  -6   4    2.37    1.37
   5   6  -4    7.33    2.65
  -5  -6   3    0.68    1.07
  -5  -6   3    3.80    2.72
   5   6  -3    2.24    1.37
  -5  -6   2   23.77    5.57
  -5  -6   2   19.80    4.37
   5   6  -2   19.94    4.00
   5   6  -1   73.90    7.41
  -5  -6   1   83.41    9.10
   5   6   0   68.69    6.42
  -5  -6   0   74.27    8.83
  -5  -6  -1   10.51    3.45
  -5  -6  -1   10.08    3.81
  -5  -6  -2  202.54   17.37
  -5  -6  -2  182.10   15.42
  -5  -6  -3   17.52    5.06
  -5  -6  -3   17.11    5.11
  -5  -6  -4   -0.35    1.14
  -5  -6  -4   -1.97    1.39
  -5  -6  -5   -1.59    1.69
  -5  -6  -5    0.03    0.79
  -5  -6  -6   25.19    6.82
  -5  -6  -6   23.21    6.36
  -5  -6  -7   13.62    5.02
  -5  -6  -7   13.84    5.43
  -5  -6  -8   52.40   10.83
   5   6   8   50.33   10.59
  -5  -6  -8   54.87   10.80
  -5  -6  -9    1.56    1.70
   5   6   9    6.65    4.33
  -5  -6  -9    7.02    4.60
  -5  -6 -10   17.87    6.94
   5   6  10   30.70    8.54
  -5  -6 -10   28.14    8.67
   5   6  11    2.48    3.23
   5   6  12   11.40    5.88
   5   7 -14   -2.85    3.89
   5   7 -13   18.62    7.25
   5   7 -12   27.99    8.45
   5   7 -11   24.90    7.66
   5   7 -10   -0.46    1.47
   5   7  -9    1.72    2.80
   5   7  -8    0.70    0.88
   5   7  -7    3.75    2.56
   5   7  -6   78.00   10.82
   5   7  -5    2.01    1.90
   5   7  -4   39.53    6.85
  -5  -7   4   26.26    4.95
   5   7  -3   57.71    7.72
  -5  -7   3   62.46    9.53
  -5  -7   3   34.15    5.64
   5   7  -2   81.27    8.55
  -5  -7   2   56.17    7.35
  -5  -7   1    9.21    3.14
   5   7  -1    7.19    2.34
  -5  -7   1   14.17    5.00
  -5  -7   0  140.11   14.91
  -5  -7   0  116.93   11.85
  -5  -7  -1    2.14    1.91
  -5  -7  -1    2.41    2.18
  -5  -7  -2   63.38   10.18
  -5  -7  -2   58.58    9.07
  -5  -7  -3    2.15    0.88
  -5  -7  -3    2.73    1.90
  -5  -7  -4  106.35   14.60
  -5  -7  -4  123.69   14.75
  -5  -7  -4   99.92   12.61
  -5  -7  -5   27.90    7.48
  -5  -7  -5   24.87    6.35
  -5  -7  -6    8.73    4.73
   5   7   6    9.07    3.93
  -5  -7  -6    7.84    3.34
  -5  -7  -7   47.49   10.29
   5   7   7   40.58    9.29
  -5  -7  -7   44.63    9.54
  -5  -7  -8   21.45    7.41
   5   7   8   12.91    5.30
  -5  -7  -8   17.62    6.38
  -5  -7  -9   -1.36    2.85
   5   7   9    3.49    3.56
  -5  -7  -9    2.05    2.43
  -5  -7 -10    2.85    2.86
   5   7  10    8.24    4.97
  -5  -7 -11    2.13    3.15
   5   7  11    1.06    1.82
   5   7  12   -1.14    2.55
   5   8 -13    4.83    4.23
   5   8 -12    0.02    1.46
   5   8 -11    4.40    4.32
   5   8 -10    4.05    3.45
   5   8  -9   47.34   10.04
   5   8  -8    5.99    3.11
   5   8  -7   70.52   10.95
   5   8  -6   -0.28    0.98
   5   8  -5   13.67    4.46
   5   8  -4   75.64    9.64
  -5  -8   4   87.23   11.89
   5   8  -3  199.79   14.90
  -5  -8   3  416.50   25.59
   5   8  -2  102.62    9.89
  -5  -8   2  159.00   15.88
  -5  -8   1   33.96    7.70
  -5  -8   1   16.73    4.40
  -5  -8   0    2.57    1.85
  -5  -8   0    0.63    1.50
  -5  -8  -1   58.15    9.94
  -5  -8  -1   26.55    6.08
  -5  -8  -2    1.53    1.80
  -5  -8  -2    1.01    1.77
  -5  -8  -3   17.23    5.42
  -5  -8  -3   16.73    5.78
  -5  -8  -3   14.49    4.95
  -5  -8  -4   22.32    7.31
  -5  -8  -4   19.80    6.43
  -5  -8  -4   15.47    5.34
  -5  -8  -5   52.73   11.35
   5   8   5   35.34    7.86
  -5  -8  -5   48.34    9.83
  -5  -8  -6    3.91    3.40
   5   8   6    1.04    1.83
  -5  -8  -6    1.92    2.28
  -5  -8  -7   40.40   10.35
   5   8   7   29.29    7.61
  -5  -8  -7   41.25    9.66
  -5  -8  -8    8.52    5.24
   5   8   8    4.14    3.01
  -5  -8  -8    3.33    3.10
  -5  -8  -9    2.32    2.15
   5   8   9    1.28    1.52
  -5  -8 -10    1.62    2.03
   5   8  10    1.41    1.91
  -5  -8 -11    0.44    1.25
   5   8  11    0.45    0.99
   5   9 -12    1.91    2.24
   5   9 -11   14.44    6.80
   5   9 -10   43.82   10.31
   5   9  -9   21.32    6.37
   5   9  -8    6.04    3.55
   5   9  -7   10.95    4.26
   5   9  -6   15.62    5.03
  -5  -9   5    6.63    2.88
   5   9  -5    3.91    2.26
  -5  -9   4   10.23    4.28
   5   9  -4    5.77    3.17
  -5  -9   3   14.17    5.06
   5   9  -3    7.90    2.90
  -5  -9   2   20.21    6.01
  -5  -9   1   60.19   10.37
  -5  -9   0    1.52    2.80
  -5  -9  -1    5.71    2.81
  -5  -9  -1    3.32    2.15
  -5  -9  -2    4.28    2.73
  -5  -9  -2   -0.37    1.15
  -5  -9  -3    1.56    2.30
  -5  -9  -3   -0.19    0.68
  -5  -9  -3    0.04    1.28
  -5  -9  -4    5.82    2.95
  -5  -9  -4    9.75    4.36
  -5  -9  -4    4.28    3.06
  -5  -9  -5    1.70    3.60
  -5  -9  -5    2.01    2.26
  -5  -9  -6   -1.02    1.60
  -5  -9  -6    1.37    1.64
  -5  -9  -7   16.17    7.30
  -5  -9  -8    4.05    3.49
  -5  -9  -9    3.19    3.41
   5  10 -12    1.82    2.80
   5  10 -11    4.08    3.71
   5  10 -10   -0.68    2.26
   5  10  -9    6.21    4.13
   5  10  -8    2.87    2.26
   5  10  -7    0.83    0.89
  -5 -10   6   -1.76    2.28
   5  10  -6   -1.79    2.32
  -5 -10   5    8.85    4.06
   5  10  -5    3.03    2.46
  -5 -10   4    3.49    2.09
  -5 -10   3   11.67    4.89
  -5 -10   2   43.48    9.59
  -5 -10   1   57.64   10.44
  -5 -10   0   45.08    9.62
  -5 -10  -1    2.88    2.89
  -5 -10  -2    0.82    0.60
  -5 -10  -3    0.49    2.35
  -5 -10  -3    0.99    2.25
  -5 -10  -4    3.53    1.68
  -5 -10  -4    7.16    4.28
  -5 -10  -4    2.97    2.31
  -5 -10  -5    0.70    0.68
  -5 -10  -6    3.10    3.21
  -5 -10  -7    0.77    1.49
   5  11 -10    2.65    3.29
   5  11  -9    0.46    2.55
  -5 -11   8    1.20    1.48
   5  11  -8    1.70    2.36
  -5 -11   7   43.44   10.38
   5  11  -7   17.93    6.37
  -5 -11   6    9.52    3.59
  -5 -11   5    0.07    1.79
  -5 -11   4    5.65    3.77
  -5 -11   3    4.19    3.15
  -5 -11   2    2.26    2.31
  -5 -11   1   44.54    9.73
  -5 -11   0    3.28    2.87
  -5 -11  -1    4.60    3.71
  -5 -11  -2   -0.71    1.91
  -5 -11  -3    3.02    3.41
  -5 -11  -4   -0.19    2.83
  -5 -11  -4   -2.39    3.41
  -5 -11  -5   -0.07    0.57
   5  12  -9    0.00    1.54
  -5 -12   7   -0.65    1.24
  -5 -12   6    4.26    3.64
  -5 -12   5   -0.19    0.65
  -5 -12   4    0.49    1.33
  -5 -12   3    0.95    1.11
  -5 -12   2    1.56    0.31
  -5 -12   1    7.07    4.59
  -5 -12   0   22.26    7.54
  -5 -12  -1    6.14    3.47
  -5 -12  -2    7.05    4.51
   6 -14  -4    5.94    4.99
   6 -14  -3    5.18    4.83
  -6  14   3    4.77    4.42
  -6  14   2    5.87    3.82
   6 -14  -2    0.17    0.67
  -6  14   1    4.65    3.81
  -6  14   0   -2.13    2.64
  -6  14  -1   -0.51    1.33
   6 -13  -6    0.88    0.30
   6 -13  -5   -0.35    2.45
   6 -13  -4    2.73    3.99
  -6  13   3    0.71    1.39
   6 -13  -3    5.03    4.72
  -6  13   2    2.02    2.64
   6 -13  -2    3.21    3.08
  -6  13   1    3.35    3.45
   6 -13  -1    1.20    2.10
  -6  13   0    8.00    4.86
  -6  13  -1   -0.86    1.75
  -6  13  -2   12.19    5.89
  -6  13  -3    3.68    1.84
  -6  13  -4   10.32    5.81
  -6  12  10    4.59    3.78
  -6  12   9    5.11    4.62
  -6  12   8    7.26    5.46
   6 -12  -8    8.88    5.74
  -6  12   7    0.13    0.68
   6 -12  -7    0.98    2.29
  -6  12   6    2.64    3.94
   6 -12  -6    1.17    3.74
  -6  12   5   11.25    6.14
   6 -12  -5   13.35    6.70
   6 -12  -4   21.84    7.84
  -6  12   3   20.44    8.04
   6 -12  -3   18.94    7.37
  -6  12   2   18.43    7.45
   6 -12  -2   20.89    7.39
  -6  12   1   47.43   10.96
   6 -12  -1   37.49    9.98
  -6  12   0    2.58    1.42
   6 -12   0    0.00    0.95
  -6  12  -1   17.89    7.35
  -6  12  -2    1.26    1.69
  -6  12  -3    4.78    3.70
  -6  12  -4   -1.71    1.51
  -6  12  -5    2.62    1.78
  -6  12  -6    0.71    2.27
  -6  11  11    2.07    2.08
  -6  11  10    0.30    2.12
   6 -11 -10   -2.45    3.47
  -6  11   9    4.36    3.70
   6 -11  -9    1.44    1.82
  -6  11   8   29.16    9.61
   6 -11  -8   30.66    9.82
  -6  11   7    0.38    1.79
   6 -11  -7    1.82    2.94
   6 -11  -6   79.45   15.03
  -6  11   6   75.80   14.89
  -6  11   5   17.20    7.30
   6 -11  -5   14.98    6.03
  -6  11   4   27.78    8.74
   6 -11  -4   33.93    9.25
  -6  11   3   10.32    5.76
  -6  11   3   13.33    5.48
   6 -11  -3   18.18    6.55
  -6  11   2   61.65   12.04
   6 -11  -2   68.05   13.02
  -6  11   1   33.43    9.00
   6 -11  -1   29.02    8.23
  -6  11   0   43.89    9.88
   6 -11   0   41.84    9.72
  -6  11  -1   24.46    7.37
   6 -11   1   10.99    5.08
  -6  11  -2   26.59    8.20
  -6  11  -3   13.95    6.00
  -6  11  -4   22.95    7.66
  -6  11  -5   34.44    9.56
  -6  11  -6    3.00    0.83
  -6  11  -7   18.62    7.27
  -6  11  -8   -0.49    3.08
  -6  10  12   -4.26    4.32
  -6  10  11   -1.99    2.79
   6 -10 -11    0.14    0.64
  -6  10  10   26.83    9.33
   6 -10 -10   20.53    7.60
  -6  10   9   75.52   14.49
   6 -10  -9   56.06   12.41
  -6  10   8   26.06    8.62
   6 -10  -8   18.22    6.89
  -6  10   7    4.08    3.91
   6 -10  -7    3.61    3.83
  -6  10   6    4.56    4.25
  -6  10   5   39.94   10.13
  -6  10   4   24.14    8.33
  -6  10   3    9.45    5.28
  -6  10   3   10.28    5.11
  -6  10   2    3.54    2.82
  -6  10   1   94.07   13.93
  -6  10   1   87.89   13.41
  -6  10   0  101.65   14.27
  -6  10   0  108.87   14.33
  -6  10  -1    2.86    1.89
   6 -10   1    2.48    2.23
   6 -10   2   31.36    7.73
  -6  10  -2   39.86    9.29
  -6  10  -3   19.93    6.20
  -6  10  -4   -3.18    3.13
  -6  10  -5   23.48    7.49
  -6  10  -6    2.82    3.23
  -6  10  -7   -1.11    2.90
  -6  10  -8    0.04    0.61
  -6  10  -9    5.30    5.56
  -6   9  13    0.74    0.93
  -6   9  12   -3.51    3.33
   6  -9 -12    1.52    2.79
  -6   9  11    3.03    2.52
   6  -9 -11    3.08    3.21
  -6   9  10    2.36    2.48
   6  -9 -10   -0.57    0.51
  -6   9   9   22.16    7.96
  -6   9   8    7.46    3.89
  -6   9   7    1.42    2.11
  -6   9   6    0.65    0.89
  -6   9   5    1.17    1.67
  -6   9   4   22.57    7.11
  -6   9   3   55.76   10.50
  -6   9   3   59.49   11.23
  -6   9   2   24.99    6.92
  -6   9   2   27.01    7.28
  -6   9   1    0.99    1.29
  -6   9   1    0.28    0.81
  -6   9   0   29.30    7.69
  -6   9   0   30.35    7.34
  -6   9  -1   84.80   12.41
  -6   9  -1   76.58   11.59
  -6   9  -2    5.96    3.09
  -6   9  -2    5.97    4.19
  -6   9  -3   33.43    7.64
  -6   9  -3   31.67    8.22
  -6   9  -4   11.63    5.34
  -6   9  -5   16.52    5.90
  -6   9  -6    1.33    1.54
  -6   9  -6    1.69    1.81
  -6   9  -7   72.44   13.83
  -6   9  -7   27.09    7.35
  -6   9  -8   13.84    6.97
  -6   9  -8    5.92    3.89
  -6   9  -9   15.73    6.99
  -6   9  -9   12.52    5.89
  -6   9 -10    6.55    4.09
  -6   9 -10    8.39    5.33
  -6   9 -11   16.94    7.43
  -6   9 -11   17.28    7.97
   6  -8 -14    3.16    3.33
  -6   8  13    3.84    3.19
   6  -8 -13    0.09    1.56
  -6   8  12    3.16    3.96
   6  -8 -12   13.71    6.22
  -6   8  11    1.25    1.64
  -6   8  10   36.68    9.77
  -6   8   9    9.81    4.44
  -6   8   8    3.33    3.07
  -6   8   7   77.30   12.47
  -6   8   6  161.38   18.21
  -6   8   5    4.77    2.97
  -6   8   4  137.46   16.58
  -6   8   3   20.14    6.23
  -6   8   3   20.89    6.05
  -6   8   2  170.09   17.86
  -6   8   2  148.75   16.80
  -6   8   1   35.98    8.10
  -6   8   1   35.58    7.72
  -6   8   0   11.64    4.20
  -6   8   0   11.03    3.90
  -6   8  -1    1.20    2.15
  -6   8  -1    3.06    1.81
  -6   8  -2  149.43   16.42
  -6   8  -2  140.49   15.75
  -6   8  -3   81.27    9.57
  -6   8  -3  111.53   14.61
  -6   8  -3  103.34   13.24
  -6   8  -4   56.51   10.18
  -6   8  -4   59.71   10.19
  -6   8  -4   48.80    8.12
  -6   8  -5  106.00   13.51
  -6   8  -5   84.26   11.52
  -6   8  -6    5.35    3.07
  -6   8  -6    1.57    1.57
  -6   8  -7   63.29   12.25
  -6   8  -7   36.57    8.53
  -6   8  -8    2.94    3.25
  -6   8  -8    0.92    2.13
  -6   8  -9   30.77    9.04
  -6   8  -9   27.88    8.86
  -6   8 -10    1.72    2.65
  -6   8 -10    1.57    1.80
  -6   8 -11   23.55    8.75
  -6   8 -11   12.96    6.77
  -6   8 -12    2.82    3.23
  -6   8 -12    0.97    2.17
   6  -7 -15    0.02    1.24
  -6   7  14   -0.49    1.42
   6  -7 -14   -0.12    1.05
  -6   7  13    0.95    1.94
  -6   7  12    1.64    3.81
  -6   7  11    3.24    2.89
  -6   7  10    1.53    1.94
  -6   7   9   14.16    5.03
  -6   7   8    4.70    2.97
  -6   7   7   75.82   12.23
  -6   7   6    9.22    3.88
  -6   7   5    3.22    1.27
  -6   7   4    4.87    3.63
  -6   7   3   41.89    8.88
  -6   7   3   44.39    9.01
  -6   7   2    9.06    3.80
  -6   7   2    8.05    3.64
  -6   7   1    4.86    2.74
  -6   7   1   -0.70    2.42
  -6   7   0   41.43    8.04
  -6   7   0   46.09    8.56
  -6   7  -1   41.75    7.99
  -6   7  -1   45.55    8.61
  -6   7  -2   41.77    8.45
  -6   7  -2   41.14    8.35
  -6   7  -3    3.11    2.53
  -6   7  -3    3.56    2.41
  -6   7  -3    4.64    3.22
  -6   7  -4    0.08    1.20
  -6   7  -4    1.38    0.68
  -6   7  -4   -0.46    0.66
  -6   7  -5    4.12    1.92
  -6   7  -5    7.56    3.00
  -6   7  -5   11.53    5.20
  -6   7  -6   23.18    6.22
  -6   7  -6   22.00    5.98
  -6   7  -6   28.29    7.58
  -6   7  -7   -0.32    0.97
  -6   7  -7    2.94    2.30
  -6   7  -7   -0.54    1.33
  -6   7  -8    4.40    3.65
  -6   7  -8    5.79    3.85
  -6   7  -9    3.97    3.63
  -6   7  -9    5.46    4.89
  -6   7 -10   -1.05    2.12
  -6   7 -10    3.46    3.78
  -6   7 -11    0.69    1.48
  -6   7 -11    0.60    2.72
  -6   7 -12   -0.85    2.48
  -6   7 -12    3.29    4.87
  -6   6  15    0.91    3.15
   6  -6 -15    0.65    1.91
  -6   6  14    6.24    5.37
  -6   6  13    6.38    4.75
  -6   6  12   -3.32    2.10
  -6   6  11    1.24    1.45
  -6   6  10    3.34    3.53
  -6   6   9   -0.44    1.32
  -6   6   8   48.42    9.64
  -6   6   7  290.02   22.75
  -6   6   6    6.71    3.09
  -6   6   5    2.16    0.75
  -6   6   4   61.59    9.79
  -6   6   3  112.97   13.69
  -6   6   2    8.03    4.28
  -6   6   2   10.70    3.86
  -6   6   1 1133.60   41.63
  -6   6   1 1089.98   40.01
  -6   6   0    5.68    3.46
  -6   6   0    6.05    3.18
  -6   6  -1  236.77   18.77
  -6   6  -1  246.20   19.38
  -6   6  -2    2.32    0.67
  -6   6  -2    0.15    1.26
  -6   6  -3  209.06   15.73
  -6   6  -3  230.26   19.59
  -6   6  -3  257.24   19.89
  -6   6  -4   35.24    7.52
  -6   6  -4   46.81    9.25
  -6   6  -4   37.20    7.16
  -6   6  -5  389.43   26.97
  -6   6  -5  374.01   24.95
  -6   6  -5  346.93   23.19
  -6   6  -6   15.94    5.09
  -6   6  -6   17.85    5.53
  -6   6  -6   13.31    4.44
  -6   6  -7   71.87   12.15
  -6   6  -7   53.64   10.05
  -6   6  -7   54.27    9.52
  -6   6  -8   20.76    6.17
  -6   6  -8   24.54    7.40
  -6   6  -8   17.34    6.05
  -6   6  -9   90.70   14.67
  -6   6  -9   74.65   13.18
  -6   6  -9   49.01   10.20
  -6   6 -10   -0.40    0.11
  -6   6 -10    1.30    3.71
  -6   6 -11   -0.69    1.61
  -6   6 -11    1.31    1.49
  -6   6 -12    2.86    3.10
  -6   6 -12    1.66    2.65
   6  -5 -16    0.19    0.88
  -6   5  15    5.99    4.52
  -6   5  14    4.78    4.72
  -6   5  13   -2.08    1.81
  -6   5  12   27.99    8.51
  -6   5  11   -2.88    3.28
  -6   5  10   32.29    8.08
  -6   5   9   -0.10    0.63
  -6   5   8   40.44    8.21
  -6   5   7   32.31    7.03
  -6   5   6  100.16   12.31
  -6   5   5  102.59   12.26
  -6   5   4  457.65   25.87
  -6   5   3   38.30    7.83
  -6   5   2  868.15   35.26
  -6   5   2 1054.76   40.14
  -6   5   1   80.51   11.09
  -6   5   1   70.96   10.25
  -6   5   0  554.05   28.29
  -6   5   0  531.14   26.75
  -6   5  -1  174.04   15.57
  -6   5  -1  176.56   16.19
  -6   5  -2    3.03    2.15
  -6   5  -2    4.61    3.16
  -6   5  -3   12.49    4.45
  -6   5  -3    7.81    2.88
  -6   5  -3    3.86    2.87
  -6   5  -4  203.70   17.99
  -6   5  -4  210.13   18.30
  -6   5  -4  185.26   15.92
  -6   5  -5   70.07   11.18
  -6   5  -5   78.49   11.19
  -6   5  -5   75.25   10.88
  -6   5  -6   85.63   12.24
  -6   5  -6   81.55   11.73
  -6   5  -6   82.10   11.65
  -6   5  -7   81.05   12.39
  -6   5  -7   65.05   10.92
  -6   5  -7   64.48   10.42
  -6   5  -8    8.86    3.98
  -6   5  -8    3.31    2.73
  -6   5  -8    6.44    3.25
  -6   5  -9    0.89    2.12
  -6   5  -9   -0.73    2.20
  -6   5  -9    1.03    2.65
  -6   5 -10    0.99    1.14
  -6   5 -10    1.83    0.63
  -6   5 -10    0.47    1.23
  -6   5 -11    1.70    2.14
  -6   5 -11   -0.34    1.83
  -6   5 -11   -2.12    1.88
  -6   5 -12   -0.98    2.13
  -6   4  16   -0.11    0.59
  -6   4  15    6.57    3.38
  -6   4  14   10.94    6.38
  -6   4  13   -0.10    1.47
  -6   4  12   36.74    9.22
  -6   4  11    7.42    4.68
  -6   4  10   13.11    4.74
  -6   4   9   21.25    6.84
  -6   4   8    0.60    0.61
  -6   4   7   13.29    4.13
  -6   4   6    6.09    2.91
  -6   4   5   77.57   10.24
  -6   4   4    7.16    3.57
  -6   4   3   10.88    3.98
  -6   4   2   96.98   10.88
  -6   4   2   96.11   10.97
  -6   4   1   79.10   11.13
  -6   4   1   65.16    8.95
  -6   4   0    8.46    3.33
  -6   4   0    9.55    3.26
  -6   4  -1   47.68    8.52
  -6   4  -1   49.52    8.26
  -6   4  -2    1.95    1.87
  -6   4  -2    1.20    1.14
  -6   4  -3    6.22    2.88
  -6   4  -3    2.39    1.21
  -6   4  -3    2.36    1.97
  -6   4  -4   65.88    9.75
  -6   4  -4   66.83    9.85
  -6   4  -4   58.57    8.78
  -6   4  -5   -0.08    1.09
  -6   4  -5   -2.86    1.71
  -6   4  -6    5.26    2.94
  -6   4  -6    4.00    2.34
  -6   4  -6    3.38    2.86
  -6   4  -7   37.63    7.92
  -6   4  -7   29.92    7.23
  -6   4  -7   34.77    7.85
  -6   4  -8   33.36    7.93
  -6   4  -8   37.91    8.87
  -6   4  -8   27.85    7.63
  -6   4  -9   10.35    5.04
  -6   4  -9    2.69    2.26
  -6   4  -9   13.64    5.99
  -6   4 -10   14.31    5.59
  -6   4 -10   38.35   10.01
  -6   4 -10   46.35   10.41
  -6   4 -11    6.95    4.55
  -6   4 -11    2.95    2.57
  -6   4 -12    4.63    3.61
  -6   4 -12    4.94    4.00
  -6   4 -13    4.95    3.91
  -6   4 -13    4.58    4.39
   6  -3 -17    6.41    5.31
   6  -3 -16    2.02    3.07
  -6   3  16    0.50    2.50
  -6   3  15   41.83   11.74
  -6   3  14   26.74    8.17
  -6   3  13    1.10    2.56
  -6   3  12   12.93    5.84
  -6   3  11   18.47    5.74
  -6   3  10   29.82    7.65
  -6   3   9   73.84   11.75
  -6   3   8   10.82    3.75
  -6   3   7  212.97   17.53
  -6   3   6   29.95    6.59
  -6   3   5  172.00   14.85
  -6   3   4    3.11    1.81
  -6   3   3   -1.69    1.40
  -6   3   2   62.35    8.72
  -6   3   2   70.07    9.16
  -6   3   1   74.45    5.22
  -6   3   1   71.55    9.16
  -6   3   0  478.38   25.59
  -6   3   0  409.20   22.65
  -6   3  -1  733.75   31.10
  -6   3  -1  650.06   29.69
  -6   3  -2    6.56    3.36
  -6   3  -2    7.49    2.73
  -6   3  -3  162.91   14.64
  -6   3  -3  169.47   15.41
  -6   3  -4   51.24    8.30
  -6   3  -4   60.84    9.14
  -6   3  -4   52.11    8.68
  -6   3  -5    3.10    2.37
  -6   3  -5    7.89    2.89
  -6   3  -5    3.07    2.74
  -6   3  -6    5.16    3.82
  -6   3  -6    7.01    3.01
  -6   3  -6    4.63    3.43
  -6   3  -7   64.82   10.13
  -6   3  -7   62.99    9.97
  -6   3  -7   62.30   10.41
  -6   3  -8   -0.57    0.16
  -6   3  -8    0.07    0.97
  -6   3  -9   47.55   10.07
  -6   3  -9   36.64    8.99
  -6   3 -10   31.76    8.65
  -6   3 -10   30.00    8.62
  -6   3 -11   16.59    7.39
  -6   3 -11   18.03    6.76
  -6   3 -12    4.41    4.48
  -6   3 -12    2.09    2.70
  -6   3 -13   22.34    9.76
  -6   3 -13    2.91    3.15
  -6   3 -14    5.64    4.80
   6  -2 -17   -1.70    3.55
   6  -2 -16    1.19    0.61
  -6   2  16    4.04    4.08
  -6   2  15   -3.43    5.21
  -6   2  14   38.98   10.67
  -6   2  13    7.10    4.22
  -6   2  12   53.40   10.88
  -6   2  11    5.47    3.11
  -6   2  10   30.56    7.47
  -6   2   9    1.86    0.66
  -6   2   8  136.70   14.06
  -6   2   7    3.09    2.56
  -6   2   6  241.26   17.60
  -6   2   5    6.73    3.02
  -6   2   4  674.24   28.66
  -6   2   3  230.70   16.81
  -6   2   3  236.28   16.50
  -6   2   2  268.33   17.47
  -6   2   1    1.60    0.93
  -6   2   1    0.30    1.26
  -6   2   0  174.38    9.38
  -6   2   0  257.96   18.10
  -6   2  -1   93.91   10.93
  -6   2  -1   65.42    9.40
  -6   2  -2  222.04   16.70
  -6   2  -2  191.28   15.60
  -6   2  -3   55.64    8.23
  -6   2  -3   51.73    8.33
  -6   2  -4   32.33    6.16
  -6   2  -4   32.27    6.71
  -6   2  -4   29.05    6.43
  -6   2  -5   29.58    6.38
  -6   2  -5   34.89    7.30
  -6   2  -5   29.71    6.10
  -6   2  -6   26.66    6.12
  -6   2  -6   23.76    6.31
  -6   2  -6   19.75    5.20
  -6   2  -7   10.84    4.22
  -6   2  -7   16.73    5.32
  -6   2  -7    5.64    2.50
  -6   2  -8   55.95   10.75
  -6   2  -8   33.64    7.26
  -6   2  -8   61.50   10.70
  -6   2  -9   30.88    8.20
  -6   2  -9   27.66    7.99
  -6   2 -10    4.76    2.96
  -6   2 -10    4.91    3.14
  -6   2 -11   14.79    6.21
  -6   2 -11   19.21    6.79
  -6   2 -12    1.69    3.23
  -6   2 -12    1.49    2.25
  -6   2 -13   -0.94    3.72
  -6   2 -13   -1.39    2.93
  -6   2 -14   -0.07    0.89
   6  -1 -17    5.16    4.59
  -6   1  17    2.11    0.69
   6  -1 -16    1.45    2.81
  -6   1  16    0.53    1.02
   6  -1 -15   -0.60    3.30
  -6   1  15    0.12    1.78
  -6   1  14    0.22    2.11
  -6   1  13    0.33    2.34
  -6   1  12   69.66   12.38
  -6   1  11  131.09   15.80
  -6   1  10    2.70    0.47
  -6   1   9   39.45    7.83
  -6   1   8    2.43    2.95
  -6   1   7   32.07    6.89
  -6   1   6   22.58    5.28
  -6   1   5   54.27    7.95
  -6   1   4    8.13    3.85
  -6   1   3   -1.59    1.94
  -6   1   3   -0.51    0.93
  -6   1   2  448.14   22.07
  -6   1   1  131.63    9.20
  -6   1   1  119.20   11.82
  -6   1   0   53.81    5.95
  -6   1   0   54.94    8.46
  -6   1  -1    4.37    2.49
  -6   1  -1    2.98    1.00
  -6   1  -2   18.83    4.76
  -6   1  -2   13.38    4.21
  -6   1  -3   35.96    6.98
  -6   1  -3   39.76    6.73
  -6   1  -4  124.97   12.24
  -6   1  -4  170.75   15.66
  -6   1  -5   15.21    4.22
  -6   1  -5   11.97    3.84
  -6   1  -5   10.45    4.47
  -6   1  -6  217.93   18.70
  -6   1  -6  202.15   17.20
  -6   1  -7   15.05    4.80
  -6   1  -7   18.95    5.77
  -6   1  -7    8.53    3.29
  -6   1  -8   31.00    7.91
  -6   1  -8   36.62    8.58
  -6   1  -9   -0.89    1.85
  -6   1  -9    2.24    3.18
  -6   1 -10    2.44    3.24
  -6   1 -10    7.82    4.09
  -6   1 -11    4.24    2.49
  -6   1 -11    4.35    3.47
  -6   1 -12   19.24    8.07
  -6   1 -12   17.98    7.29
  -6   1 -13    4.14    4.02
  -6   1 -13    0.53    1.62
  -6   1 -14    1.97    2.43
   6   0 -17    4.56    4.48
  -6   0  17   10.66    5.70
   6   0 -16    1.28    1.71
  -6   0  16   -0.13    1.37
   6   0 -15    7.65    4.15
  -6   0  15   -0.49    1.55
   6   0 -14    2.37    0.35
  -6   0  14    0.23    1.19
  -6   0  13   10.91    4.60
  -6   0  12   10.44    5.09
  -6   0  11    8.47    4.42
  -6   0  10   15.93    5.52
  -6   0   9  172.11   16.01
  -6   0   8   23.10    5.72
  -6   0   7  103.18   11.29
  -6   0   6   16.96    4.47
  -6   0   5  200.36   15.28
  -6   0   4   29.42    6.00
  -6   0   4   28.74    5.94
  -6   0   3  276.17   17.07
  -6   0   3  291.95   17.82
  -6   0   2   42.01    7.14
  -6   0   1 1774.24   37.19
  -6   0   1 2066.00   51.26
  -6   0   0   35.02    6.42
  -6   0   0   45.61    6.28
  -6   0  -1  228.60   14.05
  -6   0  -1  218.64   16.11
  -6   0  -2   86.23    8.80
  -6   0  -2   91.47   10.91
  -6   0  -3  594.91   27.50
  -6   0  -4  376.12   20.19
  -6   0  -4  356.31   21.65
  -6   0  -5  387.49   20.48
  -6   0  -5  556.40   27.73
  -6   0  -6   -0.85    0.27
  -6   0  -6    0.80    0.77
  -6   0  -7    2.52    2.30
  -6   0  -7    7.12    3.99
  -6   0  -8    3.41    3.05
  -6   0  -8    2.00    2.56
  -6   0  -9   46.94    9.63
  -6   0  -9   45.55    9.91
  -6   0 -10    8.05    4.62
  -6   0 -10    8.98    4.97
  -6   0 -11   28.33    8.21
  -6   0 -11   48.28   11.46
  -6   0 -12   19.17    7.06
  -6   0 -12    9.73    5.71
  -6   0 -13    1.68    1.25
  -6   0 -13    1.74    2.62
  -6  -1  17    4.73    4.06
   6   1 -16    6.58    5.80
  -6  -1  16    3.17    3.08
   6   1 -15   17.41    8.14
  -6  -1  15    6.37    4.47
   6   1 -14    5.43    5.50
  -6  -1  14    1.44    2.62
   6   1 -13   19.17    8.20
  -6  -1  13   19.15    6.80
  -6  -1  12   20.10    6.33
  -6  -1  11    3.87    3.47
  -6  -1  10   11.05    4.26
  -6  -1   9  114.45   12.64
  -6  -1   8   52.20    7.94
  -6  -1   7  113.05   11.64
  -6  -1   6    4.42    1.88
  -6  -1   5   15.92    4.70
  -6  -1   5   16.56    4.37
  -6  -1   4  147.31   12.44
  -6  -1   4  150.83   12.91
  -6  -1   3   11.09    3.54
  -6  -1   2  322.64   20.03
  -6  -1   1   20.76    4.37
  -6  -1   1   29.42    5.73
  -6  -1   0  111.58   10.48
  -6  -1   0   88.32   10.05
  -6  -1  -1   41.36    7.11
  -6  -1  -1   42.16    6.36
  -6  -1  -2  323.41   18.34
  -6  -1  -2  296.46   18.99
  -6  -1  -3   13.84    4.40
  -6  -1  -3   15.08    4.05
  -6  -1  -4  206.74   16.65
  -6  -1  -5  322.64   20.78
  -6  -1  -6   90.98   11.44
  -6  -1  -7    0.91    1.08
  -6  -1  -8    9.01    4.12
  -6  -1  -8    6.05    3.89
  -6  -1  -9   10.16    5.50
  -6  -1  -9    6.49    3.81
  -6  -1 -10   -0.94    2.83
  -6  -1 -10    2.89    2.95
  -6  -1 -11   37.61   10.22
  -6  -1 -11   35.87    9.62
  -6  -1 -12    0.44    2.67
  -6  -1 -12    0.29    0.87
  -6  -1 -13    1.77    3.42
  -6  -1 -13    3.90    4.36
  -6  -2  16    1.94    2.78
   6   2 -16    6.11    5.79
   6   2 -15   -4.38    4.84
  -6  -2  15    0.36    2.09
   6   2 -14    9.16    5.22
  -6  -2  14    1.57    0.93
   6   2 -13    9.67    4.61
  -6  -2  13    3.76    2.81
   6   2 -12   -2.66    2.78
  -6  -2  12   -0.13    0.54
   6   2 -11   33.36    8.73
  -6  -2  11   28.74    6.97
  -6  -2  10   60.62    9.44
  -6  -2   9   29.45    6.18
  -6  -2   8   57.35    8.38
  -6  -2   7  235.06   16.52
  -6  -2   6  188.85   14.46
  -6  -2   6  192.34   15.52
  -6  -2   5    3.15    1.71
  -6  -2   5    1.63    2.45
  -6  -2   4   34.92    6.46
  -6  -2   3   90.78   10.36
  -6  -2   2  136.53   12.95
  -6  -2   1    2.59    1.76
  -6  -2   1   -0.52    0.71
  -6  -2   0  189.02   14.45
  -6  -2   0  194.56   15.32
  -6  -2  -1    5.62    2.65
  -6  -2  -1    7.61    2.59
  -6  -2  -2  175.10   14.33
  -6  -2  -2  148.84   13.63
  -6  -2  -3   12.25    3.53
  -6  -2  -3   11.44    4.05
  -6  -2  -4   62.45    8.82
  -6  -2  -5   12.04    4.01
  -6  -2  -6  145.20   14.90
  -6  -2  -7    7.37    3.83
  -6  -2  -8   16.70    5.65
  -6  -2  -9    0.71    0.28
  -6  -2 -10   10.21    5.68
  -6  -2 -10    5.95    3.29
  -6  -2 -11    1.16    0.98
  -6  -2 -11    1.43    1.36
  -6  -2 -12    4.48    4.73
  -6  -2 -12    3.64    3.46
   6   3 -16    0.53    3.41
   6   3 -15    9.24    6.49
  -6  -3  14    0.26    1.84
   6   3 -14    5.38    4.77
   6   3 -13   12.32    6.62
  -6  -3  13    2.65    2.63
   6   3 -12   12.79    6.25
  -6  -3  12    3.64    2.54
   6   3 -11   31.22    8.46
  -6  -3  11   11.24    4.51
   6   3 -10   -3.10    2.01
  -6  -3  10   -1.11    1.30
  -6  -3   9   69.77    9.65
  -6  -3   8    2.74    3.37
  -6  -3   8   -0.02    1.70
  -6  -3   7   89.45    9.94
  -6  -3   7   87.65   10.62
  -6  -3   6  100.45   10.46
  -6  -3   6   93.61   10.63
  -6  -3   5  160.10   12.49
  -6  -3   5  196.11   15.17
  -6  -3   4    0.93    0.37
  -6  -3   3  466.69   23.93
  -6  -3   2   35.11    6.43
  -6  -3   2   31.53    6.18
  -6  -3   1  420.88   21.61
  -6  -3   1  414.02   22.42
  -6  -3   0   19.33    4.85
  -6  -3   0   22.59    5.23
  -6  -3  -1  611.01   27.29
  -6  -3  -1  587.53   27.36
  -6  -3  -2   31.51    6.16
  -6  -3  -2   41.04    7.29
  -6  -3  -3   73.36    9.76
  -6  -3  -3   57.80    8.36
  -6  -3  -4  160.60   14.68
  -6  -3  -5  178.27   16.31
  -6  -3  -6    6.39    3.83
  -6  -3  -7  193.59   18.97
  -6  -3  -8    3.83    2.68
  -6  -3  -9   37.22    8.84
  -6  -3 -10   -0.08    0.82
  -6  -3 -11   -1.19    2.19
   6   3  12   -0.16    1.31
  -6  -3 -12    1.22    1.36
   6   4 -15   -1.25    3.83
   6   4 -14    5.26    4.57
   6   4 -13    6.12    3.20
   6   4 -12   16.35    6.61
  -6  -4  11    2.64    2.11
   6   4 -11   10.53    5.13
  -6  -4  10   33.67    7.44
  -6  -4  10   33.10    6.82
  -6  -4   9   21.06    5.04
  -6  -4   9   21.92    5.74
  -6  -4   8    1.34    1.82
   6   4  -8    5.41    3.33
  -6  -4   8    2.73    1.78
   6   4  -7   43.71    8.41
  -6  -4   7   22.19    4.93
  -6  -4   7   36.23    6.97
   6   4  -6   70.03   10.41
  -6  -4   6   49.62    7.80
  -6  -4   5    5.42    2.80
  -6  -4   4    3.99    3.13
  -6  -4   3   40.64    6.86
  -6  -4   2   58.94    8.38
  -6  -4   2   68.65    9.13
  -6  -4   1    9.23    2.75
  -6  -4   1    9.15    3.20
  -6  -4   0   29.81    6.11
  -6  -4   0   30.74    5.97
  -6  -4  -1   27.17    5.71
  -6  -4  -1   30.24    6.11
  -6  -4  -2  107.88   12.44
  -6  -4  -2   93.26   10.77
  -6  -4  -3   64.81    9.99
  -6  -4  -3   58.29    8.73
  -6  -4  -4   11.54    3.91
  -6  -4  -4   12.22    4.59
  -6  -4  -5   12.04    4.88
  -6  -4  -6  122.14   14.69
  -6  -4  -7    4.85    3.34
  -6  -4  -8    8.89    4.60
  -6  -4  -9   24.00    7.16
  -6  -4 -10    1.14    0.78
   6   4  11    3.32    3.97
  -6  -4 -11    6.12    4.30
   6   4  12   21.67    8.32
   6   5 -15    0.72    1.12
   6   5 -14   18.44    7.49
   6   5 -13    0.83    2.00
   6   5 -12    0.01    2.80
   6   5 -11    2.18    1.72
   6   5 -10   16.14    6.44
   6   5  -9    3.27    0.59
  -6  -5   8   24.39    5.70
   6   5  -8   48.00    9.27
  -6  -5   7    1.35    1.65
   6   5  -7    3.94    2.56
  -6  -5   6    2.38    2.22
   6   5  -6   -0.01    2.03
  -6  -5   5    8.53    3.47
   6   5  -5   12.43    4.27
  -6  -5   4   17.10    4.71
   6   5  -4   15.17    4.42
  -6  -5   3    6.07    3.06
  -6  -5   3    4.98    2.28
   6   5  -3    4.65    2.20
   6   5  -2   48.23    6.88
  -6  -5   2   54.63    8.38
  -6  -5   2   60.73    8.42
   6   5  -1  107.01    9.49
  -6  -5   1  148.53   14.98
  -6  -5   1  133.22   12.71
   6   5   0   46.32    5.56
  -6  -5   0   79.74   11.22
  -6  -5   0   68.01    9.28
  -6  -5  -1   58.96    9.30
  -6  -5  -1   48.67    7.75
  -6  -5  -2  211.37   18.56
  -6  -5  -2  171.24   15.15
  -6  -5  -3   11.11    3.77
  -6  -5  -3   17.69    4.80
  -6  -5  -4  213.74   19.48
  -6  -5  -4  180.60   17.19
  -6  -5  -5   18.48    5.73
  -6  -5  -6   24.26    7.18
  -6  -5  -7   18.69    6.26
  -6  -5  -8   53.50   11.14
  -6  -5  -9    2.70    3.69
   6   5  10   20.55    7.61
  -6  -5 -10   17.60    6.83
   6   5  11    4.17    3.81
  -6  -5 -11    4.67    3.22
   6   6 -14   -0.59    2.46
   6   6 -13    3.73    2.98
   6   6 -12    0.20    1.24
   6   6 -11   -1.10    3.41
   6   6 -10    6.08    3.70
   6   6  -9    9.21    4.76
   6   6  -8   59.03   10.30
   6   6  -7    2.36    2.41
  -6  -6   6    6.30    2.68
   6   6  -6   12.74    4.79
  -6  -6   5    4.13    2.33
   6   6  -5    6.09    2.97
   6   6  -4   49.62    8.04
  -6  -6   4   31.90    6.17
   6   6  -3   43.09    7.00
  -6  -6   3   54.94    9.11
  -6  -6   3   39.21    6.97
  -6  -6   2    5.88    2.42
  -6  -6   2    3.13    2.08
   6   6  -2    3.81    2.06
  -6  -6   1   -0.75    1.49
   6   6  -1    2.69    1.73
  -6  -6   1    4.02    2.75
  -6  -6   0   39.27    6.99
  -6  -6   0   49.13    8.99
  -6  -6  -1   21.77    5.27
  -6  -6  -1   20.41    5.81
  -6  -6  -2   49.58    8.60
  -6  -6  -2   54.39    9.43
  -6  -6  -3   94.73   13.27
  -6  -6  -3   89.99   12.09
  -6  -6  -4    5.47    3.59
  -6  -6  -4    6.31    3.55
  -6  -6  -5   39.56    8.30
  -6  -6  -6   16.51    5.64
  -6  -6  -7  101.45   14.71
  -6  -6  -8    3.54    3.81
   6   6   9   45.16   11.31
  -6  -6  -9   36.62    9.77
   6   6  10    2.90    3.18
  -6  -6 -10    8.77    5.10
   6   6  11    4.62    3.41
   6   7 -13    2.77    4.11
   6   7 -12    4.03    3.63
   6   7 -11    1.17    1.23
   6   7 -10   13.25    5.66
   6   7  -9    4.51    3.00
   6   7  -8    2.97    2.38
   6   7  -7    0.71    1.64
   6   7  -6   61.65    9.78
   6   7  -5   10.88    3.72
  -6  -7   4    3.64    2.53
   6   7  -4    2.69    0.66
  -6  -7   3   11.77    3.54
   6   7  -3   10.43    3.36
  -6  -7   2    2.70    2.86
  -6  -7   2    0.42    0.65
   6   7  -2    0.11    0.61
  -6  -7   1   75.52   11.68
  -6  -7   1   31.87    6.29
  -6  -7   0   -0.76    1.53
  -6  -7   0    0.71    0.76
  -6  -7  -1    5.42    3.15
  -6  -7  -1    2.77    2.07
  -6  -7  -2    0.72    1.07
  -6  -7  -2    3.55    2.83
  -6  -7  -3   13.30    5.37
  -6  -7  -3   12.00    5.06
  -6  -7  -4   -1.49    1.28
  -6  -7  -4   -1.78    2.15
  -6  -7  -5   -0.32    1.96
  -6  -7  -6    1.78    2.18
   6   7   7   26.69    7.59
  -6  -7  -7   27.00    7.84
   6   7   8   18.82    6.85
  -6  -7  -8   15.22    6.42
   6   7   9   -0.80    1.31
  -6  -7  -9    0.46    1.11
   6   7  10    1.14    2.23
   6   7  11   -1.31    2.25
   6   8 -13    4.39    3.66
   6   8 -12    2.66    1.48
   6   8 -11    7.71    4.66
   6   8 -10   -0.67    0.75
   6   8  -9   12.75    6.16
   6   8  -8   25.79    7.53
   6   8  -7   10.86    4.67
   6   8  -6    7.62    3.24
  -6  -8   5    5.05    3.23
   6   8  -5    3.32    2.36
  -6  -8   4   20.27    5.94
   6   8  -4   13.16    4.24
  -6  -8   3    2.37    1.89
  -6  -8   2   27.67    7.43
  -6  -8   1    3.79    2.59
  -6  -8   1    6.16    3.33
  -6  -8   0   22.74    5.90
  -6  -8   0   43.08    8.81
  -6  -8  -1    3.12    2.60
  -6  -8  -1   -0.25    0.46
  -6  -8  -2   18.83    6.31
  -6  -8  -2    9.60    4.10
  -6  -8  -3    8.75    3.98
  -6  -8  -3    2.76    2.10
  -6  -8  -4   18.74    6.69
  -6  -8  -4    5.85    3.22
  -6  -8  -5    2.14    2.55
  -6  -8  -6    7.68    3.61
  -6  -8  -7   -1.03    2.12
  -6  -8  -8    0.00    0.65
  -6  -8  -9    7.77    4.91
   6   9 -12   -0.29    1.80
   6   9 -11    5.44    4.31
   6   9 -10    2.54    3.00
   6   9  -9   11.64    5.26
   6   9  -8   -1.68    3.47
   6   9  -7   28.19    7.44
  -6  -9   6    5.13    3.74
   6   9  -6    0.88    0.99
  -6  -9   5   29.85    7.96
   6   9  -5   10.01    3.97
  -6  -9   4   20.45    6.41
  -6  -9   3    1.42    2.38
  -6  -9   2   -1.99    2.22
  -6  -9   1   18.78    6.41
  -6  -9   0    1.07    1.06
  -6  -9  -1    7.76    3.80
  -6  -9  -2    8.15    4.17
  -6  -9  -2    2.39    2.36
  -6  -9  -3    4.33    3.37
  -6  -9  -3    0.92    1.27
  -6  -9  -4    8.64    4.30
  -6  -9  -4    4.63    3.05
  -6  -9  -5    7.42    3.92
  -6  -9  -6    1.06    2.68
  -6  -9  -7    1.58    2.28
  -6  -9  -8    2.37    2.71
   6  10 -11    3.04    3.06
   6  10 -10    1.03    2.84
   6  10  -9    4.31    3.58
   6  10  -8    7.57    4.18
  -6 -10   7    8.80    4.78
   6  10  -7    5.48    3.17
  -6 -10   6    1.32    1.40
  -6 -10   5    3.34    2.80
  -6 -10   4    1.67    2.35
  -6 -10   3    1.43    2.33
  -6 -10   2    0.81    1.77
  -6 -10   1   10.40    5.04
  -6 -10   0    3.86    3.43
  -6 -10  -1   -0.78    1.56
  -6 -10  -2    0.33    1.83
  -6 -10  -3   -0.75    2.25
  -6 -10  -4   -1.19    2.38
  -6 -10  -5    0.06    1.01
  -6 -10  -6    0.69    1.40
   6  11 -10    2.30    1.36
   6  11  -9   -3.14    3.38
  -6 -11   7    3.34    4.08
  -6 -11   6   -3.67    3.79
  -6 -11   5    1.57    1.71
  -6 -11   4    5.60    4.00
  -6 -11   3    2.53    2.51
  -6 -11   2    3.47    3.63
  -6 -11   1    3.77    3.50
  -6 -11   0    2.22    2.17
  -6 -11  -1   -0.62    0.70
  -6 -11  -2    1.38    2.53
  -6 -11  -3   -0.70    0.95
   7 -14  -3   -1.97    3.44
   7 -13  -6    0.10    1.99
   7 -13  -5   -1.44    2.45
   7 -13  -4   18.08    8.07
   7 -13  -3    7.49    5.05
  -7  13   2   -1.17    1.83
   7 -13  -2   -0.23    0.17
  -7  13   1    0.38    0.70
  -7  13   0    1.53    1.54
  -7  13  -1   -2.19    2.53
  -7  12   9   -0.55    0.68
  -7  12   8    3.06    3.17
  -7  12   7    0.97    1.67
   7 -12  -7    1.90    3.08
  -7  12   6   -0.69    1.63
   7 -12  -6   -1.30    2.40
  -7  12   5    1.39    3.35
   7 -12  -5    1.08    1.88
   7 -12  -4    2.52    2.95
  -7  12   3    6.37    5.22
   7 -12  -3    0.41    2.21
  -7  12   2   -0.71    1.75
   7 -12  -2    3.10    2.98
  -7  12   1    3.37    2.75
   7 -12  -1    3.40    3.43
  -7  12   0    6.78    4.20
  -7  12  -1    0.15    1.89
  -7  12  -2    5.21    5.20
  -7  12  -3    6.03    4.09
  -7  12  -4    3.54    2.36
  -7  11  10    4.38    3.55
  -7  11   9   65.07   15.07
   7 -11  -9   61.96   14.00
  -7  11   8   14.41    6.43
   7 -11  -8    9.65    5.04
  -7  11   7    0.59    2.78
   7 -11  -7   -2.93    3.21
  -7  11   6    1.68    2.28
   7 -11  -6    0.11    2.33
  -7  11   5    8.92    5.09
   7 -11  -5    9.22    5.20
  -7  11   4    2.02    3.28
  -7  11   3   13.13    5.89
  -7  11   3   17.36    7.87
  -7  11   2    8.46    4.81
  -7  11   2   12.82    6.09
   7 -11  -1   64.77   12.62
  -7  11   1   96.51   15.81
  -7  11   0    3.56    3.03
   7 -11   0    4.77    3.62
  -7  11  -1    4.28    2.94
  -7  11  -2    5.71    4.39
  -7  11  -3    6.39    2.36
  -7  11  -4    7.02    4.58
  -7  11  -5    1.57    1.34
  -7  11  -6    5.11    3.57
  -7  10  11    5.44    4.37
  -7  10  10   26.97    9.62
   7 -10 -10   19.21    8.05
  -7  10   9    2.36    3.06
  -7  10   8   22.88    7.76
  -7  10   7    1.54    3.54
  -7  10   6   42.26   11.15
  -7  10   5    6.88    5.03
  -7  10   4   21.92    7.51
  -7  10   3    0.01    0.59
  -7  10   2  189.47   21.72
  -7  10   2  188.55   21.16
  -7  10   1   86.06   14.63
  -7  10   1   77.22   13.17
  -7  10   0    1.55    1.60
  -7  10   0    0.16    0.69
  -7  10  -1    2.04    1.38
  -7  10  -2   45.47    9.60
  -7  10  -3    1.48    1.92
  -7  10  -4   12.18    5.45
  -7  10  -5   11.22    5.48
  -7  10  -6    8.59    5.94
  -7  10  -7   -3.47    4.26
  -7  10  -8    3.04    4.08
  -7   9  12   -1.71    3.32
   7  -9 -12   -2.13    2.50
  -7   9  11    1.83    3.59
  -7   9  10   15.90    7.06
  -7   9   9   29.29    9.46
  -7   9   8   21.73    7.15
  -7   9   7   51.98   12.20
  -7   9   6  102.43   16.55
  -7   9   5   74.40   13.83
  -7   9   4   22.61    7.65
  -7   9   3    0.34    0.92
  -7   9   2   -0.01    2.96
  -7   9   2    0.45    1.15
  -7   9   1   -4.09    3.08
  -7   9   1   -1.56    3.27
  -7   9   0    4.93    2.82
  -7   9   0    3.83    3.10
  -7   9  -1   14.91    5.84
  -7   9  -1   21.75    6.87
  -7   9  -2    4.70    2.47
  -7   9  -2    2.64    2.18
  -7   9  -3    3.87    3.07
  -7   9  -3    7.05    3.85
  -7   9  -4    0.21    2.63
  -7   9  -5   12.64    6.15
  -7   9  -6   24.01    8.17
  -7   9  -7    1.34    1.51
  -7   9  -8    7.54    5.10
  -7   9  -9    5.42    4.68
  -7   8  13    9.69    6.37
  -7   8  12    0.44    2.27
  -7   8  11   17.58    7.27
  -7   8  10   -2.71    1.74
  -7   8   9    0.58    1.56
  -7   8   8   90.34   15.08
  -7   8   7  192.39   21.70
  -7   8   6   18.26    6.55
  -7   8   5   18.27    7.01
  -7   8   4   10.39    4.57
  -7   8   3   51.43   10.93
  -7   8   2    4.12    3.51
  -7   8   2    4.34    2.70
  -7   8   1    7.86    4.09
  -7   8   1   10.72    5.16
  -7   8   0  130.39   16.14
  -7   8   0  137.34   16.69
  -7   8  -1  338.82   25.33
  -7   8  -1  365.52   28.33
  -7   8  -2   39.43    8.74
  -7   8  -2   42.92    9.78
  -7   8  -3    0.38    0.82
  -7   8  -3   -1.50    1.53
  -7   8  -4   28.21    7.61
  -7   8  -4   33.71    9.11
  -7   8  -5   38.85    9.12
  -7   8  -5   29.88    7.10
  -7   8  -6    1.27    1.00
  -7   8  -6    5.16    4.77
  -7   8  -7    9.96    4.70
  -7   8  -7   32.35    9.63
  -7   8  -8   -0.13    0.72
  -7   8  -8   -0.31    1.32
  -7   8  -9   50.52   11.69
  -7   8  -9   35.90   10.89
  -7   8 -10    2.89    2.57
  -7   8 -10    0.07    2.70
  -7   8 -11    6.60    4.58
  -7   8 -11    9.83    5.95
  -7   7  13    4.45    3.87
  -7   7  12    1.14    1.68
  -7   7  11   13.42    6.23
  -7   7  10   32.03    9.30
  -7   7   9    5.57    3.61
  -7   7   8    2.64    1.30
  -7   7   7   45.21   10.24
  -7   7   6  145.84   17.43
  -7   7   5   70.18   12.60
  -7   7   4    7.20    3.70
  -7   7   3   13.90    5.42
  -7   7   2   38.20    8.33
  -7   7   2   35.41    8.54
  -7   7   1    3.16    2.42
  -7   7   1    4.55    3.55
  -7   7   0   46.99    9.49
  -7   7   0   40.80    8.46
  -7   7  -1   58.19   10.27
  -7   7  -1   65.21   11.51
  -7   7  -2    4.21    2.18
  -7   7  -2    6.08    2.99
  -7   7  -3    5.72    4.85
  -7   7  -3    5.28    2.76
  -7   7  -4   -0.25    1.01
  -7   7  -4   -1.27    2.02
  -7   7  -4   -1.69    0.73
  -7   7  -5   -1.32    2.22
  -7   7  -5    0.46    0.06
  -7   7  -5   -0.57    2.18
  -7   7  -6   15.04    5.17
  -7   7  -6    9.61    4.09
  -7   7  -7    0.18    0.79
  -7   7  -7    4.78    3.48
  -7   7  -7    6.80    4.18
  -7   7  -8    1.79    2.26
  -7   7  -8   -2.85    3.33
  -7   7  -9    1.75    2.63
  -7   7  -9   -0.31    2.66
  -7   7 -10    2.63    2.81
  -7   7 -10    3.99    3.68
  -7   7 -11   -1.79    2.41
  -7   7 -11    0.33    0.53
  -7   6  14   -1.00    2.83
  -7   6  13   -2.21    2.89
  -7   6  12    0.58    1.44
  -7   6  11    2.30    2.94
  -7   6  10   10.54    5.50
  -7   6   9    3.23    3.94
  -7   6   8   40.53    8.86
  -7   6   7   67.61   11.60
  -7   6   6  227.40   21.04
  -7   6   5  578.26   33.01
  -7   6   4  362.27   26.86
  -7   6   3   49.08    9.07
  -7   6   2   13.11    5.39
  -7   6   1  147.10   16.49
  -7   6   1  133.25   14.98
  -7   6   0   75.63   12.00
  -7   6   0   69.48   11.20
  -7   6  -1    1.76    2.46
  -7   6  -1    2.62    3.38
  -7   6  -2   34.14    8.01
  -7   6  -2   40.05    8.80
  -7   6  -3  172.85   18.32
  -7   6  -3  168.94   17.69
  -7   6  -4  152.45   17.43
  -7   6  -4  149.98   17.32
  -7   6  -5   -1.70    2.12
  -7   6  -5   -1.14    1.94
  -7   6  -5   -0.77    1.67
  -7   6  -6    4.36    2.89
  -7   6  -6    0.42    1.32
  -7   6  -6    1.77    1.37
  -7   6  -7   16.05    5.31
  -7   6  -7   16.83    6.61
  -7   6  -7   11.40    5.07
  -7   6  -8    7.97    3.88
  -7   6  -8    9.73    5.13
  -7   6  -8   12.56    4.83
  -7   6  -9   -0.47    0.74
  -7   6  -9   -1.25    2.68
  -7   6 -10   -0.82    2.59
  -7   6 -10    0.08    1.01
  -7   6 -11    2.29    3.40
  -7   5  15    2.36    3.71
  -7   5  14   -1.17    2.34
  -7   5  13    8.56    5.92
  -7   5  12   26.83    8.72
  -7   5  11   13.50    4.93
  -7   5  10   12.21    5.43
  -7   5   9   34.41    8.09
  -7   5   8   26.28    7.25
  -7   5   7  106.60   14.03
  -7   5   6   19.75    5.92
  -7   5   5  143.84   15.34
  -7   5   4   -1.81    2.17
  -7   5   3  618.23   31.91
  -7   5   3  667.11   33.68
  -7   5   2   22.02    6.75
  -7   5   1  204.78   19.60
  -7   5   1  170.31   16.79
  -7   5   0    6.83    2.33
  -7   5   0   13.34    4.75
  -7   5  -1  200.80   18.79
  -7   5  -1  212.64   19.64
  -7   5  -2   18.47    5.69
  -7   5  -2   16.73    5.14
  -7   5  -3  770.79   36.91
  -7   5  -3  780.11   37.81
  -7   5  -4  179.34   18.61
  -7   5  -4  175.60   18.40
  -7   5  -5   10.57    4.36
  -7   5  -5   13.80    5.15
  -7   5  -5   10.78    4.35
  -7   5  -6   -1.79    1.95
  -7   5  -6   -2.25    2.41
  -7   5  -6   -1.03    2.16
  -7   5  -7   32.57    8.17
  -7   5  -7   36.52    8.79
  -7   5  -7   31.00    8.14
  -7   5  -8   15.06    5.69
  -7   5  -8   10.35    4.87
  -7   5  -8   23.26    7.27
  -7   5  -9    5.35    3.97
  -7   5  -9    9.18    5.04
  -7   5  -9    2.85    2.89
  -7   5 -10    3.95    3.07
  -7   5 -10    1.01    1.65
  -7   5 -10    3.35    3.65
  -7   5 -11    4.76    4.59
  -7   5 -11   -0.14    0.77
  -7   4  15   10.41    5.87
  -7   4  14    1.22    2.56
  -7   4  13   10.00    4.93
  -7   4  12   60.77   12.66
  -7   4  11    4.85    3.84
  -7   4  10   -4.68    4.00
  -7   4   9   21.65    6.42
  -7   4   8   52.08    9.77
  -7   4   7   18.55    5.87
  -7   4   6   -0.80    2.08
  -7   4   5  265.50   20.84
  -7   4   4 1251.52   45.27
  -7   4   3  992.81   38.90
  -7   4   3 1064.29   40.95
  -7   4   2    4.53    3.94
  -7   4   1   68.28   10.31
  -7   4   0   99.73   13.36
  -7   4   0   85.36   11.74
  -7   4  -1  128.78   14.84
  -7   4  -1  114.41   14.11
  -7   4  -2    3.66    2.62
  -7   4  -2    4.37    3.69
  -7   4  -3   12.15    4.19
  -7   4  -3   10.76    3.86
  -7   4  -4  174.66   17.34
  -7   4  -4  193.45   18.42
  -7   4  -5   19.77    5.88
  -7   4  -5   18.81    6.01
  -7   4  -5   27.17    6.54
  -7   4  -6   11.30    4.72
  -7   4  -6   19.19    5.97
  -7   4  -6   16.93    5.69
  -7   4  -7    1.60    1.40
  -7   4  -7    0.61    1.85
  -7   4  -7    1.18    1.05
  -7   4  -8   10.70    4.78
  -7   4  -8    5.43    3.37
  -7   4  -9   15.05    6.63
  -7   4  -9    3.06    2.35
  -7   4  -9   20.49    7.63
  -7   4 -10   17.82    7.29
  -7   4 -10   16.69    7.07
  -7   4 -11    5.13    3.83
  -7   4 -11    2.05    1.15
  -7   4 -12    5.48    5.03
  -7   4 -12    0.99    2.02
  -7   3  15   10.31    6.02
  -7   3  14    4.72    4.53
  -7   3  13    5.60    3.87
  -7   3  12   61.35   12.17
  -7   3  11    6.33    4.68
  -7   3  10    5.17    3.76
  -7   3   9   12.40    4.64
  -7   3   8   49.57    8.81
  -7   3   7   12.30    4.19
  -7   3   6   66.75    9.99
  -7   3   5   13.92    5.09
  -7   3   4   36.07    7.31
  -7   3   3  180.36   16.00
  -7   3   3  191.50   16.63
  -7   3   2  358.97   14.15
  -7   3   2  737.44   31.94
  -7   3   1   18.51    5.57
  -7   3   0   94.94   12.26
  -7   3  -1   11.05    4.57
  -7   3  -1   10.75    4.32
  -7   3  -2    2.17    1.80
  -7   3  -2    4.04    2.58
  -7   3  -3    5.27    3.56
  -7   3  -3    5.05    2.32
  -7   3  -4   24.73    6.53
  -7   3  -4   28.12    6.78
  -7   3  -5  213.97   18.83
  -7   3  -5  241.24   20.80
  -7   3  -6  215.32   20.06
  -7   3  -6  251.70   21.97
  -7   3  -7    1.72    1.69
  -7   3  -7   -1.35    2.09
  -7   3  -7    0.43    1.01
  -7   3  -8   21.24    6.81
  -7   3  -8   20.18    6.63
  -7   3  -8   16.29    5.75
  -7   3  -9    3.19    3.13
  -7   3  -9    1.28    2.10
  -7   3 -10    2.56    2.54
  -7   3 -10    1.88    1.33
  -7   3 -11    1.35    1.48
  -7   3 -11   -0.73    3.28
  -7   3 -12    2.81    4.74
  -7   3 -12    1.65    2.56
  -7   3 -13    1.48    1.76
   7  -2 -16    1.62    0.23
  -7   2  16    4.57    3.53
  -7   2  15   -1.19    2.27
  -7   2  14   10.51    5.75
  -7   2  13    0.52    1.02
  -7   2  12   63.61   12.22
  -7   2  11    5.46    4.07
  -7   2  10  273.93   22.92
  -7   2   9  248.32   21.07
  -7   2   8   38.40    7.88
  -7   2   7  196.78   17.46
  -7   2   6   71.84   10.14
  -7   2   5  198.80   17.55
  -7   2   4    4.18    2.48
  -7   2   4    9.23    3.73
  -7   2   3   40.63    7.71
  -7   2   3   35.80    6.81
  -7   2   2  543.64   19.83
  -7   2   2  580.19   28.32
  -7   2   1 1035.11   27.81
  -7   2   1 1610.08   48.37
  -7   2   0   94.06    7.83
  -7   2   0  155.56   15.61
  -7   2  -1   15.22    4.62
  -7   2  -2    3.66    1.95
  -7   2  -2    0.55    1.94
  -7   2  -3   48.89    8.67
  -7   2  -3   57.01    9.37
  -7   2  -4   22.48    6.30
  -7   2  -4   22.11    5.91
  -7   2  -5   38.51    7.98
  -7   2  -5   20.19    5.57
  -7   2  -6    4.22    2.98
  -7   2  -6    2.41    2.26
  -7   2  -7   -0.36    1.52
  -7   2  -7    1.63    1.43
  -7   2  -7    0.50    1.55
  -7   2  -8   -0.64    0.21
  -7   2  -8    2.75    2.53
  -7   2  -9   18.39    6.86
  -7   2  -9   19.74    6.94
  -7   2 -10   14.51    6.38
  -7   2 -10   23.74    8.29
  -7   2 -11   10.59    5.46
  -7   2 -11    6.69    4.24
  -7   2 -12    0.18    1.78
  -7   2 -12   -1.46    3.06
  -7   2 -13    0.28    0.39
   7  -1 -16    1.31    2.68
  -7   1  16    3.39    2.91
  -7   1  15   23.35    8.45
  -7   1  14   21.51    7.22
  -7   1  13   -0.76    1.86
  -7   1  12   10.97    4.56
  -7   1  11   11.52    5.16
  -7   1  10    7.23    3.11
  -7   1   9   13.82    4.64
  -7   1   8   30.79    7.57
  -7   1   7   63.59   10.02
  -7   1   6   33.25    7.02
  -7   1   5   23.70    6.17
  -7   1   5   25.73    6.03
  -7   1   4   17.09    4.93
  -7   1   4    8.66    3.55
  -7   1   3   86.79   10.58
  -7   1   2  391.29   18.28
  -7   1   2  401.16   23.30
  -7   1   1  311.26   16.57
  -7   1   1  328.65   22.17
  -7   1   0  331.69   16.53
  -7   1   0  425.70   25.11
  -7   1  -1  115.67    9.87
  -7   1  -1  182.74   16.14
  -7   1  -2   -1.55    2.28
  -7   1  -3   32.66    7.46
  -7   1  -4    1.94    0.97
  -7   1  -4   -1.55    1.23
  -7   1  -5   47.64    8.95
  -7   1  -5   32.69    6.88
  -7   1  -6   62.47    9.55
  -7   1  -6   96.07   12.82
  -7   1  -7   52.70    9.78
  -7   1  -8   58.82   11.27
  -7   1  -8   63.04   11.77
  -7   1  -9    9.86    4.77
  -7   1  -9   14.71    5.99
  -7   1 -10    2.93    3.74
  -7   1 -10    1.69    3.16
  -7   1 -11    7.65    4.18
  -7   1 -11    4.83    3.47
  -7   1 -12    6.86    5.32
  -7   1 -12   -1.33    3.39
   7   0 -16    8.41    6.10
  -7   0  16   -0.60    0.76
   7   0 -15   -3.11    4.01
  -7   0  15    2.24    3.31
  -7   0  14    6.30    3.74
  -7   0  13    1.02    2.58
  -7   0  12    4.11    3.12
  -7   0  11    4.24    3.09
  -7   0  10    3.50    3.02
  -7   0   9   18.82    5.24
  -7   0   8   97.34   12.26
  -7   0   7  224.40   18.08
  -7   0   6   46.31    8.72
  -7   0   6   40.28    7.74
  -7   0   5  115.55   12.65
  -7   0   5  114.02   12.65
  -7   0   4  182.85   15.39
  -7   0   4  188.81   15.93
  -7   0   3   21.53    6.01
  -7   0   2  674.35   25.34
  -7   0   2  720.67   32.51
  -7   0   1   16.51    3.96
  -7   0   1   24.44    5.86
  -7   0   0   81.00    8.77
  -7   0   0   85.89   10.89
  -7   0  -1  151.81   12.49
  -7   0  -1  156.45   14.94
  -7   0  -2  609.93   25.55
  -7   0  -2  562.58   29.37
  -7   0  -3   77.30   10.89
  -7   0  -4  401.14   24.94
  -7   0  -5   29.09    6.84
  -7   0  -6   57.96   10.15
  -7   0  -7    1.73    2.75
  -7   0  -8  100.02   14.77
  -7   0  -9   29.57    8.22
  -7   0 -10   13.76    6.37
  -7   0 -10   22.17    8.12
  -7   0 -11   -0.24    0.72
  -7   0 -11    0.92    2.56
  -7   0 -12   -1.02    1.65
  -7   0 -12   -1.75    1.16
   7   1 -16    8.84    6.31
  -7  -1  16    9.29    5.52
   7   1 -15   -4.80    3.73
  -7  -1  15    0.54    1.06
   7   1 -14    1.75    1.69
  -7  -1  14    0.92    1.06
  -7  -1  13    2.33    2.45
  -7  -1  12   34.77    8.36
  -7  -1  11    7.89    3.89
  -7  -1  10   67.47   10.69
  -7  -1   9   16.96    5.33
  -7  -1   8   84.96   11.51
  -7  -1   7   86.20   10.91
  -7  -1   7   87.02   11.82
  -7  -1   6  136.19   14.03
  -7  -1   6  138.22   14.32
  -7  -1   5   32.57    6.38
  -7  -1   5   37.57    7.29
  -7  -1   4   39.02    7.09
  -7  -1   3  461.99   25.86
  -7  -1   2   48.57    8.56
  -7  -1   2   37.08    6.38
  -7  -1   1   31.70    6.00
  -7  -1   1   30.96    6.66
  -7  -1   0  755.50   29.44
  -7  -1   0  772.52   32.75
  -7  -1  -1 1443.92   41.15
  -7  -1  -1 1405.08   45.47
  -7  -1  -2  471.95   23.92
  -7  -1  -2  435.93   25.36
  -7  -1  -3   64.69    9.96
  -7  -1  -4   -1.04    0.70
  -7  -1  -5   81.46   11.54
  -7  -1  -6    0.43    0.46
  -7  -1  -7   27.32    7.40
  -7  -1  -8   21.74    7.13
  -7  -1  -9   53.27   11.49
  -7  -1 -10    5.03    3.34
  -7  -1 -11    0.09    1.31
  -7  -1 -12    1.52    2.80
   7   2 -15    6.30    4.55
  -7  -2  15   -0.45    1.88
   7   2 -14   -2.84    4.66
  -7  -2  14    1.82    1.66
   7   2 -13    3.76    1.94
  -7  -2  13    3.84    2.86
   7   2 -12   45.44   11.70
  -7  -2  12   23.75    6.74
  -7  -2  11    1.53    1.61
  -7  -2  10    0.19    1.23
  -7  -2   9   17.30    5.32
  -7  -2   8   12.85    4.32
  -7  -2   8    9.03    4.03
  -7  -2   7  112.91   12.77
  -7  -2   7  132.35   14.26
  -7  -2   6   12.75    4.68
  -7  -2   6    9.77    3.51
  -7  -2   5   -3.45    3.04
  -7  -2   4   32.24    6.75
  -7  -2   3   36.06    7.48
  -7  -2   2   19.75    4.82
  -7  -2   2   17.47    5.19
  -7  -2   1  249.74   17.57
  -7  -2   1  243.47   18.52
  -7  -2   0   13.25    4.33
  -7  -2   0   20.33    5.11
  -7  -2  -1   61.93    8.92
  -7  -2  -1   65.65    9.89
  -7  -2  -2   33.96    7.07
  -7  -2  -2   34.38    6.78
  -7  -2  -3    9.25    4.15
  -7  -2  -3   11.49    4.45
  -7  -2  -4   39.53    7.70
  -7  -2  -5  155.74   15.84
  -7  -2  -6    1.99    2.38
  -7  -2  -7   17.62    5.71
  -7  -2  -8    3.00    2.15
  -7  -2  -9    9.40    4.68
  -7  -2 -10   -2.16    3.14
  -7  -2 -11   17.69    7.49
   7   3 -15   15.10    9.21
   7   3 -14    4.41    4.76
   7   3 -13    6.36    4.56
   7   3 -12    1.34    2.06
  -7  -3  12   -0.04    0.07
   7   3 -11   26.43    8.87
  -7  -3  11   11.24    4.51
  -7  -3  10    1.33    1.19
  -7  -3  10    0.13    1.26
   7   3 -10    3.59    2.98
  -7  -3   9   55.87    9.19
  -7  -3   9   59.31   10.10
  -7  -3   8   13.14    4.29
  -7  -3   8    7.95    3.51
  -7  -3   7   66.65    9.50
  -7  -3   7   71.07   10.45
  -7  -3   6    1.19    2.00
  -7  -3   5  373.58   24.25
  -7  -3   4    8.13    3.53
  -7  -3   3  144.56   14.36
  -7  -3   2  237.22   17.70
  -7  -3   2  249.84   18.85
  -7  -3   1  158.14   14.94
  -7  -3   1  134.22   13.99
  -7  -3   0  192.79   16.68
  -7  -3   0  179.43   16.31
  -7  -3  -1    6.24    3.01
  -7  -3  -1    8.27    3.34
  -7  -3  -2   13.71    4.70
  -7  -3  -2   16.25    4.37
  -7  -3  -3  344.47   23.60
  -7  -3  -3  287.42   20.73
  -7  -3  -4  288.37   21.31
  -7  -3  -5   30.33    6.82
  -7  -3  -6   23.08    6.81
  -7  -3  -7    1.15    0.93
  -7  -3  -8   12.11    5.04
  -7  -3  -9    0.65    1.59
  -7  -3 -10   -0.32    1.00
  -7  -3 -11    5.67    4.51
   7   4 -14   22.27    9.23
   7   4 -13    5.15    4.51
   7   4 -12    2.29    1.36
   7   4 -11   -1.37    2.58
   7   4 -10   81.27   13.99
  -7  -4  10   32.87    7.70
  -7  -4   9   26.45    6.68
  -7  -4   9   27.23    6.53
  -7  -4   8   40.49    7.46
  -7  -4   8   43.02    8.32
  -7  -4   7   49.52    8.85
  -7  -4   6   19.62    5.48
  -7  -4   5    6.27    2.95
  -7  -4   4   73.30   10.25
  -7  -4   3   75.93   10.50
  -7  -4   3   72.40   10.13
  -7  -4   2    3.62    2.76
  -7  -4   2    3.07    2.46
  -7  -4   1   39.12    7.71
  -7  -4   1   39.32    7.97
  -7  -4   0   22.08    5.47
  -7  -4   0   23.16    5.80
  -7  -4  -1    1.35    1.58
  -7  -4  -1    0.01    1.88
  -7  -4  -2  212.00   19.17
  -7  -4  -2  167.07   15.77
  -7  -4  -3   13.87    4.41
  -7  -4  -3   18.12    6.19
  -7  -4  -4    8.33    4.47
  -7  -4  -4   14.23    5.83
  -7  -4  -5    8.07    3.54
  -7  -4  -6    7.81    4.32
  -7  -4  -7    3.35    3.34
  -7  -4  -8   34.63    8.88
  -7  -4  -9    3.29    2.59
  -7  -4 -10    8.27    4.63
   7   5 -14   -2.13    1.15
   7   5 -13   -0.34    2.59
   7   5 -12    3.45    3.20
   7   5 -11   -6.05    3.51
   7   5 -10   62.49   12.34
   7   5  -9   26.41    7.09
  -7  -5   8    1.08    1.54
   7   5  -8    1.59    2.71
  -7  -5   7    5.21    3.07
   7   5  -7   10.48    4.34
  -7  -5   6    0.97    1.08
   7   5  -6    0.36    1.55
  -7  -5   5    1.31    1.34
   7   5  -5    1.92    2.06
  -7  -5   4   14.31    4.38
   7   5  -4   21.40    5.75
  -7  -5   3   27.06    6.61
  -7  -5   3   32.25    6.72
   7   5  -3   26.09    5.86
  -7  -5   2    9.94    4.20
  -7  -5   2    5.73    2.87
   7   5  -2    6.72    2.99
  -7  -5   1   10.68    3.79
   7   5  -1    9.64    2.92
  -7  -5   1   13.47    5.99
  -7  -5   0   13.35    4.67
  -7  -5   0    9.62    3.48
  -7  -5  -1    8.74    3.63
  -7  -5  -1    6.47    3.33
  -7  -5  -2   37.86    7.65
  -7  -5  -2   50.73    9.39
  -7  -5  -3  132.07   15.98
  -7  -5  -3  111.05   13.55
  -7  -5  -4    1.55    2.47
  -7  -5  -4    3.42    2.14
  -7  -5  -5    1.33    1.16
  -7  -5  -6   49.55   10.27
  -7  -5  -7   91.14   14.48
  -7  -5  -8   -1.02    1.88
  -7  -5  -9   20.93    7.52
   7   6 -13    7.26    4.94
   7   6 -12    3.15    3.79
   7   6 -11    4.75    4.19
   7   6 -10   25.77    8.14
   7   6  -9    1.36    2.00
   7   6  -8   19.82    6.16
   7   6  -7    7.25    3.61
   7   6  -6    0.56    1.38
  -7  -6   5   20.44    5.62
   7   6  -5   36.22    7.40
  -7  -6   4    3.31    1.65
  -7  -6   4    1.46    0.75
   7   6  -4    1.58    0.76
  -7  -6   3   40.66    8.27
  -7  -6   3   20.74    5.30
   7   6  -3   28.48    5.83
  -7  -6   2    1.62    0.75
  -7  -6   2    1.03    1.78
  -7  -6   1  136.04   16.08
  -7  -6   1   98.24   12.20
  -7  -6   0   90.34   12.68
  -7  -6   0   67.36    9.93
  -7  -6  -1    6.75    3.50
  -7  -6  -1    3.70    3.17
  -7  -6  -2   38.57    8.07
  -7  -6  -2   57.17   10.70
  -7  -6  -3   -0.27    0.60
  -7  -6  -3   -0.37    2.24
  -7  -6  -4   -0.77    1.69
  -7  -6  -4    2.86    2.57
  -7  -6  -5   56.47   11.30
  -7  -6  -6   63.54   11.86
  -7  -6  -7   -0.60    2.32
  -7  -6  -8    7.92    4.65
   7   6   9    0.53    0.50
  -7  -6  -9    1.72    3.04
   7   6  10    0.85    1.43
   7   7 -13    2.62    3.26
   7   7 -12    3.99    2.67
   7   7 -11   13.89    5.62
   7   7 -10    4.85    3.33
   7   7  -9   -1.40    2.65
   7   7  -8   52.83   10.80
   7   7  -7   14.77    6.01
   7   7  -6    2.35    2.39
  -7  -7   5   52.23   10.11
   7   7  -5   21.75    5.74
  -7  -7   4   -0.78    1.84
   7   7  -4    1.92    2.14
  -7  -7   3   -0.39    1.28
  -7  -7   3    0.73    1.27
  -7  -7   2   22.19    5.66
  -7  -7   2   52.93   10.53
  -7  -7   1    5.33    2.63
  -7  -7   1   10.61    4.50
  -7  -7   0    7.29    3.24
  -7  -7   0   12.02    5.00
  -7  -7  -1    1.40    1.53
  -7  -7  -1    0.12    0.45
  -7  -7  -2   10.77    4.65
  -7  -7  -2   14.30    5.62
  -7  -7  -3    7.05    4.38
  -7  -7  -3    0.99    0.99
  -7  -7  -4    1.84    0.54
  -7  -7  -4    1.90    2.15
  -7  -7  -5    7.01    4.41
  -7  -7  -6   13.61    5.25
  -7  -7  -7    6.67    4.33
   7   7   8   -0.27    1.05
  -7  -7  -8   -0.94    2.26
   7   7   9    6.32    4.64
   7   8 -12   -0.90    2.24
   7   8 -11    0.51    1.57
   7   8 -10    2.83    3.78
   7   8  -9   10.70    5.31
   7   8  -8   17.75    6.45
   7   8  -7    0.30    1.92
  -7  -8   6    3.43    1.86
   7   8  -6    0.81    1.49
  -7  -8   5    9.13    4.21
   7   8  -5    1.40    1.07
  -7  -8   4    1.05    1.40
  -7  -8   3    9.76    5.15
  -7  -8   2    3.27    3.24
  -7  -8   1    3.64    3.45
  -7  -8   0    0.78    1.48
  -7  -8   0    4.38    2.90
  -7  -8  -1    1.45    2.11
  -7  -8  -1    0.35    2.75
  -7  -8  -2   14.03    5.86
  -7  -8  -2    6.94    3.67
  -7  -8  -3    2.13    2.41
  -7  -8  -3    2.27    2.77
  -7  -8  -4    1.02    2.91
  -7  -8  -4    2.40    2.92
  -7  -8  -5   13.89    5.56
  -7  -8  -6    1.07    1.44
  -7  -8  -7   -1.47    2.10
   7   9 -11    3.19    3.98
   7   9 -10    4.88    3.75
   7   9  -9   13.67    5.73
   7   9  -8   14.91    5.86
  -7  -9   7    7.21    3.44
   7   9  -7    4.70    3.68
  -7  -9   6    2.58    1.58
  -7  -9   5   39.92    9.29
  -7  -9   4   12.43    6.07
  -7  -9   3   44.04   10.56
  -7  -9   2   58.97   11.84
  -7  -9   1   -0.43    2.13
  -7  -9   0    0.68    1.60
  -7  -9  -1   18.35    6.37
  -7  -9  -2   18.22    6.90
  -7  -9  -2    4.79    2.61
  -7  -9  -3    1.69    3.57
  -7  -9  -3    1.33    2.20
  -7  -9  -4    4.24    4.55
  -7  -9  -4    1.00    2.00
  -7  -9  -5   -0.28    0.95
  -7  -9  -6    1.90    2.65
   7  10 -10    3.97    3.28
   7  10  -9    5.00    3.52
  -7 -10   8    4.77    4.01
  -7 -10   7   -0.09    1.60
  -7 -10   6   -1.76    3.48
  -7 -10   5    7.15    3.89
  -7 -10   4    8.14    5.25
  -7 -10   3   13.01    5.88
  -7 -10   2    2.19    2.07
  -7 -10   1    4.08    3.40
  -7 -10   0   -1.88    3.02
  -7 -10  -1    6.26    4.27
  -7 -10  -2    5.92    4.73
  -7 -10  -3    0.69    1.24
  -7 -11   3    3.78    4.05
  -7 -11   2    0.51    1.54
   8 -13  -4   -0.65    1.44
   8 -13  -3    1.83    2.69
  -8  12   8    4.98    4.90
  -8  12   7   -0.02    1.38
  -8  12   6   -0.87    1.70
   8 -12  -6    4.70    4.04
   8 -12  -5    0.41    1.80
   8 -12  -4    2.64    3.16
   8 -12  -3   -0.61    1.95
  -8  12   2    3.98    3.60
   8 -12  -2   -0.29    1.04
  -8  12   1   -1.70    0.99
  -8  12   0   10.62    6.55
  -8  12  -1    5.27    4.83
  -8  11   9    2.58    3.60
  -8  11   8    0.25    1.09
  -8  11   7    4.69    4.05
  -8  11   6    2.87    3.42
  -8  11   5   -0.82    2.66
  -8  11   4    0.92    1.49
  -8  11   3    1.60    2.80
  -8  11   2    1.74    1.27
  -8  11   2    0.27    1.73
  -8  11   1    8.63    5.09
  -8  11   0   -2.83    1.72
  -8  11  -1   15.44    6.39
  -8  11  -2    3.98    3.75
  -8  11  -3   31.49    9.91
  -8  11  -4    6.40    4.73
  -8  10  10    4.75    4.66
  -8  10   9    5.32    4.53
  -8  10   8    1.32    2.50
  -8  10   7   -2.14    2.84
  -8  10   6   43.68   11.86
  -8  10   5   25.62    9.31
  -8  10   4   18.88    7.62
  -8  10   3   46.89   11.31
  -8  10   2    5.60    2.41
  -8  10   2   10.46    6.12
  -8  10   1   11.15    5.29
  -8  10   1    6.96    4.46
  -8  10   0    6.70    4.92
  -8  10   0    5.92    2.06
  -8  10  -1   10.98    5.65
  -8  10  -2    3.98    2.66
  -8  10  -3    4.33    2.97
  -8  10  -4    4.44    3.35
  -8  10  -5   36.35   10.59
  -8  10  -6   -0.66    3.04
  -8   9  11    0.86    2.50
  -8   9  10   13.06    7.26
  -8   9   9    4.92    4.62
  -8   9   8    6.02    5.07
  -8   9   7   13.55    6.18
  -8   9   6   54.60   13.50
  -8   9   5    0.25    1.92
  -8   9   4   25.61    8.67
  -8   9   4   26.32    8.59
  -8   9   3    1.23    3.68
  -8   9   2   28.03    8.15
  -8   9   2   29.34    9.07
  -8   9   1    2.56    2.98
  -8   9   1    4.11    3.60
  -8   9   0    7.80    4.82
  -8   9   0    6.00    3.45
  -8   9  -1   10.06    5.53
  -8   9  -1    5.95    5.02
  -8   9  -2    0.57    2.13
  -8   9  -2   -0.02    0.95
  -8   9  -3   12.27    4.30
  -8   9  -3    3.69    3.18
  -8   9  -4    4.25    3.77
  -8   9  -5   22.90    8.09
  -8   9  -6    4.28    4.25
  -8   9  -7    4.08    4.00
  -8   9  -8    9.06    4.89
  -8   8  12    0.89    2.21
  -8   8  11    0.65    0.60
  -8   8  10   -1.29    1.88
  -8   8   9    3.01    3.53
  -8   8   8   25.11    8.15
  -8   8   7   12.10    6.38
  -8   8   6    6.28    5.57
  -8   8   5    8.53    4.89
  -8   8   4   31.14    8.77
  -8   8   3    6.07    4.85
  -8   8   2   -2.01    3.56
  -8   8   1   20.17    7.37
  -8   8   1   18.74    6.83
  -8   8   0   -3.87    4.29
  -8   8   0   -4.43    4.21
  -8   8  -1   37.38    9.59
  -8   8  -1   36.04    9.53
  -8   8  -2    6.12    4.46
  -8   8  -2    5.74    3.63
  -8   8  -3   36.26    9.29
  -8   8  -3   31.98    9.11
  -8   8  -4    5.53    2.85
  -8   8  -4    5.41    3.88
  -8   8  -5   40.74   10.85
  -8   8  -5   16.63    6.46
  -8   8  -6   17.32    7.29
  -8   8  -7   14.53    5.73
  -8   8  -7   23.16    8.24
  -8   8  -8   30.54    8.98
  -8   8  -8   50.75   12.75
  -8   8  -9    8.93    4.65
  -8   8  -9   11.66    6.53
  -8   8 -10   11.86    6.32
  -8   7  13    2.54    4.09
  -8   7  12    4.08    4.04
  -8   7  11    6.49    4.40
  -8   7  10   13.42    6.11
  -8   7   9    6.72    3.64
  -8   7   8   18.76    6.83
  -8   7   7   30.30    8.51
  -8   7   6    1.38    1.30
  -8   7   5    3.19    3.80
  -8   7   4   79.26   13.68
  -8   7   4   79.73   13.19
  -8   7   3   88.21   14.51
  -8   7   2   -1.16    3.63
  -8   7   1   34.29    8.92
  -8   7   1   20.04    7.11
  -8   7   0   28.57    8.32
  -8   7   0   25.67    7.45
  -8   7  -1   36.06    9.63
  -8   7  -1   40.56    9.68
  -8   7  -2   16.68    6.03
  -8   7  -2   21.28    7.11
  -8   7  -3   43.54   10.20
  -8   7  -3   40.73    9.87
  -8   7  -4    3.14    3.50
  -8   7  -4    1.45    2.86
  -8   7  -5   29.36    8.75
  -8   7  -5   23.77    7.79
  -8   7  -6    5.80    3.94
  -8   7  -6    4.05    3.72
  -8   7  -7   40.96   10.02
  -8   7  -7   57.31   11.83
  -8   7  -7   47.62   11.59
  -8   7  -8    0.13    1.16
  -8   7  -8    1.13    0.97
  -8   7  -9    7.19    4.78
  -8   7  -9    6.11    4.70
  -8   7 -10    0.84    2.44
  -8   7 -10   -0.75    0.77
  -8   6  13    4.31    4.34
  -8   6  12   -0.43    1.68
  -8   6  11   29.08    8.77
  -8   6  10   19.54    7.44
  -8   6   9    6.68    4.31
  -8   6   8   -1.09    1.62
  -8   6   7    7.29    4.00
  -8   6   6    1.64    1.41
  -8   6   5   51.17   11.00
  -8   6   4   48.54   10.13
  -8   6   4   43.03    9.38
  -8   6   3   -0.24    1.97
  -8   6   2   13.28    5.45
  -8   6   1    2.26    3.22
  -8   6   0    3.02    1.62
  -8   6   0    3.98    2.78
  -8   6  -1   25.96    7.60
  -8   6  -1   30.18    8.07
  -8   6  -2   27.16    8.15
  -8   6  -2   24.23    7.53
  -8   6  -3    2.02    2.41
  -8   6  -3   -4.33    4.09
  -8   6  -4    5.78    3.28
  -8   6  -4   10.58    5.20
  -8   6  -5    0.27    1.96
  -8   6  -5    0.84    2.06
  -8   6  -6    7.31    4.62
  -8   6  -6    4.19    3.03
  -8   6  -7    7.11    3.45
  -8   6  -7    5.67    3.94
  -8   6  -7    7.03    4.39
  -8   6  -8    1.83    1.97
  -8   6  -8   -3.18    3.05
  -8   6  -8    2.94    3.25
  -8   6  -9   -1.18    2.44
  -8   6  -9    0.24    1.66
  -8   6  -9   -2.28    3.30
  -8   6 -10    3.40    3.94
  -8   5  14    3.20    4.03
  -8   5  13    8.98    5.14
  -8   5  12   21.20    7.29
  -8   5  11    0.04    0.93
  -8   5  10    3.95    3.69
  -8   5   9   27.39    8.27
  -8   5   8    3.75    2.96
  -8   5   7   30.87    8.25
  -8   5   6    4.34    3.10
  -8   5   5   74.00   12.48
  -8   5   4   61.11   10.87
  -8   5   4   65.59   11.94
  -8   5   3   31.14    8.26
  -8   5   2    8.99    4.27
  -8   5   1  221.58   20.73
  -8   5   0   99.04   14.60
  -8   5  -1   13.67    5.42
  -8   5  -1   11.61    5.46
  -8   5  -2    0.31    2.24
  -8   5  -2   -0.48    2.22
  -8   5  -3   93.13   13.88
  -8   5  -3   85.48   13.78
  -8   5  -4   10.82    5.26
  -8   5  -4    8.17    3.87
  -8   5  -5   54.98   11.26
  -8   5  -5   52.26   10.88
  -8   5  -6   23.75    7.05
  -8   5  -6   16.70    6.20
  -8   5  -7   19.16    6.79
  -8   5  -7   31.30    8.74
  -8   5  -7   34.94    9.18
  -8   5  -8   -1.03    2.87
  -8   5  -8    0.73    2.16
  -8   5  -8    0.02    0.55
  -8   5  -9    6.59    3.68
  -8   5  -9    8.51    5.20
  -8   5 -10    1.33    2.12
  -8   5 -10    5.84    4.38
  -8   4  14    1.88    2.20
  -8   4  13   -4.63    4.67
  -8   4  12   20.11    7.78
  -8   4  11    0.88    3.02
  -8   4  10   62.00   12.09
  -8   4   9    5.97    2.87
  -8   4   8  113.96   15.51
  -8   4   7   66.70   11.45
  -8   4   6   53.11   10.57
  -8   4   5  124.96   15.67
  -8   4   4    2.01    1.13
  -8   4   4    2.11    1.79
  -8   4   3   32.58    7.07
  -8   4   2  349.54   25.15
  -8   4   1  275.62   23.09
  -8   4   0   12.31    5.58
  -8   4  -1  136.90   16.70
  -8   4  -1  121.39   15.74
  -8   4  -2    2.01    2.80
  -8   4  -2   -2.26    3.46
  -8   4  -3  211.50   20.98
  -8   4  -3  220.52   21.50
  -8   4  -4   19.70    6.51
  -8   4  -4   18.94    6.38
  -8   4  -5    6.46    3.72
  -8   4  -5    1.29    0.84
  -8   4  -6   -0.14    2.69
  -8   4  -6    1.02    0.63
  -8   4  -7   -0.58    1.83
  -8   4  -7    1.24    1.79
  -8   4  -8   15.13    6.19
  -8   4  -8   18.18    6.68
  -8   4  -9   -5.05    4.25
  -8   4  -9   -2.40    3.88
  -8   4 -10    4.21    4.98
  -8   4 -10    1.09    0.73
  -8   4 -11    2.03    3.85
  -8   4 -12    2.49    3.79
  -8   3  15    2.14    2.48
  -8   3  14   -1.62    3.58
  -8   3  13    3.78    4.76
  -8   3  12    0.56    1.57
  -8   3  11    2.98    2.56
  -8   3  10   28.45    8.26
  -8   3   9   88.45   13.40
  -8   3   8   15.75    5.77
  -8   3   7    7.50    3.55
  -8   3   6    3.28    3.43
  -8   3   5   22.51    6.16
  -8   3   5   21.90    6.72
  -8   3   4  275.45   21.84
  -8   3   4  304.14   23.01
  -8   3   3   -1.33    2.90
  -8   3   2   38.70    8.12
  -8   3   1    1.81    1.66
  -8   3   0   34.54    8.51
  -8   3  -1   71.20   11.65
  -8   3  -2    2.48    0.87
  -8   3  -3   12.04    5.31
  -8   3  -3    8.25    4.07
  -8   3  -4    4.11    3.21
  -8   3  -4    4.31    2.80
  -8   3  -5    2.39    1.68
  -8   3  -5   -0.92    1.12
  -8   3  -6    4.93    2.76
  -8   3  -6    0.57    0.81
  -8   3  -7    0.83    1.26
  -8   3  -8   31.24    8.84
  -8   3  -9   -1.91    1.72
  -8   3  -9   -0.49    2.26
  -8   3 -10   12.53    6.92
  -8   3 -10    9.82    5.90
  -8   3 -11    5.66    6.05
  -8   2  15   15.18    6.91
  -8   2  14    2.10    1.85
  -8   2  13    4.75    3.71
  -8   2  12    3.47    2.53
  -8   2  11   29.24    7.78
  -8   2  10   24.88    7.38
  -8   2   9   15.39    5.40
  -8   2   8    4.22    3.13
  -8   2   7  122.85   15.02
  -8   2   6    4.73    2.43
  -8   2   6    4.06    3.13
  -8   2   5  169.67   17.12
  -8   2   5  166.59   17.36
  -8   2   4   18.32    5.35
  -8   2   3   57.63   10.09
  -8   2   2  389.89   26.11
  -8   2   1   12.84    4.72
  -8   2   0   92.14   12.89
  -8   2  -1  277.27   22.15
  -8   2  -2   16.07    5.04
  -8   2  -3    1.03    2.42
  -8   2  -4    4.00    3.74
  -8   2  -4    0.05    0.58
  -8   2  -5  109.73   14.37
  -8   2  -5  183.71   19.44
  -8   2  -6   57.95   11.18
  -8   2  -7    2.91    1.62
  -8   2  -8   51.81   11.47
  -8   2  -9    6.86    4.44
  -8   2 -10   -2.75    3.22
  -8   2 -11    7.90    5.05
  -8   1  15   -0.58    1.61
  -8   1  14    1.57    2.06
  -8   1  13    2.35    3.29
  -8   1  12   52.30   11.27
  -8   1  11    5.61    3.60
  -8   1  10   65.24   11.60
  -8   1   9   48.71   10.04
  -8   1   8   32.44    7.54
  -8   1   7    2.09    1.13
  -8   1   6  208.17   19.24
  -8   1   6  227.18   20.51
  -8   1   5   12.27    5.36
  -8   1   5   13.32    4.45
  -8   1   4   12.27    4.58
  -8   1   3    9.68    3.62
  -8   1   2  178.93   13.39
  -8   1   2  288.43   22.66
  -8   1   1   47.16    9.09
  -8   1   1   46.41    6.92
  -8   1   0  233.72   15.47
  -8   1   0  221.18   19.41
  -8   1  -1   19.51    5.80
  -8   1  -2   16.45    5.19
  -8   1  -3   37.25    8.71
  -8   1  -4    0.92    1.68
  -8   1  -5    1.48    1.88
  -8   1  -6    8.46    3.74
  -8   1  -7    1.88    3.35
  -8   1  -8   48.04   10.98
  -8   1  -9    4.56    3.96
  -8   1 -10   -0.54    1.52
  -8   1 -11    5.33    4.87
  -8   0  16    2.27    3.37
   8   0 -15    0.81    2.69
  -8   0  15    2.20    3.58
  -8   0  14    1.61    2.23
  -8   0  13   -1.93    2.30
  -8   0  12    2.61    2.77
  -8   0  11   13.34    6.17
  -8   0  10   12.04    4.69
  -8   0   9    1.69    3.06
  -8   0   8   57.92   10.33
  -8   0   7  161.28   16.84
  -8   0   7  151.46   16.77
  -8   0   6    5.47    3.85
  -8   0   6   -0.60    1.87
  -8   0   5   12.32    4.82
  -8   0   4   94.22   12.56
  -8   0   3   22.34    6.04
  -8   0   2    4.72    2.15
  -8   0   2    8.36    4.56
  -8   0   1    6.77    2.88
  -8   0   1    5.45    3.11
  -8   0   0  311.57   18.89
  -8   0   0  324.54   23.43
  -8   0  -1  230.88   16.55
  -8   0  -1  251.32   20.89
  -8   0  -2    8.63    3.49
  -8   0  -2    6.34    2.81
  -8   0  -3    3.00    2.27
  -8   0  -4   51.63    9.78
  -8   0  -5   58.89   10.62
  -8   0  -6    3.47    2.75
  -8   0  -7   10.18    4.74
  -8   0  -8   17.67    6.92
  -8   0  -9   19.61    7.36
  -8   0 -10   14.49    6.83
  -8  -1  16   -0.22    1.24
   8   1 -15   -0.67    3.08
  -8  -1  15    0.55    2.68
   8   1 -14   15.63    8.49
  -8  -1  14    0.99    1.37
  -8  -1  13    5.89    4.12
  -8  -1  12    5.02    2.50
  -8  -1  11    0.73    2.04
  -8  -1  10   19.32    6.55
  -8  -1   9   23.99    7.53
  -8  -1   9   19.23    6.05
  -8  -1   8    1.34    1.73
  -8  -1   8    1.48    0.34
  -8  -1   7  112.51   13.93
  -8  -1   7  113.31   14.27
  -8  -1   6    5.52    3.15
  -8  -1   6    1.29    0.89
  -8  -1   5   92.07   12.59
  -8  -1   4   -1.97    3.20
  -8  -1   3  274.31   18.90
  -8  -1   3  308.43   23.50
  -8  -1   2   90.36   10.58
  -8  -1   2  105.57   13.37
  -8  -1   1  145.80   14.21
  -8  -1   1  139.35   15.49
  -8  -1   0   42.27    8.43
  -8  -1   0   42.37    7.38
  -8  -1  -1   10.62    4.34
  -8  -1  -1   10.14    4.04
  -8  -1  -2    0.01    0.46
  -8  -1  -2   -0.94    1.66
  -8  -1  -3  295.46   22.83
  -8  -1  -4   90.95   12.93
  -8  -1  -5   20.44    5.98
  -8  -1  -6   15.62    5.81
  -8  -1  -7   24.84    7.50
  -8  -1  -8   28.73    8.62
  -8  -1  -9   -0.47    1.08
  -8  -1 -10   -2.33    3.18
   8   2 -14    1.36    1.36
  -8  -2  14   -0.63    1.76
   8   2 -13   -1.97    1.68
  -8  -2  13   -1.59    1.74
  -8  -2  12    2.45    2.48
  -8  -2  11    0.38    0.72
  -8  -2  10    0.14    0.77
  -8  -2  10    2.17    2.55
  -8  -2   9   15.69    5.31
  -8  -2   9    4.97    2.63
  -8  -2   8    4.78    3.54
  -8  -2   8    0.90    2.47
  -8  -2   7   10.05    5.26
  -8  -2   7    6.28    3.35
  -8  -2   6    0.55    1.29
  -8  -2   5   40.69    8.59
  -8  -2   4   81.96   12.16
  -8  -2   3  148.25   14.55
  -8  -2   3  162.66   16.76
  -8  -2   2   27.54    6.29
  -8  -2   2   26.27    6.13
  -8  -2   1    2.07    1.89
  -8  -2   1    3.20    1.53
  -8  -2   0  138.63   14.15
  -8  -2   0  126.80   14.95
  -8  -2  -1  121.37   13.87
  -8  -2  -1  111.07   13.85
  -8  -2  -2   50.29    9.21
  -8  -2  -2   57.23    9.63
  -8  -2  -3   20.87    6.09
  -8  -2  -3   13.83    5.03
  -8  -2  -4  167.53   17.26
  -8  -2  -5   31.42    7.50
  -8  -2  -6    0.24    0.75
  -8  -2  -7    3.13    2.56
  -8  -2  -8    6.43    4.81
  -8  -2  -9   13.37    5.87
  -8  -2 -10    5.27    4.30
   8   3 -14    1.41    3.70
   8   3 -13    5.25    3.77
   8   3 -12    4.78    3.03
  -8  -3  11    0.48    2.03
   8   3 -11    0.10    2.83
  -8  -3  11    0.73    1.41
  -8  -3  10   26.64    7.43
  -8  -3  10   26.25    7.15
  -8  -3   9    2.27    1.54
  -8  -3   9    1.48    1.27
  -8  -3   8    4.67    3.31
  -8  -3   8    7.98    3.61
  -8  -3   7    0.69    1.68
  -8  -3   6  103.69   13.81
  -8  -3   5    8.93    3.74
  -8  -3   4    0.47    1.73
  -8  -3   3    4.18    1.73
  -8  -3   3    4.66    3.16
  -8  -3   2   28.94    6.54
  -8  -3   2   30.74    7.47
  -8  -3   1    8.43    4.34
  -8  -3   1   13.00    4.53
  -8  -3   0   59.64    9.58
  -8  -3   0   58.81   10.05
  -8  -3  -1   19.79    6.02
  -8  -3  -1   22.03    6.00
  -8  -3  -2    9.38    4.32
  -8  -3  -2   11.73    4.52
  -8  -3  -3   82.70   12.47
  -8  -3  -3   68.82   11.08
  -8  -3  -4   22.34    6.52
  -8  -3  -5   18.83    5.98
  -8  -3  -6   23.26    7.20
  -8  -3  -7    2.10    2.81
  -8  -3  -8    3.10    1.75
  -8  -3  -9    1.70    2.28
   8   4 -14    0.48    1.85
   8   4 -13    2.17    2.26
   8   4 -12    1.07    3.63
   8   4 -11   48.42   12.44
   8   4 -10   53.79   12.24
  -8  -4   9   17.79    5.70
   8   4  -9   46.11   10.73
  -8  -4   8    5.74    3.46
   8   4  -8   12.49    5.17
  -8  -4   7    9.44    4.19
  -8  -4   6    0.81    1.08
  -8  -4   5  135.03   15.16
  -8  -4   4   40.45    8.40
  -8  -4   4   36.83    8.12
  -8  -4   3   -1.34    1.69
  -8  -4   3    0.47    0.92
  -8  -4   2    0.33    1.32
  -8  -4   2    1.04    2.24
  -8  -4   1  229.00   21.12
  -8  -4   1  218.38   19.51
  -8  -4   0   45.01    8.72
  -8  -4   0   46.91    9.20
  -8  -4  -1   27.32    6.99
  -8  -4  -1   25.54    6.63
  -8  -4  -2   44.07    8.75
  -8  -4  -2   53.11   10.27
  -8  -4  -3    8.55    4.61
  -8  -4  -3   11.42    5.30
  -8  -4  -4   11.28    4.57
  -8  -4  -5   37.77    8.63
  -8  -4  -6    3.64    3.14
  -8  -4  -7   46.24   11.06
  -8  -4  -8    4.10    3.81
   8   5 -13    0.70    1.79
   8   5 -12    1.97    2.04
   8   5 -11    5.56    3.69
   8   5 -10   97.57   16.45
   8   5  -9   12.72    5.65
   8   5  -8    3.75    2.92
  -8  -5   7    1.06    1.80
   8   5  -7    1.58    1.59
  -8  -5   6    7.87    3.75
   8   5  -6   13.27    4.99
  -8  -5   5    1.27    1.20
   8   5  -5    3.58    3.30
  -8  -5   4    0.69    1.52
  -8  -5   4    4.26    2.55
   8   5  -4    3.69    2.59
  -8  -5   3    7.96    4.27
  -8  -5   3    4.89    3.13
   8   5  -3    6.11    2.92
  -8  -5   2   33.67    7.72
  -8  -5   2   36.40    8.23
  -8  -5   1   -0.31    0.80
  -8  -5   1   -1.45    3.43
  -8  -5   0   15.94    5.34
  -8  -5   0   15.48    5.17
  -8  -5  -1   26.97    7.01
  -8  -5  -1   32.76    8.07
  -8  -5  -2   16.74    5.47
  -8  -5  -2   21.12    6.46
  -8  -5  -3   16.74    5.64
  -8  -5  -3   18.71    6.02
  -8  -5  -4    2.02    2.52
  -8  -5  -5   41.92   10.01
  -8  -5  -6   59.38   12.33
  -8  -5  -7    3.19    2.72
  -8  -5  -8   -0.19    0.86
   8   6 -12   -2.89    3.53
   8   6 -11   -1.80    2.05
   8   6 -10    1.53    2.14
   8   6  -9    2.42    3.14
   8   6  -8   33.38    8.77
   8   6  -7    3.79    1.68
   8   6  -6    8.69    4.28
  -8  -6   5   18.51    6.09
  -8  -6   5    7.58    3.85
   8   6  -5   10.59    4.30
  -8  -6   4    3.87    2.61
   8   6  -4    1.08    0.79
  -8  -6   3   -0.99    2.24
  -8  -6   3   -0.57    1.63
  -8  -6   2    4.04    2.89
  -8  -6   2    8.71    4.13
  -8  -6   1    4.50    2.82
  -8  -6   1    8.87    4.39
  -8  -6   0    2.42    2.04
  -8  -6   0    4.68    3.03
  -8  -6  -1    0.65    1.21
  -8  -6  -1    0.55    2.36
  -8  -6  -2  105.40   15.59
  -8  -6  -2   74.04   11.92
  -8  -6  -3   12.28    4.75
  -8  -6  -3   14.27    6.34
  -8  -6  -4    1.41    0.98
  -8  -6  -5    4.77    4.06
  -8  -6  -6    0.44    1.42
  -8  -6  -7    0.87    1.70
   8   7 -12    2.34    3.49
   8   7 -11    3.55    3.04
   8   7 -10   -0.61    1.25
   8   7  -9    3.08    2.95
   8   7  -8    1.32    0.81
   8   7  -7   10.21    5.04
  -8  -7   6    2.97    2.58
   8   7  -6    1.70    1.91
  -8  -7   5    0.30    1.69
  -8  -7   4   -1.82    0.99
  -8  -7   3   57.87   11.48
  -8  -7   2    9.64    4.07
  -8  -7   2   28.82    8.76
  -8  -7   1   -0.40    1.12
  -8  -7   1   -0.86    2.55
  -8  -7   0    0.27    0.65
  -8  -7   0   -0.29    2.62
  -8  -7  -1   12.75    5.09
  -8  -7  -1   31.40    8.97
  -8  -7  -2    2.30    2.49
  -8  -7  -2    7.57    4.73
  -8  -7  -3    0.08    0.94
  -8  -7  -3    1.82    1.52
  -8  -7  -4   -0.26    1.34
  -8  -7  -5   20.23    7.31
  -8  -7  -6    9.46    5.12
   8   8 -11    2.04    2.36
   8   8 -10    2.24    2.23
   8   8  -9   18.89    7.25
   8   8  -8   20.42    7.24
  -8  -8   7    0.32    2.10
  -8  -8   6    0.20    2.40
  -8  -8   5    8.41    4.22
  -8  -8   4    6.36    3.41
  -8  -8   3   38.50    9.80
  -8  -8   2   19.02    6.52
  -8  -8   1    9.14    4.64
  -8  -8   0    4.69    3.14
  -8  -8   0   19.30    6.96
  -8  -8  -1   -0.28    1.14
  -8  -8  -1    0.77    3.05
  -8  -8  -2   14.53    6.11
  -8  -8  -2    4.86    3.72
  -8  -8  -3    4.94    3.71
  -8  -8  -3    1.52    1.50
  -8  -8  -4   -0.50    1.35
  -8  -8  -5    1.53    1.29
   8   9 -10    3.44    3.61
  -8  -9   8   24.56    8.75
  -8  -9   7    0.05    1.04
  -8  -9   6   18.61    7.17
  -8  -9   5   12.21    6.11
  -8  -9   4    5.36    3.34
  -8  -9   3   16.81    7.00
  -8  -9   2    9.30    5.01
  -8  -9   1   -0.40    0.57
  -8  -9   0   18.77    7.03
  -8  -9  -1   12.86    5.78
  -8  -9  -2    1.05    2.20
  -8  -9  -3   -0.38    1.53
  -8  -9  -4    3.04    2.95
  -8 -10   3    6.81    4.38
  -8 -10   2    2.10    3.61
  -8 -10   1    2.15    3.05
  -9  12   6    3.14    3.92
  -9  11   7    0.70    1.24
  -9  11   6   -0.15    0.79
  -9  11   5    0.68    2.51
  -9  11   4    4.12    4.06
  -9  11   3    0.06    0.73
  -9  11   1    1.06    1.85
  -9  11   0   16.66    7.95
  -9  11  -1   20.42    8.60
  -9  10   9   15.86    8.25
  -9  10   8    8.21    5.15
  -9  10   7    0.82    2.09
  -9  10   6   -3.99    4.06
  -9  10   5   11.26    5.99
  -9  10   4    5.22    3.81
  -9  10   3    8.55    4.98
  -9  10   2   -0.82    2.78
  -9  10   1   30.24    9.92
  -9  10   1   33.45   10.43
  -9  10   0    4.14    4.10
  -9  10   0    0.81    3.65
  -9  10  -1   58.86   13.62
  -9  10  -2    1.87    3.04
  -9  10  -3   14.20    7.41
  -9  10  -4   10.28    5.32
  -9   9  10   -0.99    2.46
  -9   9   9   -0.63    1.02
  -9   9   8   25.90   10.10
  -9   9   7    5.25    5.20
  -9   9   6   28.73   10.17
  -9   9   5   59.37   14.49
  -9   9   5   47.33   12.51
  -9   9   4   15.24    7.64
  -9   9   3   30.14    9.72
  -9   9   2    5.44    4.45
  -9   9   1    8.82    4.89
  -9   9   0    3.43    2.65
  -9   9   0    4.39    3.69
  -9   9  -1    2.72    3.14
  -9   9  -1   -0.13    2.64
  -9   9  -2   18.47    7.44
  -9   9  -2   31.42    9.77
  -9   9  -3   33.10    9.68
  -9   9  -4   -0.03    0.30
  -9   9  -5    1.61    2.87
  -9   9  -6    5.90    5.15
  -9   8  11   13.14    7.65
  -9   8  10    4.84    3.83
  -9   8   9    6.46    4.09
  -9   8   8   16.72    8.27
  -9   8   7   20.94    8.06
  -9   8   6    1.34    3.57
  -9   8   5   -4.59    4.47
  -9   8   5   -2.55    4.36
  -9   8   4   23.82    7.92
  -9   8   3   24.85    8.85
  -9   8   2   15.24    6.46
  -9   8   1   -6.09    5.28
  -9   8   0    4.05    2.43
  -9   8   0   -0.50    2.84
  -9   8  -1   20.70    7.70
  -9   8  -1   24.65    8.96
  -9   8  -2    8.19    4.59
  -9   8  -2    7.65    5.09
  -9   8  -3   37.73   10.44
  -9   8  -3   59.51   13.43
  -9   8  -4   46.68   11.66
  -9   8  -4   33.19   10.27
  -9   8  -5    1.93    2.31
  -9   8  -5    6.21    4.93
  -9   8  -6   37.30   10.93
  -9   8  -7   14.00    6.99
  -9   8  -8   -1.42    3.14
  -9   7  11    4.96    3.68
  -9   7  10    0.92    1.18
  -9   7   9   20.34    8.21
  -9   7   8    6.33    4.68
  -9   7   7    3.89    4.18
  -9   7   6    0.51    1.29
  -9   7   5    1.73    4.85
  -9   7   5    0.42    1.55
  -9   7   4   17.52    6.49
  -9   7   3   73.48   13.96
  -9   7   2   -2.71    1.05
  -9   7   1   59.45   13.12
  -9   7   0   10.46    6.19
  -9   7  -1   54.87   12.22
  -9   7  -1   56.03   13.02
  -9   7  -2    0.49    2.19
  -9   7  -2    3.41    4.20
  -9   7  -3    2.64    3.10
  -9   7  -3    6.43    3.98
  -9   7  -4   -0.10    0.31
  -9   7  -4    1.75    2.49
  -9   7  -5   47.65   11.80
  -9   7  -5   37.03   10.30
  -9   7  -6   46.72   11.44
  -9   7  -6   49.17   12.19
  -9   7  -7    7.16    4.73
  -9   7  -7    5.70    4.20
  -9   7  -8    1.44    2.29
  -9   6  12    2.48    3.50
  -9   6  11    3.35    3.85
  -9   6  10   17.60    7.31
  -9   6   9   -0.57    1.76
  -9   6   8    8.83    5.99
  -9   6   7    1.48    2.13
  -9   6   6   27.57    8.25
  -9   6   5   59.30   12.39
  -9   6   5   48.11   10.52
  -9   6   4   -0.03    2.88
  -9   6   3    7.61    4.17
  -9   6   2    1.24    2.96
  -9   6   1   42.06   10.67
  -9   6   0   12.41    5.66
  -9   6  -1    5.18    3.46
  -9   6  -1    4.50    3.59
  -9   6  -2   17.09    6.92
  -9   6  -2   21.29    8.10
  -9   6  -3   15.11    6.60
  -9   6  -3   16.44    6.95
  -9   6  -4    2.94    1.94
  -9   6  -4    0.60    1.50
  -9   6  -5   48.12   11.74
  -9   6  -5   29.04    9.04
  -9   6  -6    8.86    5.26
  -9   6  -6    3.53    3.76
  -9   6  -7    1.85    1.89
  -9   6  -7    1.59    2.23
  -9   6  -8    1.10    2.52
  -9   5  13    7.69    5.60
  -9   5  12   -3.41    2.19
  -9   5  11    6.71    4.76
  -9   5  10    1.07    2.00
  -9   5   9    1.81    1.52
  -9   5   8    1.45    1.66
  -9   5   7    4.68    3.54
  -9   5   6    7.53    4.51
  -9   5   6    3.32    3.64
  -9   5   5   10.00    6.00
  -9   5   5    2.83    3.53
  -9   5   4   68.76   12.17
  -9   5   3   10.94    5.57
  -9   5   2    9.97    5.71
  -9   5   1   65.55   13.07
  -9   5   0  121.70   17.51
  -9   5  -1    0.20    2.49
  -9   5  -2   45.69   11.12
  -9   5  -2   64.19   12.79
  -9   5  -3    1.55    1.51
  -9   5  -3    1.18    2.38
  -9   5  -4   30.44    9.23
  -9   5  -4   33.26    9.48
  -9   5  -5    0.55    1.17
  -9   5  -5    3.57    3.42
  -9   5  -6    0.43    1.19
  -9   5  -6    1.62    2.02
  -9   5  -7    4.99    4.57
  -9   5  -7    3.17    2.99
  -9   5  -8   20.27    7.39
  -9   5  -9    4.93    4.23
  -9   5 -10   -0.73    2.67
  -9   4  13    1.48    2.39
  -9   4  12    0.59    1.27
  -9   4  11   28.66    9.26
  -9   4  10    0.91    3.07
  -9   4   9   30.69    8.83
  -9   4   8    2.52    1.89
  -9   4   7  106.50   16.30
  -9   4   6   14.25    6.10
  -9   4   6   13.01    5.04
  -9   4   5  117.19   15.67
  -9   4   5  121.19   16.88
  -9   4   4    3.13    0.26
  -9   4   3  242.98   22.94
  -9   4   2   43.13    9.53
  -9   4   1  152.64   19.28
  -9   4   0   30.44    8.16
  -9   4  -1  144.29   18.42
  -9   4  -2   49.89   11.23
  -9   4  -3   17.01    6.10
  -9   4  -3   14.16    6.09
  -9   4  -4    7.43    3.15
  -9   4  -4    3.15    2.94
  -9   4  -5   43.74   10.67
  -9   4  -5   16.77    6.57
  -9   4  -6    8.15    4.84
  -9   4  -6    1.40    2.11
  -9   4  -7   65.81   13.54
  -9   4  -8   14.57    7.13
  -9   4  -9    1.67    1.57
  -9   4 -10   -0.68    3.14
  -9   3  14    7.28    5.08
  -9   3  13    1.48    3.05
  -9   3  12   22.82    7.55
  -9   3  11   -3.37    4.69
  -9   3  10   28.26    8.58
  -9   3   9    7.15    3.66
  -9   3   8   57.50   11.62
  -9   3   7   10.38    4.96
  -9   3   7    7.44    4.15
  -9   3   6   24.17    6.70
  -9   3   6   22.60    7.08
  -9   3   5   25.03    7.43
  -9   3   5   22.79    7.11
  -9   3   4  100.53   14.17
  -9   3   3   43.08    9.60
  -9   3   2   -0.60    2.12
  -9   3   1   -0.64    1.72
  -9   3   0   26.06    7.75
  -9   3  -1  110.40   15.72
  -9   3  -2   28.51    8.33
  -9   3  -3    7.27    5.08
  -9   3  -4   -2.43    3.47
  -9   3  -5    0.84    3.35
  -9   3  -5   -1.70    1.81
  -9   3  -6    8.50    3.72
  -9   3  -7   27.94    8.69
  -9   3  -8   -0.39    2.02
  -9   3  -9   -1.42    2.92
  -9   3 -10   -3.41    3.84
  -9   2  14   -0.06    0.59
  -9   2  13    2.05    2.12
  -9   2  12    7.34    4.81
  -9   2  11    5.20    3.08
  -9   2  10    4.25    2.84
  -9   2   9    0.13    1.89
  -9   2   8   18.57    7.15
  -9   2   8   22.58    7.06
  -9   2   7   -3.87    3.99
  -9   2   7   -0.21    2.07
  -9   2   6    2.72    3.27
  -9   2   6    1.50    3.61
  -9   2   5   13.85    3.73
  -9   2   4    0.57    1.92
  -9   2   3   26.64    7.52
  -9   2   2   78.64   13.15
  -9   2   1    1.06    2.13
  -9   2   0   16.79    5.29
  -9   2  -1   30.14    7.96
  -9   2  -2   44.49   10.09
  -9   2  -3    0.76    1.42
  -9   2  -4   38.59    9.71
  -9   2  -5    3.95    2.51
  -9   2  -6   21.36    7.53
  -9   2  -7    0.68    2.27
  -9   2  -8   19.71    7.66
  -9   2  -9   12.11    6.81
  -9   1  14   -1.20    3.27
  -9   1  13   -3.91    3.66
  -9   1  12   10.59    5.79
  -9   1  11   23.71    7.85
  -9   1  10   19.95    6.58
  -9   1   9   77.76   13.23
  -9   1   8   -1.26    1.97
  -9   1   8    1.08    1.21
  -9   1   7   44.53   10.07
  -9   1   7   48.82   10.35
  -9   1   6   21.35    7.19
  -9   1   6   23.68    6.66
  -9   1   5   24.35    7.56
  -9   1   4   17.84    5.84
  -9   1   3   33.84    8.40
  -9   1   2   -0.63    1.72
  -9   1   1   94.34   13.62
  -9   1   0    2.52    3.00
  -9   1  -1   -1.05    2.27
  -9   1  -2    6.38    3.98
  -9   1  -3   78.64   13.28
  -9   1  -4   12.77    5.60
  -9   1  -5    1.30    1.29
  -9   1  -6    7.73    4.13
  -9   1  -7   20.62    7.54
  -9   1  -8    1.17    0.93
  -9   1  -9    8.34    5.84
  -9   0  15    2.45    3.43
  -9   0  14    2.86    2.84
  -9   0  13    0.49    0.66
  -9   0  12   17.30    6.64
  -9   0  11    3.05    3.01
  -9   0  10   32.38    9.13
  -9   0  10   29.59    8.39
  -9   0   9    8.49    3.67
  -9   0   9    4.23    1.83
  -9   0   8    0.29    1.27
  -9   0   8    6.68    3.93
  -9   0   7    9.17    4.27
  -9   0   7    2.10    1.33
  -9   0   6   14.68    5.21
  -9   0   5    2.24    2.48
  -9   0   4    8.79    4.77
  -9   0   3    1.80    1.31
  -9   0   3    5.25    3.38
  -9   0   2   26.25    7.33
  -9   0   2   18.51    5.01
  -9   0   1    2.58    2.44
  -9   0   0    9.38    4.81
  -9   0  -1   56.82   11.01
  -9   0  -2    8.03    4.14
  -9   0  -3    2.98    2.83
  -9   0  -4    1.72    1.85
  -9   0  -5   38.33    9.18
  -9   0  -6   -0.33    2.08
  -9   0  -7    7.64    4.90
  -9   0  -8   10.62    5.96
  -9   0  -9    6.43    4.24
  -9  -1  15    1.16    2.31
  -9  -1  14   -0.05    1.21
  -9  -1  13    0.75    1.33
  -9  -1  12    1.98    3.14
  -9  -1  11    1.38    2.13
  -9  -1  11    0.49    0.74
  -9  -1  10   -0.87    1.21
  -9  -1  10    1.08    1.74
  -9  -1   9    2.52    3.82
  -9  -1   9    2.23    2.19
  -9  -1   8   -1.31    2.21
  -9  -1   8    4.67    2.77
  -9  -1   7   12.14    5.18
  -9  -1   6   68.95   11.87
  -9  -1   5    8.54    4.56
  -9  -1   4   37.61    7.66
  -9  -1   4   33.20    8.68
  -9  -1   3    1.82    1.86
  -9  -1   3    2.25    1.84
  -9  -1   2   57.49    9.63
  -9  -1   2   69.20   11.63
  -9  -1   1   -1.16    2.23
  -9  -1   1   -0.47    2.07
  -9  -1   0  233.82   19.00
  -9  -1   0  245.48   22.59
  -9  -1  -1    6.14    3.87
  -9  -1  -1    3.68    2.59
  -9  -1  -2   90.11   13.64
  -9  -1  -3    0.16    0.64
  -9  -1  -4   40.97    9.50
  -9  -1  -5    1.62    1.62
  -9  -1  -6   39.40    9.37
  -9  -1  -7    4.42    3.72
  -9  -1  -8   27.24    9.33
  -9  -2  13    0.54    1.51
   9   2 -13    8.89    6.81
  -9  -2  12    1.21    1.42
  -9  -2  12    3.11    2.80
  -9  -2  11    1.56    0.81
  -9  -2  11    3.74    2.93
  -9  -2  10   20.44    7.17
  -9  -2  10   23.61    7.34
  -9  -2   9   27.40    8.05
  -9  -2   9   22.86    6.78
  -9  -2   8   13.36    5.51
  -9  -2   8    4.98    2.95
  -9  -2   7   92.36   14.17
  -9  -2   6    4.38    2.99
  -9  -2   5   50.87   10.58
  -9  -2   4    2.09    1.57
  -9  -2   4    1.83    1.37
  -9  -2   3   67.71   10.51
  -9  -2   3   76.68   12.44
  -9  -2   2   -3.45    2.50
  -9  -2   2    2.06    3.14
  -9  -2   1   58.46   10.92
  -9  -2   1   45.30    8.69
  -9  -2   0   -2.89    2.61
  -9  -2   0   -2.08    0.84
  -9  -2  -1   50.33   10.29
  -9  -2  -1   54.78    9.52
  -9  -2  -2   30.56    7.99
  -9  -2  -2   27.97    7.13
  -9  -2  -3   13.07    5.28
  -9  -2  -4    1.90    1.08
  -9  -2  -5   11.03    4.44
  -9  -2  -6   -0.83    2.23
  -9  -2  -7   -2.48    2.92
  -9  -2  -8   -0.50    1.01
   9   3 -13    5.39    6.07
   9   3 -12    5.14    4.51
  -9  -3  11   12.13    5.56
   9   3 -11   19.97    7.90
  -9  -3  10    2.93    2.97
  -9  -3   9    4.21    3.04
  -9  -3   8    6.82    3.94
  -9  -3   7    0.46    1.22
  -9  -3   6    6.89    4.21
  -9  -3   5    3.64    3.35
  -9  -3   4    5.87    3.20
  -9  -3   4    6.91    4.08
  -9  -3   3    1.08    1.04
  -9  -3   3   -0.92    1.98
  -9  -3   2    5.42    3.84
  -9  -3   2    2.53    2.57
  -9  -3   1    0.63    0.63
  -9  -3   1    3.63    2.27
  -9  -3   0    3.75    3.40
  -9  -3   0    1.80    2.60
  -9  -3  -1   24.36    6.84
  -9  -3  -1   25.05    6.87
  -9  -3  -2    2.60    3.49
  -9  -3  -2    2.95    3.15
  -9  -3  -3   11.84    5.06
  -9  -3  -4    1.09    1.37
  -9  -3  -5    8.17    4.53
  -9  -3  -6    3.59    3.32
  -9  -3  -7    3.43    3.03
   9   4 -12   14.42    7.16
   9   4 -11    2.96    4.32
   9   4 -10   16.10    7.77
  -9  -4   9   -0.16    2.54
   9   4  -9    4.50    3.68
  -9  -4   8    4.80    3.28
   9   4  -8   12.14    6.01
  -9  -4   7    8.24    4.62
  -9  -4   6    2.28    2.45
  -9  -4   5   14.74    5.77
  -9  -4   5    5.76    3.23
  -9  -4   4   23.54    6.91
  -9  -4   4   19.43    6.40
  -9  -4   3    1.66    1.54
  -9  -4   3    3.38    3.32
  -9  -4   2   19.01    6.27
  -9  -4   2   22.19    6.58
  -9  -4   1   -1.07    2.83
  -9  -4   1    0.21    2.64
  -9  -4   0    5.34    3.22
  -9  -4   0    3.14    3.05
  -9  -4  -1   33.63    8.16
  -9  -4  -1   37.16    9.17
  -9  -4  -2   -1.50    0.83
  -9  -4  -2    0.10    0.90
  -9  -4  -3    6.31    4.20
  -9  -4  -3    3.08    3.08
  -9  -4  -4   11.24    5.34
  -9  -4  -5    1.54    2.03
  -9  -4  -6   10.96    5.82
  -9  -4  -7    4.08    2.67
   9   5 -12    2.00    3.15
   9   5 -11   33.54   10.33
   9   5 -10    4.73    4.49
   9   5  -9   -2.34    3.69
   9   5  -8   18.14    6.83
  -9  -5   7   26.52    7.53
   9   5  -7   63.44   12.44
  -9  -5   6   12.01    4.84
  -9  -5   6    5.09    3.25
   9   5  -6    7.71    4.03
  -9  -5   5   44.05    9.77
  -9  -5   5   23.84    7.03
   9   5  -5   21.91    6.65
  -9  -5   4   10.34    4.54
  -9  -5   4    3.29    2.34
  -9  -5   3   23.36    7.08
  -9  -5   3   48.11   10.03
  -9  -5   2    0.62    1.88
  -9  -5   2    1.60    0.66
  -9  -5   1   26.71    7.20
  -9  -5   1   52.71   10.57
  -9  -5   0   -1.04    1.42
  -9  -5   0    6.15    4.10
  -9  -5  -1    4.92    2.92
  -9  -5  -1    7.11    5.14
  -9  -5  -2    4.59    3.36
  -9  -5  -2    5.29    3.90
  -9  -5  -3   15.71    5.39
  -9  -5  -3   14.76    6.22
  -9  -5  -4    0.52    2.35
  -9  -5  -5    0.85    0.36
  -9  -5  -6    4.52    3.93
   9   6 -11    1.61    2.78
   9   6 -10   12.95    6.98
   9   6  -9   -2.09    2.94
   9   6  -8   19.24    6.82
   9   6  -7    0.05    0.76
  -9  -6   6   14.33    5.28
   9   6  -6    3.85    2.73
  -9  -6   5    6.79    3.61
  -9  -6   4    0.63    0.25
  -9  -6   4    1.45    2.26
  -9  -6   3   -0.08    1.11
  -9  -6   3    0.00    2.99
  -9  -6   2    1.22    1.32
  -9  -6   2    4.87    4.38
  -9  -6   1    6.07    3.02
  -9  -6   1   17.53    6.58
  -9  -6   0    4.09    2.80
  -9  -6   0   12.43    5.83
  -9  -6  -1    8.36    4.11
  -9  -6  -1   27.15    8.14
  -9  -6  -2    0.28    0.71
  -9  -6  -2    0.78    0.95
  -9  -6  -3   -0.79    1.75
  -9  -6  -3    1.23    1.88
  -9  -6  -4    1.04    0.41
  -9  -6  -5    5.97    4.25
   9   7 -11    5.63    5.55
   9   7 -10   -0.09    0.94
   9   7  -9    9.25    5.41
   9   7  -8   14.01    6.03
  -9  -7   7    0.77    0.63
  -9  -7   6    6.66    4.16
  -9  -7   5   12.46    5.88
  -9  -7   4    4.52    4.52
  -9  -7   3   11.57    5.82
  -9  -7   2    8.18    4.05
  -9  -7   2   28.26    8.69
  -9  -7   1    0.30    0.61
  -9  -7   1    2.99    3.74
  -9  -7   0   10.00    4.75
  -9  -7   0   40.36   10.36
  -9  -7  -1    0.64    1.42
  -9  -7  -1    1.14    0.87
  -9  -7  -2    5.10    3.52
  -9  -7  -2   11.19    5.97
  -9  -7  -3    0.01    0.52
  -9  -7  -3    1.04    1.43
  -9  -7  -4    4.42    3.60
  -9  -8   7    0.38    2.12
  -9  -8   6   30.58    9.36
  -9  -8   5   15.44    6.92
  -9  -8   4    9.26    5.15
  -9  -8   3   29.82    9.39
  -9  -8   2    2.80    3.43
  -9  -8   1    2.46    3.44
  -9  -8   0    0.18    1.37
  -9  -8  -1    2.29    2.20
  -9  -8  -1    0.90    3.79
  -9  -8  -2   -1.55    3.08
  -9  -8  -2    0.36    1.33
  -9  -8  -3    0.49    0.69
  -9  -8  -3   -0.26    1.39
 -10  11   5    2.62    3.24
 -10  11   4    5.46    5.57
 -10  11   3   -1.68    3.44
 -10  10   7   10.54    7.38
 -10  10   6    7.41    6.19
 -10  10   5    2.30    3.97
 -10  10   4    3.00    3.68
 -10  10   3    2.04    2.08
 -10  10   2    1.90    3.36
 -10  10   1    1.12    2.69
 -10  10   0    0.05    1.80
 -10   9   8   -4.03    5.28
 -10   9   7   13.10    7.85
 -10   9   7   -0.50    1.00
 -10   9   6    2.94    4.27
 -10   9   5   -0.90    3.74
 -10   9   4   12.43    6.37
 -10   9   3   27.04    9.67
 -10   9   2    1.65    1.45
 -10   9   1   44.26   13.10
 -10   9   0    1.67    3.16
 -10   9  -1   21.74    8.84
 -10   9  -1   45.76   13.35
 -10   9  -2   20.31    8.80
 -10   9  -2   35.01   11.92
 -10   9  -3    1.30    1.32
 -10   8   9   10.97    6.72
 -10   8   8   34.39   11.62
 -10   8   7    6.19    4.99
 -10   8   7    3.19    3.09
 -10   8   6   21.86    9.09
 -10   8   5   22.70    9.12
 -10   8   4    4.27    4.32
 -10   8   3    3.34    2.33
 -10   8   2   15.06    7.84
 -10   8   1    2.90    0.92
 -10   8   0    2.48    3.67
 -10   8  -1    5.26    4.26
 -10   8  -2    0.41    3.71
 -10   8  -2    3.08    3.60
 -10   8  -3    0.73    1.18
 -10   8  -3    2.55    3.69
 -10   8  -4    3.47    3.47
 -10   8  -4    5.21    3.76
 -10   8  -5    1.32    2.91
 -10   7  10    5.58    4.81
 -10   7   9    0.95    3.44
 -10   7   8    0.45    0.32
 -10   7   7    8.79    5.65
 -10   7   7    8.94    5.63
 -10   7   6   -1.72    2.09
 -10   7   6    0.52    2.20
 -10   7   5    1.21    3.11
 -10   7   4   10.98    5.18
 -10   7   3   -2.80    0.96
 -10   7   2    1.78    2.63
 -10   7   1   16.34    7.62
 -10   7   0    9.27    5.49
 -10   7  -1   37.20   10.84
 -10   7  -2   12.46    6.20
 -10   7  -3   41.56   12.35
 -10   7  -3   25.07    9.11
 -10   7  -4   78.98   16.61
 -10   7  -4   94.83   18.06
 -10   7  -5   12.72    6.47
 -10   7  -5    9.63    5.77
 -10   7  -6   15.48    7.74
 -10   7  -6   11.35    6.85
 -10   6  10    9.54    5.65
 -10   6   9   34.38   10.90
 -10   6   8    4.05    3.50
 -10   6   7    4.84    5.53
 -10   6   7    3.88    3.35
 -10   6   6    6.30    2.07
 -10   6   6   13.50    6.93
 -10   6   5   -0.51    1.60
 -10   6   4   28.03    8.36
 -10   6   3   36.52   10.31
 -10   6   2   11.20    6.11
 -10   6   1   54.14   13.21
 -10   6   0    7.57    5.28
 -10   6  -1   53.42   13.21
 -10   6  -2   -0.80    2.10
 -10   6  -3   10.73    5.46
 -10   6  -4    9.15    5.74
 -10   6  -4   13.39    6.83
 -10   6  -5   10.70    5.59
 -10   6  -5    4.46    3.98
 -10   6  -6    4.32    4.17
 -10   6  -6    4.08    3.82
 -10   6  -7   39.30   11.79
 -10   6  -8    3.45    3.96
 -10   5  11    2.76    3.75
 -10   5  10    3.14    0.95
 -10   5   9    3.29    1.94
 -10   5   8    7.61    4.83
 -10   5   8   -3.32    3.38
 -10   5   7   16.95    7.75
 -10   5   7    9.43    4.69
 -10   5   6    4.68    1.96
 -10   5   6    5.60    3.98
 -10   5   5    5.28    2.96
 -10   5   4    3.45    4.28
 -10   5   3    2.85    1.63
 -10   5   2   14.21    7.52
 -10   5   1   18.66    7.36
 -10   5   0    8.90    3.56
 -10   5  -1    3.83    3.41
 -10   5  -2    4.07    3.25
 -10   5  -3    3.08    4.18
 -10   5  -4    2.07    2.37
 -10   5  -5   24.68    9.04
 -10   5  -5   10.62    5.77
 -10   5  -6    0.66    1.28
 -10   5  -7   12.05    6.31
 -10   5  -8   -1.61    2.36
 -10   4  12   -4.86    4.70
 -10   4  11    3.99    4.16
 -10   4  10   18.68    7.82
 -10   4   9    2.94    3.00
 -10   4   8   -1.23    0.90
 -10   4   8   -2.65    3.13
 -10   4   7   48.78   11.87
 -10   4   7   47.88   11.26
 -10   4   6   36.19    9.68
 -10   4   5    5.65    3.24
 -10   4   4   22.76    6.78
 -10   4   3   11.86    5.41
 -10   4   2    8.35    5.07
 -10   4   1   18.46    7.21
 -10   4   0   29.05    9.10
 -10   4  -1   13.75    5.17
 -10   4  -2   12.70    6.20
 -10   4  -3   28.34    9.08
 -10   4  -4   35.11   10.22
 -10   4  -5    1.36    1.39
 -10   4  -6   20.01    7.87
 -10   4  -7    3.33    3.19
 -10   4  -8    0.31    0.73
 -10   3  12   -0.69    1.11
 -10   3  11    8.26    4.79
 -10   3  10    2.96    2.82
 -10   3   9    5.46    3.05
 -10   3   9    6.76    4.08
 -10   3   8   16.00    6.44
 -10   3   8   10.74    5.49
 -10   3   7   69.59   13.42
 -10   3   7   69.53   13.12
 -10   3   6   13.50    5.50
 -10   3   5   26.41    8.50
 -10   3   4    7.50    4.06
 -10   3   3   43.28   10.60
 -10   3   2    0.97    1.85
 -10   3   1   89.54   15.17
 -10   3   0    3.33    1.78
 -10   3  -1   27.87    8.25
 -10   3  -2   16.35    7.40
 -10   3  -3   45.78   11.49
 -10   3  -4    0.80    3.23
 -10   3  -5    7.94    5.44
 -10   3  -6   14.17    6.81
 -10   3  -7   11.02    6.26
 -10   2  13    3.38    2.32
 -10   2  12   -0.51    0.98
 -10   2  11    5.54    4.67
 -10   2  10   -1.59    3.85
 -10   2  10   -0.05    1.13
 -10   2   9    1.90    0.94
 -10   2   9    8.44    5.17
 -10   2   8    0.42    2.46
 -10   2   8   -0.65    1.30
 -10   2   7   -1.67    2.99
 -10   2   7    0.69    2.26
 -10   2   6   22.44    7.82
 -10   2   5   -0.87    3.10
 -10   2   4   19.95    6.47
 -10   2   3   10.88    5.53
 -10   2   2    1.15    0.62
 -10   2   1   -0.29    2.04
 -10   2   0    2.78    2.30
 -10   2  -1    5.22    3.40
 -10   2  -2    3.33    3.24
 -10   2  -3   -0.95    1.95
 -10   2  -4   -1.49    0.95
 -10   2  -5   29.08    9.20
 -10   2  -6   -0.86    0.87
 -10   2  -7    5.17    4.38
 -10   1  13    2.62    3.34
 -10   1  12   16.14    6.77
 -10   1  11    4.50    4.10
 -10   1  11    3.55    3.98
 -10   1  10    9.28    5.66
 -10   1  10   14.66    5.84
 -10   1   9    8.01    4.09
 -10   1   9    6.42    4.24
 -10   1   8    1.39    1.83
 -10   1   8    1.50    1.75
 -10   1   7   12.12    5.61
 -10   1   6   18.00    6.77
 -10   1   5   39.53    9.79
 -10   1   4   74.71   13.92
 -10   1   3    8.60    5.14
 -10   1   2    8.48    5.04
 -10   1   1   11.38    5.08
 -10   1   0    5.58    3.25
 -10   1  -1   46.46   10.52
 -10   1  -2   19.90    6.85
 -10   1  -3   14.01    6.60
 -10   1  -4    2.07    1.44
 -10   1  -5   16.10    6.53
 -10   1  -6   54.33   12.32
 -10   1  -7    6.90    4.08
 -10   0  13    3.61    4.51
 -10   0  13    0.74    1.95
 -10   0  12    5.41    6.00
 -10   0  12    1.42    1.83
 -10   0  11   25.10    8.96
 -10   0  11   13.72    6.20
 -10   0  10    8.90    5.83
 -10   0  10    3.83    3.94
 -10   0   9   11.56    5.27
 -10   0   9    8.96    4.55
 -10   0   8    4.33    3.40
 -10   0   7   -0.61    0.75
 -10   0   6    0.99    3.77
 -10   0   5    1.83    3.36
 -10   0   4    2.70    4.68
 -10   0   3   -3.33    3.08
 -10   0   2   34.45    9.39
 -10   0   1    0.69    0.49
 -10   0   0   22.58    7.16
 -10   0  -1   -0.87    2.14
 -10   0  -2   11.46    5.62
 -10   0  -3   -1.25    1.22
 -10   0  -4    2.66    2.12
 -10   0  -5    3.20    2.81
 -10   0  -6    7.35    4.54
 -10   0  -7    2.91    2.91
 -10  -1  13   -1.22    3.00
 -10  -1  13   -0.98    2.55
 -10  -1  12   -3.05    3.02
 -10  -1  12   -0.93    2.62
 -10  -1  11    1.25    0.90
 -10  -1  11    0.64    1.70
 -10  -1  10    4.47    3.96
 -10  -1  10   11.96    5.50
 -10  -1   9    9.85    4.33
 -10  -1   9    5.30    2.76
 -10  -1   8    1.12    1.92
 -10  -1   7   15.73    6.12
 -10  -1   6   -0.70    3.23
 -10  -1   5    1.16    2.33
 -10  -1   5    2.75    4.14
 -10  -1   4   -0.74    1.30
 -10  -1   4    0.44    3.24
 -10  -1   3    3.49    2.24
 -10  -1   2   12.67    5.22
 -10  -1   1   19.59    7.22
 -10  -1   0   49.51   10.56
 -10  -1  -1   28.72    8.90
 -10  -1  -2    1.75    2.90
 -10  -1  -3    5.34    4.15
 -10  -1  -4    9.24    4.85
 -10  -1  -5    5.11    3.38
 -10  -1  -6    3.91    1.44
 -10  -2  12    2.45    2.68
 -10  -2  11    0.89    1.31
 -10  -2  11   -0.70    1.09
 -10  -2  10    0.52    1.22
 -10  -2  10   -0.12    0.14
 -10  -2   9    2.05    3.17
 -10  -2   8    5.12    4.35
 -10  -2   7   11.07    5.27
 -10  -2   6   29.73    8.73
 -10  -2   5    4.27    3.64
 -10  -2   5    3.37    2.87
 -10  -2   4   10.65    4.44
 -10  -2   4   17.65    6.24
 -10  -2   3    6.16    3.63
 -10  -2   3    4.71    3.65
 -10  -2   2   72.34   13.41
 -10  -2   2   34.93    8.34
 -10  -2   1    3.04    2.69
 -10  -2   0   24.91    7.87
 -10  -2  -1   -0.49    1.06
 -10  -2  -2    1.13    2.35
 -10  -2  -3   14.74    5.96
 -10  -2  -4   19.17    7.25
 -10  -2  -5    4.61    3.99
 -10  -2  -6    4.47    3.22
  10   3 -11    4.72    4.33
 -10  -3  10   -0.80    1.83
 -10  -3   9    6.05    4.55
 -10  -3   8   -1.10    2.25
 -10  -3   7    0.30    1.55
 -10  -3   6    3.82    3.49
 -10  -3   6   -1.19    2.35
 -10  -3   5    0.78    0.89
 -10  -3   5    1.69    2.38
 -10  -3   4    9.34    4.28
 -10  -3   4    5.52    3.97
 -10  -3   3   14.59    6.10
 -10  -3   3   12.26    5.00
 -10  -3   2    1.04    1.14
 -10  -3   2    3.22    2.65
 -10  -3   1   36.36    9.20
 -10  -3   1   23.14    7.06
 -10  -3   0    3.59    3.09
 -10  -3   0    1.43    2.37
 -10  -3  -1   21.04    7.46
 -10  -3  -2    1.32    2.93
 -10  -3  -3    2.01    2.92
 -10  -3  -4    8.31    4.80
 -10  -3  -5   -0.95    2.73
  10   4 -11    0.72    0.70
  10   4 -10    9.32    6.42
  10   4  -9   26.76    9.28
 -10  -4   8    1.09    0.24
  10   4  -8    0.43    0.48
 -10  -4   7    5.10    3.90
 -10  -4   6   -3.93    3.73
 -10  -4   6    1.18    0.91
 -10  -4   5   11.66    5.08
 -10  -4   5    4.45    3.21
 -10  -4   4   -2.25    3.75
 -10  -4   4    2.29    2.89
 -10  -4   3    3.03    2.30
 -10  -4   3    2.84    2.23
 -10  -4   2    0.43    1.12
 -10  -4   2    0.66    1.81
 -10  -4   1    0.35    1.42
 -10  -4   1    0.69    1.22
 -10  -4   0    5.49    2.57
 -10  -4   0    7.07    4.00
 -10  -4  -1   -0.04    0.36
 -10  -4  -1   -1.86    3.21
 -10  -4  -2   -1.47    2.28
 -10  -4  -2    0.69    1.95
 -10  -4  -3    1.65    1.22
 -10  -4  -4    0.91    0.77
  10   5 -10    4.02    4.10
  10   5  -9   14.66    7.02
  10   5  -8   19.61    7.70
 -10  -5   7   15.80    6.40
  10   5  -7   15.31    6.26
 -10  -5   6   18.52    6.88
 -10  -5   6    8.21    4.90
 -10  -5   5    0.96    0.20
 -10  -5   5    0.84    1.76
 -10  -5   4   40.92   10.29
 -10  -5   4   15.41    6.01
 -10  -5   3    3.03    3.24
 -10  -5   3    2.35    3.20
 -10  -5   2   -0.30    0.71
 -10  -5   2    1.71    2.78
 -10  -5   1   11.37    5.06
 -10  -5   1   20.89    7.35
 -10  -5   0    0.90    1.97
 -10  -5   0    1.49    0.59
 -10  -5  -1    1.18    1.76
 -10  -5  -1    2.80    2.85
 -10  -5  -2    3.67    3.04
 -10  -5  -2    2.92    2.93
 -10  -5  -3    2.29    2.61
  10   6 -10    7.71    5.98
  10   6  -9    5.33    4.29
 -10  -6   8    2.91    4.06
 -10  -6   7    1.45    3.42
 -10  -6   6    0.04    1.62
 -10  -6   5    0.20    0.90
 -10  -6   4    0.24    1.11
 -10  -6   3    1.09    2.11
 -10  -6   3    2.09    2.37
 -10  -6   2    6.09    3.65
 -10  -6   2   12.04    5.90
 -10  -6   1    0.32    1.12
 -10  -6   1    0.77    0.53
 -10  -6   0    2.22    2.72
 -10  -6   0   10.77    5.74
 -10  -6  -1    0.05    1.25
 -10  -6  -1   -1.72    2.29
 -10  -6  -2    0.69    2.43
 -10  -6  -2   -0.23    1.92
 -10  -7   7    1.81    2.23
 -10  -7   6    2.61    1.46
 -10  -7   5    1.60    3.23
 -10  -7   4    0.82    2.07
 -10  -7   3   16.01    6.65
 -10  -7   2    1.30    2.13
 -10  -7   1   12.45    5.52
 -10  -7   1   20.80    7.94
 -10  -7   0    1.94    2.53
 -10  -7   0    1.30    2.05
 -10  -7  -1    0.41    1.40
 -10  -7  -1   -0.51    0.89
 -10  -7  -2   -1.47    2.86
 -11  10   2    2.95    3.80
 -11  10   1    4.55    4.64
 -11   9   4   -0.42    3.70
 -11   9   3    2.14    2.97
 -11   9   2    7.89    6.56
 -11   9   1    2.03    1.91
 -11   9   0    0.07    2.45
 -11   9  -1    7.20    6.18
 -11   9  -2    3.81    4.49
 -11   8   6    2.20    2.49
 -11   8   5    3.80    3.53
 -11   8   4   13.17    7.38
 -11   8   3   16.41    8.18
 -11   8   2    0.36    2.57
 -11   8   1    6.05    4.05
 -11   8   0    3.42    3.96
 -11   8  -1   11.24    6.85
 -11   8  -2    3.51    4.75
 -11   8  -3    5.89    5.88
 -11   8  -4    5.47    4.48
 -11   7   7   23.76    9.95
 -11   7   6    2.30    1.24
 -11   7   5    7.96    6.10
 -11   7   4   -0.55    2.72
 -11   7   3    1.88    1.83
 -11   7   2   18.45    8.39
 -11   7   1    8.15    5.75
 -11   7   0    3.12    3.38
 -11   7  -1    1.20    2.03
 -11   7  -2    5.92    4.46
 -11   7  -3    5.80    5.06
 -11   7  -4   -1.34    3.58
 -11   6   8    9.55    6.19
 -11   6   8   10.53    5.57
 -11   6   7   15.21    8.34
 -11   6   6    3.23    1.35
 -11   6   5   13.92    6.77
 -11   6   4   12.65    6.48
 -11   6   3    6.96    4.83
 -11   6   2    7.22    6.93
 -11   6   1   49.43   13.89
 -11   6   0   24.82   10.07
 -11   6  -1   11.68    6.65
 -11   6  -2    9.61    5.74
 -11   6  -3    8.84    5.76
 -11   6  -4   53.98   14.44
 -11   6  -5    0.23    1.26
 -11   5   9    8.62    6.09
 -11   5   9    7.52    5.00
 -11   5   8    6.12    4.95
 -11   5   8   -1.99    3.45
 -11   5   7   20.27    7.87
 -11   5   6   39.46   11.57
 -11   5   5   27.07    9.68
 -11   5   4    0.29    1.25
 -11   5   3    4.88    2.93
 -11   5   2    3.76    3.89
 -11   5   1   32.44   10.96
 -11   5   0   -1.40    3.35
 -11   5  -1    1.32    4.45
 -11   5  -2    9.02    5.99
 -11   5  -3   10.91    6.41
 -11   5  -4    3.94    3.67
 -11   5  -5    0.55    1.93
 -11   4  10   -1.41    1.43
 -11   4   9    1.31    1.38
 -11   4   9    0.79    2.69
 -11   4   8   37.61   11.31
 -11   4   8   47.32   12.14
 -11   4   7   29.78   10.01
 -11   4   6    9.32    5.40
 -11   4   5   11.20    5.41
 -11   4   4   36.32   10.35
 -11   4   3    3.91    2.00
 -11   4   2   41.17   11.41
 -11   4   1    4.28    4.22
 -11   4   0   34.23   10.32
 -11   4  -1   12.60    6.72
 -11   4  -2   19.29    8.07
 -11   4  -3   -0.84    1.99
 -11   4  -4   -1.62    2.89
 -11   4  -5   -0.31    0.89
 -11   3  10    5.71    5.22
 -11   3  10    1.32    3.03
 -11   3   9   11.37    6.35
 -11   3   9    4.38    3.53
 -11   3   8   -0.81    2.09
 -11   3   7   28.23    9.01
 -11   3   6    6.10    4.92
 -11   3   5   17.86    7.34
 -11   3   4    3.55    2.94
 -11   3   3  110.92   18.55
 -11   3   2   42.88   11.33
 -11   3   1    9.60    6.21
 -11   3   0   12.23    6.60
 -11   3  -1   33.44    9.58
 -11   3  -2   27.54    8.82
 -11   3  -3   10.69    5.37
 -11   3  -4   -0.67    2.03
 -11   3  -5    3.49    2.92
 -11   2  11    5.68    4.60
 -11   2  10    1.91    2.99
 -11   2  10    0.77    2.70
 -11   2   9   -0.97    1.27
 -11   2   9    0.81    1.81
 -11   2   8   16.56    7.28
 -11   2   7   55.26   13.04
 -11   2   6   41.89   11.37
 -11   2   5   19.08    7.95
 -11   2   4   62.32   13.86
 -11   2   3   44.14   11.61
 -11   2   2    8.71    5.08
 -11   2   1    8.20    5.19
 -11   2   0    3.10    1.89
 -11   2  -1   -1.23    1.35
 -11   2  -2   -1.66    2.54
 -11   2  -3    6.42    5.56
 -11   2  -4    2.90    2.22
 -11   1  11   10.15    5.68
 -11   1  11    5.14    4.28
 -11   1  10    3.28    3.09
 -11   1  10    5.89    3.98
 -11   1   9    3.04    3.18
 -11   1   8    0.42    1.58
 -11   1   7    6.50    4.67
 -11   1   6    4.33    4.80
 -11   1   5    1.52    3.99
 -11   1   4    4.58    3.02
 -11   1   3   23.78    8.31
 -11   1   2    6.84    4.53
 -11   1   1   20.05    7.28
 -11   1   0   45.08   11.06
 -11   1  -1    3.34    3.39
 -11   1  -2   13.94    7.23
 -11   1  -3    4.29    3.26
 -11   1  -4    9.71    4.94
 -11   0  11   11.27    6.61
 -11   0  11   16.52    7.36
 -11   0  10   17.61    7.64
 -11   0   9   29.61    9.91
 -11   0   8    0.81    1.48
 -11   0   7    1.97    1.12
 -11   0   6   -1.51    2.81
 -11   0   5   55.33   13.18
 -11   0   4   68.14   13.96
 -11   0   3   12.17    5.91
 -11   0   2   33.15    9.68
 -11   0   1   37.81   10.56
 -11   0   0    6.01    4.70
 -11   0  -1   11.43    6.11
 -11   0  -2   -1.92    3.78
 -11   0  -3    7.05    4.12
 -11   0  -4   16.20    6.75
 -11  -1  11    4.58    2.60
 -11  -1  10    4.36    4.46
 -11  -1   9   -0.41    1.27
 -11  -1   8   10.38    4.55
 -11  -1   7   -1.65    2.20
 -11  -1   6    0.30    0.78
 -11  -1   5    5.66    4.34
 -11  -1   4    0.18    1.25
 -11  -1   3   40.12   10.57
 -11  -1   2   68.06   14.23
 -11  -1   1   -0.89    2.43
 -11  -1   0    1.71    2.49
 -11  -1  -1   -0.10    1.03
 -11  -1  -2    5.01    4.21
 -11  -1  -3   14.17    6.36
 -11  -2  11    4.19    4.27
 -11  -2  10   32.11   10.31
 -11  -2   9   42.86   12.69
 -11  -2   8    2.16    3.17
 -11  -2   7    4.96    4.15
 -11  -2   6    7.32    4.91
 -11  -2   5   -0.68    2.32
 -11  -2   4    2.60    3.74
 -11  -2   3   -1.36    3.02
 -11  -2   2   84.57   15.84
 -11  -2   1   13.48    5.98
 -11  -2   0    1.44    1.65
 -11  -2  -1    0.94    2.44
 -11  -2  -2   14.01    6.83
 -11  -3   9    2.29    2.48
 -11  -3   8   -0.02    1.01
 -11  -3   7   14.59    6.07
 -11  -3   7   12.70    6.33
 -11  -3   6    1.10    2.76
 -11  -3   6   -0.43    0.80
 -11  -3   5   12.95    6.08
 -11  -3   4   10.96    6.37
 -11  -3   3   14.32    6.35
 -11  -3   2   45.20   11.27
 -11  -3   1    2.23    3.21
 -11  -3   0    6.49    4.24
 -11  -3  -1   14.99    6.51
 -11  -3  -2    3.51    2.60
  11   4  -9   13.62    7.21
 -11  -4   8    4.16    2.94
  11   4  -8    4.64    3.33
 -11  -4   7    8.06    4.77
 -11  -4   7    8.24    4.88
 -11  -4   6   17.99    7.06
 -11  -4   6   26.39    8.73
 -11  -4   5    1.60    1.32
 -11  -4   5    1.80    2.23
 -11  -4   4    0.00    0.80
 -11  -4   4   -0.17    1.07
 -11  -4   3    2.32    2.80
 -11  -4   2    0.65    2.12
 -11  -4   1    1.52    2.54
 -11  -4   0    0.52    2.49
 -11  -4  -1    0.37    2.05
 -11  -5   8    6.45    4.67
 -11  -5   7    5.83    4.50
 -11  -5   6    1.92    2.76
 -11  -5   5    1.72    2.66
 -11  -5   5    1.30    2.16
 -11  -5   4    0.67    1.51
 -11  -5   4    1.90    2.07
 -11  -5   3    1.32    0.69
 -11  -5   3   -0.55    0.59
 -11  -5   2    9.48    4.90
 -11  -5   2    2.64    3.02
 -11  -5   1    4.14    3.71
 -11  -5   0    9.38    5.23
 -11  -6   6    4.19    4.42
 -11  -6   5    1.59    3.30
 -11  -6   4    2.75    3.99
 -11  -6   3   15.33    6.74
 -11  -6   2    0.75    1.35
 -11  -6   2    0.21    2.66
 -11  -6   1   10.12    5.26
 -11  -6   0   -0.75    1.77
 -12   5   3   20.71    9.28
 -12   5   2   -0.25    4.00
 -12   5   1   25.28    9.97
 -12   4   5   -0.46    3.15
 -12   4   4    4.71    5.63
 -12   4   3   -2.13    3.28
 -12   4   2    5.97    5.58
 -12   4   1    1.22    1.53
 -12   3   6    9.92    7.13
 -12   3   5   -0.53    3.52
 -12   3   4   24.53    9.04
 -12   3   3    2.68    1.12
 -12   3   2   12.98    7.60
 -12   3   1    0.36    2.49
 -12   3   0   13.04    6.86
 -12   2   6   -3.05    0.40
 -12   2   5   53.91   13.98
 -12   2   4   12.56    6.80
 -12   2   3    5.36    4.20
 -12   2   2    4.03    3.54
 -12   2   1    9.81    5.21
 -12   2   0    1.89    2.02
 -12   1   7    1.28    2.18
 -12   1   6   -0.93    3.01
 -12   1   5   -0.52    0.46
 -12   1   4    0.66    1.41
 -12   1   3    0.47    0.74
 -12   1   2    2.71    3.95
 -12   1   1    9.46    6.22
 -12   0   7    1.39    3.48
 -12   0   6    1.39    2.55
 -12   0   5    0.51    0.44
 -12   0   4   -1.79    3.59
 -12   0   3   32.13   10.12
 -12   0   2   20.51    7.77
 -12   0   1    0.93    1.48
 -12  -1   7    7.64    5.10
 -12  -1   6    1.26    2.09
 -12  -1   5    8.68    5.67
 -12  -1   4    2.42    3.91
 -12  -1   3    1.91    2.55
 -12  -1   2   -0.86    1.97
 -12  -2   6   -1.38    2.08
 -12  -2   5    9.70    6.10
 -12  -2   4   -2.02    3.88
   0   0   0    0.00    0.00
_computing_structure_solution     'SHELXT 2014/5 (Sheldrick, 2014)'
;
_shelx_hkl_checksum     20042
_shelx_res_file
;
TITL farm15a_a.res in P-1
    farm15a.res
    created by SHELXL-2016/6 at 16:35:18 on 03-Feb-2021
CELL 0.71073 8.6739 10.549 12.4021 91.351 101.065 97.235
ZERR 2 0.0005 0.0005 0.0008 0.004 0.005 0.004
LATT 1
SFAC C H Cl N O S
UNIT 44 44 2 6 8 2
EQIV $1 1+X,+Y,+Z
DFIX 1.54 0.005 C21 C22B
DFIX 1.54 0.005 C21 C22A
DFIX 1.38 0.005 C2B C3B
DFIX 1.38 0.005 C5A C6
DFIX 1.38 0.005 C4B C5B
DFIX 1.38 0.005 C1 C2A
DFIX 1.38 0.005 C1 C2B
DFIX 1.38 0.005 C2A C3A
DFIX 1.38 0.005 C3B C4B
DFIX 1.38 0.005 C3A C4A
DFIX 1.38 0.005 C5B C6
DFIX 1.38 0.005 C4A C5A
L.S. 4 0 0
PLAN  1
SIZE 0.2 0.2 0.15
TEMP 20
CONF
HTAB N2 O4_$1
HTAB N2 Cl1_$1
BOND $H
list 4
MORE -1
fmap 2 53
acta
REM <olex2.extras>
REM <HklSrc "%.\\farm15a.hkl">
REM </olex2.extras>
WGHT    0.111900
FVAR       0.96600
CL1   3    0.039725    0.514166    0.266436    11.00000    0.06156    0.07905 =
         0.10517    0.03100    0.01865    0.03703
S1    6    0.209280    0.154391    0.250279    11.00000    0.04264    0.05619 =
         0.04144   -0.00034    0.00364    0.00437
O1    5    0.080752    0.071683    0.275774    11.00000    0.06258    0.06516 =
         0.06207    0.00751    0.01080   -0.00733
O2    5    0.366348    0.125999    0.290094    11.00000    0.05341    0.06189 =
         0.05635   -0.00806    0.00228    0.01978
O3    5    0.583482    0.268940    0.506306    11.00000    0.02990    0.05963 =
         0.05707    0.01138    0.01155    0.01326
O4    5    0.050173    0.311015    0.503618    11.00000    0.03683    0.06883 =
         0.07775    0.01647    0.01583    0.02011
N1    4    0.185096    0.160980    0.117261    11.00000    0.06028    0.08068 =
         0.04132   -0.00012    0.00475    0.00414
N2    4    0.743311    0.372467    0.408407    11.00000    0.03509    0.07291 =
         0.08117    0.02189    0.01775    0.01095
H2A   2    0.820801    0.339722    0.456413    11.00000    0.06414
H2B   2    0.772495    0.428679    0.359025    11.00000    0.06522
N3    4    0.517033    0.555503    0.221130    11.00000    0.07211    0.07411 =
         0.06786    0.01866    0.01057    0.00454
C1    1    0.050869    0.213365    0.063958    11.00000    0.05516    0.09415 =
         0.04670    0.01585   -0.00508   -0.00576
PART 1
C2A   1   -0.004676    0.169573   -0.044978    10.50000    0.07063    0.08475 =
         0.06528    0.01503   -0.00129    0.01181
AFIX  43
H2AA  2    0.046249    0.110365   -0.076725    10.50000   -1.20000
AFIX   0
C3A   1   -0.135620    0.214325   -0.105739    10.50000    0.07446    0.10539 =
         0.05178    0.01540   -0.00891    0.00033
AFIX  43
H3A   2   -0.177591    0.188100   -0.178732    10.50000   -1.20000
AFIX   0
C4A   1   -0.198312    0.301543   -0.048040    10.50000    0.04683    0.13413 =
         0.07598    0.03611   -0.00591    0.04280
AFIX  43
H4A   2   -0.291494    0.328402   -0.084953    10.50000   -1.20000
AFIX   0
C5A   1   -0.141481    0.354476    0.057205    10.50000    0.05919    0.11242 =
         0.07926    0.03544    0.02640    0.03602
AFIX  43
H5A   2   -0.190299    0.416714    0.086940    10.50000   -1.20000
AFIX   0
PART 2
C2B   1   -0.039437    0.174789   -0.039863    10.50000    0.08052    0.19352 =
         0.04045    0.01451   -0.02283   -0.05190
AFIX  43
H2BA  2   -0.013639    0.107213   -0.079432    10.50000   -1.20000
AFIX   0
C3B   1   -0.166713    0.236023   -0.084365    10.50000    0.05818    0.23114 =
         0.05389    0.03826   -0.01813   -0.00880
AFIX  43
H3B   2   -0.219377    0.206308   -0.154646    10.50000   -1.20000
AFIX   0
C4B   1   -0.226581    0.335038   -0.039145    10.50000    0.04120    0.17927 =
         0.12589    0.08746   -0.03689    0.01033
AFIX  43
H4B   2   -0.311513    0.374797   -0.073359    10.50000   -1.20000
AFIX   0
C5B   1   -0.139149    0.365273    0.065584    10.50000    0.04849    0.18861 =
         0.09672    0.06574   -0.04960   -0.01376
AFIX  43
H5B   2   -0.171095    0.428779    0.106286    10.50000   -1.20000
AFIX   0
PART 0
C6    1   -0.007261    0.309935    0.116639    11.00000    0.03697    0.10191 =
         0.06367    0.03416   -0.00505    0.00215
C7    1    0.080048    0.365192    0.226116    11.00000    0.03514    0.06916 =
         0.06224    0.02044    0.00805    0.01058
C8    1    0.190615    0.310671    0.292091    11.00000    0.03104    0.05592 =
         0.04560    0.01008    0.00510    0.00847
C9    1    0.303411    0.371086    0.395271    11.00000    0.03271    0.04378 =
         0.05066    0.00209    0.00577    0.00992
AFIX  13
H9    2    0.265613    0.450631    0.414792    11.00000   -1.20000
AFIX   0
C10   1    0.309703    0.288314    0.492487    11.00000    0.03245    0.04418 =
         0.04245   -0.00162    0.00617    0.00765
C11   1    0.169928    0.264455    0.542527    11.00000    0.03234    0.04392 =
         0.05245   -0.00473    0.00764    0.00882
C12   1    0.181393    0.189680    0.645086    11.00000    0.04054    0.05760 =
         0.05159   -0.00108    0.01573    0.01036
AFIX  23
H12A  2    0.076892    0.146673    0.648431    11.00000   -1.20000
H12B  2    0.215222    0.248890    0.708728    11.00000   -1.20000
AFIX   0
C13   1    0.296822    0.089567    0.651462    11.00000    0.04302    0.05555 =
         0.04623    0.00608    0.01169    0.01310
C14   1    0.455834    0.156473    0.633935    11.00000    0.03919    0.05655 =
         0.04820    0.00684    0.00660    0.01399
AFIX  23
H14A  2    0.508114    0.206829    0.700312    11.00000   -1.20000
H14B  2    0.522224    0.092238    0.621679    11.00000   -1.20000
AFIX   0
C15   1    0.441576    0.241318    0.539836    11.00000    0.03083    0.04788 =
         0.04455   -0.00061    0.00874    0.00786
C16   1    0.594693    0.352931    0.425347    11.00000    0.03569    0.04599 =
         0.05023    0.00127    0.01133    0.00516
C17   1    0.468823    0.405453    0.373326    11.00000    0.03687    0.04506 =
         0.04771    0.00241    0.00607    0.00840
C18   1    0.493812    0.489006    0.288917    11.00000    0.04010    0.05186 =
         0.05270    0.00397    0.00446    0.00401
C19   1    0.229948   -0.017483    0.563532    11.00000    0.06948    0.04817 =
         0.06221    0.00272    0.01813    0.00728
AFIX 137
H19A  2    0.212443    0.018081    0.492353    11.00000   -1.50000
H19B  2    0.131409   -0.059562    0.577396    11.00000   -1.50000
H19C  2    0.303981   -0.078220    0.565607    11.00000   -1.50000
AFIX   0
C20   1    0.319257    0.033025    0.764544    11.00000    0.06027    0.08995 =
         0.05756    0.01917    0.01906    0.02017
AFIX 137
H20A  2    0.368584    0.098819    0.819591    11.00000   -1.50000
H20B  2    0.385352   -0.033648    0.766154    11.00000   -1.50000
H20C  2    0.217960   -0.001696    0.779089    11.00000   -1.50000
AFIX   0
C21   1    0.311623    0.139086    0.059239    11.00000    0.08147    0.16563 =
         0.05501   -0.02167    0.02135    0.00225
PART 3
AFIX  23
H21A  2    0.272294    0.077199   -0.002026    10.50000   -1.20000
H21B  2    0.398128    0.107737    0.108434    10.50000   -1.20000
AFIX  23
PART 4
H21C  2    0.263219    0.099482   -0.012681    10.50000   -1.20000
H21D  2    0.372926    0.078161    0.099154    10.50000   -1.20000
AFIX   0
PART 3
C22A  1    0.366609    0.270020    0.018233    10.50000    0.11746    0.21393 =
         0.15880   -0.09189    0.08748   -0.10373
AFIX 137
H22A  2    0.276172    0.306634   -0.018768    10.50000   -1.50000
H22B  2    0.436355    0.259743   -0.031876    10.50000   -1.50000
H22C  2    0.421703    0.325606    0.079685    10.50000   -1.50000
AFIX   0
PART 4
C22B  1    0.426348    0.256926    0.043173    10.50000    0.10222    0.29270 =
         0.17698   -0.06635    0.08162   -0.11246
AFIX 137
H22D  2    0.389262    0.332725    0.067156    10.50000   -1.50000
H22E  2    0.431822    0.261267   -0.033255    10.50000   -1.50000
H22F  2    0.529782    0.250560    0.085562    10.50000   -1.50000
AFIX   0
HKLF 4
REM  farm15a_a.res in P-1
REM R1 =  0.0733 for    3942 Fo > 4sig(Fo)  and  0.1088 for all    6933 data
REM    337 parameters refined using     12 restraints
END
WGHT      0.1120      0.0000
REM Highest difference peak  0.332,  deepest hole -0.724,  1-sigma level  0.078
Q1    1   0.0961  0.0430  0.3014  11.00000  0.05    0.31
;
_shelx_res_checksum     82398
