# Supplementary material for: 2-Amino-4-(4-chloro-1-ethyl-2,2-dioxo-1H-benzo[c][1,2]thia­zin-3-yl)-7,7-dimethyl-5-oxo-5,6,7,8-tetra­hydro-4H-chromene-3-carbo­nitrile: single-crystal X-ray diffraction study and Hirshfeld surface analysis
Source: Acta Crystallogr E Crystallogr Commun. 2021 Feb 26;77(Pt 3):294–7. doi: 10.1107/S2056989021002085 (PMC8061096; doi:10.1107/S2056989021002085)
Supplement: Supplementary file 2 [file e-77-00294-Isup2.hkl]

data_I                                                                          
_shelx_title ' farm15a_a.res in P-1'                                            
_shelx_refln_list_code          4                                               
_shelx_F_calc_maximum      102.12                                               
_exptl_crystal_F_000       480.00                                               
_reflns_d_resolution_high  0.6634                                               
                                                                                
loop_                                                                           
 _space_group_symop_operation_xyz                                               
 'x, y, z'                                                                      
 '-x, -y, -z'                                                                   
                                                                                
_cell_length_a     8.6739                                                       
_cell_length_b    10.5490                                                       
_cell_length_c    12.4021                                                       
_cell_angle_alpha  91.351                                                       
_cell_angle_beta  101.065                                                       
_cell_angle_gamma  97.235                                                       
                                                                                
_shelx_F_squared_multiplier     1.000                                           
                                                                                
loop_                                                                           
 _refln_index_h                                                                 
 _refln_index_k                                                                 
 _refln_index_l                                                                 
 _refln_F_squared_calc                                                          
 _refln_F_squared_meas                                                          
 _refln_F_squared_sigma                                                         
 _refln_observed_status                                                         
   2   0   0         17.25         21.96         1.68 o                         
   3   0   0        111.38        103.88         4.97 o                         
   4   0   0        996.55       1091.21        18.98 o                         
   5   0   0        409.40        402.53        25.43 o                         
   6   0   0         39.75         44.07         5.67 o                         
   7   0   0         80.33         88.94         7.32 o                         
   8   0   0        343.81        339.50        15.76 o                         
   9   0   0          7.14         10.05         5.15 o                         
  10   0   0         18.98         24.20         7.67 o                         
  11   0   0          4.85          6.44         5.04 o                         
 -11   1   0         38.22         48.31        11.85 o                         
 -10   1   0          7.13          5.98         3.48 o                         
  -9   1   0          0.00          2.70         3.21 o                         
  -8   1   0        224.93        245.41        12.96 o                         
  -7   1   0        411.14        391.45        50.37 o                         
  -6   1   0         51.30         58.07         5.22 o                         
  -5   1   0        165.56        183.85         8.58 o                         
  -4   1   0        303.67        342.17        20.75 o                         
  -3   1   0         32.31         71.15         3.59 o                         
  -2   1   0       3825.77       3599.79       250.37 o                         
   1   1   0       7012.87       3907.10        31.00 o                         
   2   1   0       4676.90       4375.14        50.80 o                         
   3   1   0          1.11          1.04         0.43 o                         
   4   1   0        551.24        579.94        15.85 o                         
   5   1   0          7.88         11.61         2.20 o                         
   6   1   0         93.52        108.04        12.46 o                         
   7   1   0        738.83        817.86        23.46 o                         
   8   1   0         40.32         45.36         5.95 o                         
   9   1   0        223.02        255.89        15.58 o                         
  10   1   0         44.53         53.06        11.32 o                         
  11   1   0          0.18          1.83         2.67 o                         
 -12   2   0          0.26          2.03         2.16 o                         
 -11   2   0          2.66          3.32         2.03 o                         
 -10   2   0          0.35          2.98         2.46 o                         
  -9   2   0         17.67         17.99         5.67 o                         
  -8   2   0         96.22         98.74        13.81 o                         
  -7   2   0        173.52        120.16        32.95 o                         
  -6   2   0        271.62        212.34        44.78 o                         
  -5   2   0        949.73       1190.94        45.50 o                         
  -4   2   0          4.13          7.75         1.13 o                         
  -3   2   0        130.59         94.35         5.50 o                         
  -2   2   0        409.18        377.90         8.89 o                         
  -1   2   0       5593.14       4971.59       219.49 o                         
   0   2   0       2644.96       2457.24       107.00 o                         
   1   2   0       6169.78       5065.45       155.17 o                         
   2   2   0        355.67        372.59        17.41 o                         
   3   2   0        827.08        767.59        28.77 o                         
   4   2   0       1285.45       1247.93        22.37 o                         
   5   2   0        787.11        925.31        40.47 o                         
   6   2   0        177.06        205.40        11.26 o                         
   7   2   0         17.12         18.18         3.79 o                         
   8   2   0        140.02        142.85        11.01 o                         
   9   2   0          0.12         -0.86         0.86 o                         
  10   2   0         18.92         26.69         8.43 o                         
  11   2   0          7.72          1.54         1.77 o                         
 -12   3   0          8.65         13.97         7.35 o                         
 -11   3   0         10.54         13.11         7.07 o                         
 -10   3   0          1.62          3.57         1.91 o                         
  -9   3   0         19.02         27.93         8.31 o                         
  -8   3   0         36.66         37.01         9.12 o                         
  -7   3   0         89.11        101.74        13.14 o                         
  -6   3   0        421.50        473.95        37.07 o                         
  -5   3   0        250.61        233.13        14.86 o                         
  -4   3   0        113.80         72.45         5.62 o                         
  -3   3   0        759.71        829.67        25.72 o                         
  -2   3   0       2534.51       2667.18        19.36 o                         
  -1   3   0         26.69         27.21         1.79 o                         
   0   3   0        307.19        273.29         3.95 o                         
   1   3   0        174.35         97.26        10.65 o                         
   2   3   0         42.94         40.11         2.36 o                         
   3   3   0         79.30        103.24         6.19 o                         
   4   3   0        388.31        379.90        14.77 o                         
   5   3   0         89.37         94.57         7.30 o                         
   6   3   0         22.91         22.47         3.81 o                         
   7   3   0        168.97        199.54        12.50 o                         
   8   3   0         55.56         63.49         7.43 o                         
   9   3   0          3.33          2.83         2.21 o                         
  10   3   0          1.88          2.54         2.02 o                         
  11   3   0          9.82          6.95         4.54 o                         
 -11   4   0         38.02         36.68        11.06 o                         
 -10   4   0         28.15         31.13         9.75 o                         
  -9   4   0         25.04         32.62         8.74 o                         
  -8   4   0         12.76         13.19         5.98 o                         
  -7   4   0         90.19         98.78         9.45 o                         
  -6   4   0         11.38          9.66         2.50 o                         
  -5   4   0          8.65          6.05         2.18 o                         
  -4   4   0       2855.34       2939.32        41.77 o                         
  -3   4   0        154.34        127.03         5.13 o                         
  -2   4   0       2163.57       2196.25        35.75 o                         
  -1   4   0          5.19          4.43         1.09 o                         
   0   4   0         95.78         90.55         3.17 o                         
   1   4   0        183.37        171.20         6.00 o                         
   2   4   0        640.34        538.75        19.16 o                         
   3   4   0         72.82         74.03         3.47 o                         
   4   4   0       1099.10       1233.67        24.32 o                         
   5   4   0         40.09         46.10         5.17 o                         
   6   4   0         28.96         32.46         4.58 o                         
   7   4   0         21.46         24.22         4.26 o                         
   8   4   0         36.87         49.22         6.78 o                         
   9   4   0          2.07          4.51         2.37 o                         
  10   4   0          3.54          6.55         2.32 o                         
  11   4   0          0.00          0.56         2.67 o                         
 -11   5   0          0.16         -1.50         3.59 o                         
 -10   5   0          6.05          9.54         3.81 o                         
  -9   5   0        106.79        130.42        18.76 o                         
  -8   5   0         80.23        106.13        15.65 o                         
  -7   5   0         13.93          9.62         3.49 o                         
  -6   5   0        546.45        581.03        20.83 o                         
  -5   5   0         91.73         78.41         6.82 o                         
  -4   5   0         31.39         25.91         3.63 o                         
  -3   5   0        595.77        614.63        11.51 o                         
  -2   5   0        939.06        965.55        16.32 o                         
  -1   5   0        960.37       1000.46        14.46 o                         
   0   5   0        517.45        471.80         9.26 o                         
   1   5   0         31.24         30.12         1.77 o                         
   2   5   0         71.80         62.47         3.23 o                         
   3   5   0        722.41        695.74        17.92 o                         
   4   5   0         31.31         25.80         2.59 o                         
   5   5   0          0.01         -0.36         0.63 o                         
   6   5   0         69.62         63.69        10.61 o                         
   7   5   0         13.21         12.02         2.99 o                         
   8   5   0         15.94         16.83         3.98 o                         
   9   5   0          3.32          0.87         3.85 o                         
  10   5   0          1.84          1.45         0.61 o                         
  11   5   0         12.05         10.05         5.60 o                         
 -11   6   0         12.67         26.60        10.79 o                         
 -10   6   0          6.72          8.11         5.66 o                         
  -9   6   0         12.53         13.30         6.07 o                         
  -8   6   0          0.58          3.62         1.50 o                         
  -7   6   0         63.96         77.66         8.77 o                         
  -6   6   0         11.19          6.29         2.51 o                         
  -5   6   0        624.29        614.07        20.04 o                         
  -4   6   0        770.96        741.36        29.82 o                         
  -3   6   0        170.77        184.87         6.32 o                         
  -2   6   0          0.02          0.48         0.24 o                         
  -1   6   0         61.50         64.66         3.39 o                         
   0   6   0        751.04        761.34        11.99 o                         
   1   6   0       1515.76       1599.64        22.34 o                         
   2   6   0        109.53        124.84         4.45 o                         
   3   6   0        176.76        174.61         8.56 o                         
   4   6   0         10.98         11.57         1.71 o                         
   5   6   0         79.05         75.78         5.56 o                         
   6   6   0         44.74         46.63         5.91 o                         
   7   6   0         80.73         83.30        12.31 o                         
   8   6   0          1.87          3.57         1.81 o                         
   9   6   0          4.59          7.28         4.47 o                         
  10   6   0          7.39          5.32         4.58 o                         
  11   6   0          0.23         -0.80         1.90 o                         
 -11   7   0          2.74          3.34         3.62 o                         
 -10   7   0          8.97          9.93         5.88 o                         
  -9   7   0          5.66         11.21         6.63 o                         
  -8   7   0         25.20         28.97         5.95 o                         
  -7   7   0         41.76         46.89         6.77 o                         
  -6   7   0         51.51         46.87         6.28 o                         
  -5   7   0        136.10        150.90        10.34 o                         
  -4   7   0         79.76         70.48         9.61 o                         
  -3   7   0        436.10        385.67        21.45 o                         
  -2   7   0        116.59        132.38         5.55 o                         
  -1   7   0        108.05         93.80         4.41 o                         
   0   7   0         15.61         13.60         1.92 o                         
   1   7   0        224.99        246.06         6.73 o                         
   2   7   0        373.49        336.12        24.97 o                         
   3   7   0          9.68          6.91         1.05 o                         
   4   7   0         96.61        111.56         7.92 o                         
   5   7   0        137.19        136.01        12.42 o                         
   6   7   0          1.88          0.24         0.79 o                         
   7   7   0          9.07          9.81         2.91 o                         
   8   7   0          0.00          0.17         0.68 o                         
   9   7   0         32.09         22.86        16.27 o                         
  10   7   0          0.97          1.70         1.71 o                         
 -11   8   0          0.67          3.66         4.24 o                         
 -10   8   0          2.66          2.66         3.93 o                         
  -9   8   0          1.26          2.09         2.44 o                         
  -8   8   0          0.09         -3.22         3.22 o                         
  -7   8   0        142.11        143.42        12.43 o                         
  -6   8   0          6.74         12.13         3.06 o                         
  -5   8   0         10.62         10.49         3.27 o                         
  -4   8   0         36.27         27.02         6.37 o                         
  -3   8   0         13.97          7.10         2.15 o                         
  -2   8   0         39.43         34.05         2.98 o                         
  -1   8   0         23.16         21.27         2.28 o                         
   0   8   0         97.60         91.38         5.71 o                         
   1   8   0        395.03        416.52        22.09 o                         
   2   8   0         21.53         18.57         2.64 o                         
   3   8   0         36.37         30.04         4.72 o                         
   4   8   0         47.26         45.18         8.88 o                         
   5   8   0          1.92          1.61         1.25 o                         
   6   8   0         36.50         34.38        10.90 o                         
   7   8   0          4.22          2.14         1.93 o                         
   8   8   0          9.73          9.89         7.83 o                         
   9   8   0          0.26          0.19         1.47 o                         
 -11   9   0          1.99          0.08         2.63 o                         
 -10   9   0          3.23          1.79         3.39 o                         
  -9   9   0          4.58          4.11         2.31 o                         
  -8   9   0          6.68          7.23         3.01 o                         
  -7   9   0          3.13          4.72         2.24 o                         
  -6   9   0         37.27         32.00         5.69 o                         
  -5   9   0        112.58        106.45         9.51 o                         
  -4   9   0        158.03        194.71        12.82 o                         
  -3   9   0          6.91         10.19         2.25 o                         
  -2   9   0          5.68          6.17         1.73 o                         
  -1   9   0         21.96         18.17         2.46 o                         
   0   9   0        208.15        223.27        13.73 o                         
   1   9   0          6.21          5.84         1.43 o                         
   2   9   0         17.13         16.89         2.73 o                         
   3   9   0         41.87         43.45         7.18 o                         
   4   9   0          0.07         -0.61         0.83 o                         
   5   9   0          1.67          1.63         3.00 o                         
   6   9   0          1.13          1.15         1.14 o                         
   7   9   0          0.59          0.73         1.71 o                         
   8   9   0         16.70         20.11         7.53 o                         
 -10  10   0          0.79          0.05         1.93 o                         
  -9  10   0          0.85          2.55         2.92 o                         
  -8  10   0         13.55          6.59         2.04 o                         
  -7  10   0          0.02          0.62         0.74 o                         
  -6  10   0        102.69        112.92        10.84 o                         
  -5  10   0          0.26         -0.06         0.80 o                         
  -4  10   0         37.78         32.23         5.30 o                         
  -3  10   0        235.22        272.80        23.14 o                         
  -2  10   0          0.46          0.05         0.62 o                         
  -1  10   0          1.37          1.75         1.00 o                         
   0  10   0          8.67          7.33         1.66 o                         
   1  10   0         49.14         46.64         5.92 o                         
   2  10   0         58.03         56.13         6.91 o                         
   3  10   0          0.01         -1.38         1.89 o                         
   4  10   0          4.10          5.16         2.23 o                         
   5  10   0         38.24         48.31        10.31 o                         
   6  10   0          2.78          4.14         3.68 o                         
   7  10   0          1.83         -2.01         3.24 o                         
  -9  11   0          9.16         17.85         8.52 o                         
  -8  11   0          0.03         -1.84         1.84 o                         
  -7  11   0          5.02          4.41         2.49 o                         
  -6  11   0         41.43         45.94         7.43 o                         
  -5  11   0         82.44        108.22        11.06 o                         
  -4  11   0          0.64          1.08         1.07 o                         
  -3  11   0          1.56          2.48         1.32 o                         
  -2  11   0        143.44        168.56        12.49 o                         
  -1  11   0         29.09         23.80         3.94 o                         
   0  11   0          0.25          0.02         0.67 o                         
   1  11   0          7.23          6.28         1.70 o                         
   2  11   0          1.02          2.38         1.20 o                         
   3  11   0          0.02         -0.48         0.93 o                         
   4  11   0         34.17         52.00         8.04 o                         
   5  11   0          3.05          3.51         3.08 o                         
   6  11   0          0.46          2.38         2.33 o                         
  -8  12   0          5.34         11.38         7.02 o                         
  -7  12   0          6.35          7.27         4.50 o                         
  -6  12   0          0.04          1.11         1.38 o                         
  -5  12   0          0.53          1.15         1.47 o                         
  -4  12   0         99.99        117.22        11.78 o                         
  -3  12   0         27.45         28.47         5.69 o                         
  -2  12   0         18.17         16.54         4.12 o                         
  -1  12   0          7.31          2.99         1.41 o                         
   0  12   0          8.56          4.84         2.07 o                         
   1  12   0         10.95         15.42         4.28 o                         
   2  12   0          0.61          1.30         2.59 o                         
   3  12   0         10.89         16.47         4.41 o                         
   4  12   0          4.51          5.81         4.55 o                         
   5  12   0         20.35         23.85         8.08 o                         
  -7  13   0          5.90          1.64         1.65 o                         
  -6  13   0         13.46          8.57         5.21 o                         
  -5  13   0          1.00          1.16         2.02 o                         
  -4  13   0          4.12          3.63         2.04 o                         
  -3  13   0          2.24          0.84         1.05 o                         
  -2  13   0          8.85         13.16         4.42 o                         
  -1  13   0          0.37         -0.51         0.62 o                         
   0  13   0          4.33          3.33         1.76 o                         
   1  13   0          4.90          2.68         2.33 o                         
   2  13   0          2.32          4.35         2.57 o                         
   3  13   0          1.38          2.70         2.72 o                         
   4  13   0         21.17         11.23         5.81 o                         
  -6  14   0          0.16         -2.28         2.83 o                         
  -5  14   0          6.70          3.90         3.60 o                         
  -4  14   0          2.26          4.16         3.57 o                         
  -3  14   0          4.07          3.85         2.21 o                         
  -2  14   0          0.46         -0.29         1.69 o                         
  -1  14   0          3.69          5.09         3.73 o                         
   0  14   0          4.22          2.75         4.76 o                         
   1  14   0          3.05          1.87         1.59 o                         
   2  14   0          0.00         -1.53         1.53 o                         
   3  14   0          0.12         -1.80         1.80 o                         
  -4  15   0          2.99          0.54         1.35 o                         
  -2  15   0          0.37         -0.30         1.28 o                         
  -1  15   0          0.03          0.09         2.04 o                         
   0  15   0          1.66          1.90         2.90 o                         
   1  15   0          0.00          0.74         0.89 o                         
  -2 -15   1          2.66          3.68         3.97 o                         
  -1 -15   1          3.40          2.75         2.17 o                         
   0 -15   1          1.11         -0.50         1.62 o                         
   3 -15   1          1.44          2.33         2.29 o                         
   4 -15   1          0.00          0.57         1.50 o                         
  -3 -14   1          0.25         -1.66         1.82 o                         
  -2 -14   1          5.56          3.32         2.11 o                         
  -1 -14   1         21.49         17.47        11.53 o                         
   0 -14   1          1.87          1.96         1.44 o                         
   1 -14   1          9.72         12.05         6.25 o                         
   2 -14   1          0.71          1.72         1.81 o                         
   3 -14   1          7.96          9.81         5.23 o                         
   4 -14   1          0.79         -3.41         3.41 o                         
   5 -14   1          1.75         -1.89         2.54 o                         
   6 -14   1          0.24         -0.55         1.43 o                         
  -4 -13   1          8.91          6.54         4.13 o                         
  -3 -13   1          8.91         10.09         4.13 o                         
  -2 -13   1          6.78         10.37         3.84 o                         
  -1 -13   1          0.16         -0.42         0.67 o                         
   0 -13   1          1.97          0.65         1.18 o                         
   1 -13   1         25.29         16.58         3.95 o                         
   2 -13   1          7.68          4.35         2.32 o                         
   3 -13   1         20.77         15.76         4.53 o                         
   4 -13   1         15.65         27.63         8.81 o                         
   5 -13   1          4.88          4.08         3.53 o                         
   6 -13   1          0.00         -0.92         1.88 o                         
   7 -13   1          0.00         -2.35         2.71 o                         
  -5 -12   1          7.95          7.58         4.92 o                         
  -4 -12   1          2.27          5.67         3.79 o                         
  -3 -12   1          7.22         13.54         4.11 o                         
  -2 -12   1         15.98         25.08         5.49 o                         
  -1 -12   1          2.09          2.01         1.44 o                         
   0 -12   1         14.76         12.28         2.73 o                         
   1 -12   1          5.09          5.23         1.95 o                         
   2 -12   1         19.39         17.58         4.14 o                         
   3 -12   1        150.01        158.58        12.99 o                         
   4 -12   1          2.04          0.20         1.22 o                         
   5 -12   1          0.12          0.60         0.85 o                         
   6 -12   1         17.13         19.17         7.88 o                         
   7 -12   1          0.62          0.16         2.03 o                         
   8 -12   1          0.13          5.65         5.18 o                         
  -6 -11   1          0.01          4.04         3.75 o                         
  -5 -11   1         27.87         47.73        10.43 o                         
  -4 -11   1         24.22         26.23         7.62 o                         
  -3 -11   1          0.01          3.13         2.35 o                         
  -2 -11   1         20.86         18.33         3.32 o                         
  -1 -11   1         69.89        102.29         9.73 o                         
   0 -11   1         48.24         54.63         5.54 o                         
   1 -11   1          4.78          2.36         2.20 o                         
   2 -11   1         82.64         93.98         9.12 o                         
   3 -11   1          4.94          8.34         2.95 o                         
   4 -11   1         20.91         24.55         5.03 o                         
   5 -11   1          1.83          3.59         2.24 o                         
   6 -11   1         18.68         18.02         7.22 o                         
   7 -11   1          3.99          4.59         3.15 o                         
   8 -11   1         15.55         16.55         6.85 o                         
   9 -11   1         27.80         21.88         9.22 o                         
  -8 -10   1          1.35          2.30         3.27 o                         
  -7 -10   1          2.87          4.37         3.64 o                         
  -6 -10   1          6.52         11.14         5.40 o                         
  -5 -10   1         56.29         61.77        11.19 o                         
  -4 -10   1          9.60         13.59         4.94 o                         
  -3 -10   1        110.26        147.81        17.19 o                         
  -2 -10   1          1.31          1.65         1.00 o                         
  -1 -10   1         47.79         44.93         5.64 o                         
   0 -10   1          0.00          0.05         1.03 o                         
   1 -10   1         31.72         38.53         4.23 o                         
   2 -10   1         91.11         88.38        10.76 o                         
   3 -10   1        103.74        113.55         9.85 o                         
   4 -10   1          5.47          5.72         2.07 o                         
   5 -10   1          1.59          5.54         2.73 o                         
   6 -10   1          2.35          2.88         1.55 o                         
   7 -10   1          0.96          2.19         1.48 o                         
   8 -10   1         16.08         11.77         6.05 o                         
   9 -10   1         39.50         63.08        14.60 o                         
  -8  -9   1          0.25         -0.43         0.61 o                         
  -7  -9   1          0.70         -0.46         2.28 o                         
  -6  -9   1         13.41         20.13         6.87 o                         
  -5  -9   1         41.44         64.50        11.11 o                         
  -4  -9   1          1.67          3.97         2.66 o                         
  -3  -9   1          3.91          4.60         1.56 o                         
  -2  -9   1        152.56        160.79        14.18 o                         
  -1  -9   1        288.53        346.05        15.97 o                         
   0  -9   1         74.69         73.69         5.58 o                         
   1  -9   1         15.15         11.63         2.11 o                         
   2  -9   1         20.40         26.46         3.19 o                         
   3  -9   1         18.44         18.40         2.71 o                         
   4  -9   1          1.03          1.37         1.17 o                         
   5  -9   1         95.29         90.39         8.70 o                         
   6  -9   1         86.48         86.39         9.08 o                         
   7  -9   1         25.23         19.44         4.77 o                         
   8  -9   1          6.94          8.47         3.98 o                         
   9  -9   1          1.77          1.26         2.17 o                         
  10  -9   1         43.95         34.38        12.87 o                         
  11  -9   1         10.65          7.72         6.62 o                         
  -9  -8   1          4.77          2.64         3.69 o                         
  -8  -8   1          2.25          9.79         4.97 o                         
  -7  -8   1          0.60          3.90         3.70 o                         
  -6  -8   1          6.55          5.17         2.19 o                         
  -5  -8   1         25.45         25.29         9.23 o                         
  -4  -8   1         69.30         53.42         8.99 o                         
  -3  -8   1          1.61          1.86         0.23 o                         
  -2  -8   1        102.11        102.12         6.65 o                         
  -1  -8   1        120.49        134.74         7.20 o                         
   0  -8   1          9.81          5.98         1.44 o                         
   1  -8   1        125.50        132.77         6.87 o                         
   2  -8   1          4.20          2.99         0.92 o                         
   3  -8   1        142.67        118.18         8.88 o                         
   4  -8   1         15.43         11.75         1.86 o                         
   5  -8   1          0.01          0.17         0.76 o                         
   6  -8   1          4.80          2.37         1.48 o                         
   7  -8   1        332.18        376.34        20.24 o                         
   8  -8   1         29.19         39.35         7.24 o                         
   9  -8   1         30.39         24.14         6.26 o                         
  10  -8   1          0.47          5.64         4.57 o                         
  11  -8   1         24.66         12.05         7.34 o                         
 -10  -7   1         24.01         17.01         4.86 o                         
  -9  -7   1          0.47          0.73         1.44 o                         
  -8  -7   1          0.69         -0.58         1.10 o                         
  -7  -7   1          6.94          7.80         2.83 o                         
  -6  -7   1         63.63         53.21        23.39 o                         
  -5  -7   1         10.73          9.99         1.88 o                         
  -4  -7   1         56.25         44.78         4.87 o                         
  -3  -7   1        272.88        274.07        13.97 o                         
  -2  -7   1        271.95        285.64         9.86 o                         
  -1  -7   1         56.96         44.30         3.91 o                         
   0  -7   1         68.68         71.65         4.71 o                         
   1  -7   1         58.34         70.94         4.71 o                         
   2  -7   1         96.66        112.02         6.42 o                         
   3  -7   1         46.19         45.49         4.12 o                         
   4  -7   1        376.05        323.34        18.13 o                         
   5  -7   1        178.63        182.22        11.22 o                         
   6  -7   1         46.37         46.71         6.28 o                         
   7  -7   1         65.38         65.90         8.21 o                         
   8  -7   1         28.22         41.18         7.32 o                         
   9  -7   1         43.24         59.39         9.55 o                         
  10  -7   1         39.13         39.86        11.62 o                         
  11  -7   1          0.95          1.29         2.18 o                         
 -11  -6   1          6.61         10.84         5.64 o                         
 -10  -6   1          0.01          0.67         0.51 o                         
  -9  -6   1         11.28         10.37         6.14 o                         
  -8  -6   1         10.41          6.65         2.54 o                         
  -7  -6   1         96.73        123.24        20.25 o                         
  -6  -6   1          1.15          1.67         1.49 o                         
  -5  -6   1        114.60         83.56         6.16 o                         
  -4  -6   1         41.79         32.87         3.08 o                         
  -3  -6   1         24.30         22.83         2.19 o                         
  -2  -6   1        389.96        394.94         7.51 o                         
  -1  -6   1        133.60        128.45         5.94 o                         
   0  -6   1        135.02        137.31        29.24 o                         
   1  -6   1         40.91         35.35         2.97 o                         
   2  -6   1         89.88        100.39         6.10 o                         
   3  -6   1         34.99         34.71         2.31 o                         
   4  -6   1        118.58         96.57         5.41 o                         
   5  -6   1        130.03        122.93         9.00 o                         
   6  -6   1        221.96        258.72        14.45 o                         
   7  -6   1          2.42          2.27         2.13 o                         
   8  -6   1         27.37         30.12         5.93 o                         
   9  -6   1          1.69          5.19         2.67 o                         
  10  -6   1         36.54         57.25        14.16 o                         
  11  -6   1         13.86         12.52         7.13 o                         
 -11  -5   1          2.74          4.44         3.98 o                         
 -10  -5   1         16.34         16.34         5.10 o                         
  -9  -5   1         34.45         41.94        13.93 o                         
  -8  -5   1          1.02         -0.56         0.83 o                         
  -7  -5   1         13.07         11.54         2.31 o                         
  -6  -5   1        138.03        134.34        12.47 o                         
  -5  -5   1        311.66        295.50        19.78 o                         
  -4  -5   1        260.96        294.21        10.77 o                         
  -3  -5   1         11.64         15.61         1.87 o                         
  -2  -5   1        507.30        417.63         8.79 o                         
  -1  -5   1          4.37          5.25         0.74 o                         
   0  -5   1       1049.22        792.20       100.76 o                         
   1  -5   1        328.93        258.01         8.87 o                         
   2  -5   1       1033.71       1058.36        89.21 o                         
   3  -5   1        724.35        650.19        16.57 o                         
   4  -5   1         17.00         16.04         2.17 o                         
   5  -5   1         12.96         10.98         2.78 o                         
   6  -5   1        192.77        187.81        12.03 o                         
   7  -5   1        184.07        221.43        14.55 o                         
   8  -5   1          9.02         13.55         4.12 o                         
   9  -5   1          0.01          0.21         2.67 o                         
  10  -5   1          0.06          4.10         3.65 o                         
  11  -5   1          0.31          1.41         4.77 o                         
 -11  -4   1          3.67          1.63         2.72 o                         
 -10  -4   1          0.05          0.57         0.99 o                         
  -9  -4   1          0.02         -0.44         2.07 o                         
  -8  -4   1        184.98        239.40        15.36 o                         
  -7  -4   1         36.64         42.03         5.94 o                         
  -6  -4   1         11.66          9.85         2.24 o                         
  -5  -4   1          0.59          1.42         0.97 o                         
  -4  -4   1        545.61        558.91        12.32 o                         
  -3  -4   1        216.68        182.00         9.18 o                         
  -2  -4   1       2250.72       2184.43        54.82 o                         
  -1  -4   1         63.37         40.65         2.36 o                         
   0  -4   1         23.66         25.94         2.99 o                         
   1  -4   1        537.23        524.08        52.27 o                         
   2  -4   1         65.72         78.70         3.36 o                         
   3  -4   1          3.00         11.20         1.65 o                         
   4  -4   1        951.45        940.42        26.00 o                         
   5  -4   1        637.83        672.86        19.99 o                         
   6  -4   1         49.89         52.13         6.36 o                         
   7  -4   1        123.21        130.37        10.96 o                         
   8  -4   1        128.04        138.40        12.27 o                         
   9  -4   1        124.75        154.62        19.74 o                         
  10  -4   1         15.29         14.73         5.54 o                         
  11  -4   1          9.64         13.50         7.20 o                         
 -11  -3   1          9.73          2.39         3.44 o                         
 -10  -3   1         22.46         31.61         7.08 o                         
  -9  -3   1          1.02          1.37         1.61 o                         
  -8  -3   1         10.73         11.43         3.36 o                         
  -7  -3   1        130.00        156.86        12.82 o                         
  -6  -3   1        427.15        447.51        16.67 o                         
  -5  -3   1         12.46         13.93         2.77 o                         
  -4  -3   1        154.91        147.09         9.86 o                         
  -3  -3   1         10.41          9.22         2.31 o                         
  -2  -3   1        537.97        409.24         9.89 o                         
  -1  -3   1       2859.85       2281.49        35.00 o                         
   0  -3   1        121.84        146.71         5.20 o                         
   1  -3   1       2458.13       1577.45       545.82 o                         
   2  -3   1        460.49        442.21        10.53 o                         
   3  -3   1       1855.92       1809.63        24.07 o                         
   4  -3   1        161.28        161.98         6.71 o                         
   5  -3   1         88.85         87.03         7.08 o                         
   6  -3   1        663.87        742.10        44.84 o                         
   7  -3   1         12.21         11.68         3.36 o                         
   8  -3   1         86.40         76.30        12.48 o                         
   9  -3   1        108.25        118.31        16.85 o                         
  10  -3   1         20.03         29.87         8.84 o                         
  11  -3   1         34.95         35.84        10.27 o                         
 -11  -2   1         24.67         14.45         6.41 o                         
 -10  -2   1          1.02          3.26         2.88 o                         
  -9  -2   1         47.02         54.89         7.29 o                         
  -8  -2   1          2.08          2.89         1.27 o                         
  -7  -2   1        229.92        264.49        13.66 o                         
  -6  -2   1          2.03          0.40         1.67 o                         
  -5  -2   1       1016.50       1086.55        22.60 o                         
  -4  -2   1         69.11        101.47         9.17 o                         
  -3  -2   1        719.05        819.36        22.74 o                         
  -2  -2   1        113.61         56.50        26.64 o                         
  -1  -2   1       3441.37       2828.30        18.56 o                         
   0  -2   1        106.86         76.58         2.24 o                         
   1  -2   1        405.28        370.33         7.24 o                         
   2  -2   1          6.33          8.92         1.18 o                         
   3  -2   1       2188.16       2157.11        25.70 o                         
   4  -2   1        551.95        745.94        18.25 o                         
   5  -2   1          0.06          2.49         2.41 o                         
   6  -2   1         88.85         85.83        15.27 o                         
   7  -2   1         15.99         16.31         4.95 o                         
   8  -2   1        262.86        297.13        23.74 o                         
   9  -2   1         33.48         32.30         8.53 o                         
  10  -2   1          1.53          5.59         3.64 o                         
  11  -2   1          0.01         -1.32         1.45 o                         
 -11  -1   1          0.14         -0.95         2.60 o                         
 -10  -1   1         13.94         20.99         7.74 o                         
  -9  -1   1          0.82         -0.86         1.63 o                         
  -8  -1   1        130.68        153.16        11.22 o                         
  -7  -1   1         28.15         33.62         4.78 o                         
  -6  -1   1         25.06         26.44         4.64 o                         
  -5  -1   1          8.99          9.80         2.14 o                         
  -4  -1   1        159.20        171.06        12.42 o                         
  -3  -1   1         17.89         17.93         3.45 o                         
  -2  -1   1        808.08        765.27        11.35 o                         
  -1  -1   1       1341.36        903.90        12.58 o                         
   1  -1   1         56.38         55.50         2.77 o                         
   2  -1   1       2657.50       2484.68        19.09 o                         
   3  -1   1        861.98        875.23        30.85 o                         
   4  -1   1        708.86        726.74        35.00 o                         
   5  -1   1        693.81        751.01        17.08 o                         
   6  -1   1          4.64          3.62         0.99 o                         
   7  -1   1        169.33        150.65        35.94 o                         
   8  -1   1         22.38         20.91         6.22 o                         
   9  -1   1          0.27         -1.13         2.43 o                         
  10  -1   1         43.98         49.79        11.27 o                         
  11  -1   1          3.60          3.58         3.63 o                         
 -12   0   1          0.43          1.00         1.59 o                         
 -11   0   1         31.82         40.52        11.32 o                         
 -10   0   1          0.51          0.74         0.53 o                         
  -9   0   1          0.00          2.76         2.61 o                         
  -8   0   1          7.95          6.57         2.26 o                         
  -7   0   1         17.25         21.12         4.25 o                         
  -6   0   1       1932.34       2020.13       156.33 o                         
  -5   0   1        245.36        240.24        15.48 o                         
  -4   0   1          7.87         10.42         2.94 o                         
  -3   0   1        778.63        748.24        33.39 o                         
  -2   0   1       2978.23       2542.46        30.20 o                         
   1   0   1        200.78        128.50         9.29 o                         
   2   0   1       1718.54       1773.20        61.08 o                         
   3   0   1        318.33        443.26        20.34 o                         
   4   0   1        234.38        249.63        10.37 o                         
   5   0   1         65.22         51.73         5.21 o                         
   6   0   1        263.14        240.48        11.35 o                         
   7   0   1        162.72        164.77        10.27 o                         
   8   0   1        245.44        256.31        13.90 o                         
   9   0   1         46.86         60.89        11.80 o                         
  10   0   1          0.15         -0.93         2.29 o                         
  11   0   1         10.04         12.25         6.55 o                         
 -12   1   1          3.79         10.14         6.67 o                         
 -11   1   1         15.62         21.49         7.80 o                         
 -10   1   1         12.98         12.20         5.44 o                         
  -9   1   1         93.37        101.10        14.60 o                         
  -8   1   1         50.68         50.03         5.90 o                         
  -7   1   1        333.08        340.47        14.22 o                         
  -6   1   1        137.68        136.34         7.78 o                         
  -5   1   1        599.37        614.63        24.19 o                         
  -4   1   1        564.66        521.04        13.86 o                         
  -3   1   1         45.73         48.95         6.02 o                         
  -2   1   1         10.05         15.07         2.57 o                         
  -1   1   1       2480.68       2819.35        30.06 o                         
   1   1   1          1.82          1.94         0.27 o                         
   2   1   1       3211.05       3147.14        23.19 o                         
   3   1   1        197.74        170.10         7.30 o                         
   4   1   1        716.90        775.73        29.44 o                         
   5   1   1         49.94         59.90         5.28 o                         
   6   1   1         34.49         44.80         5.08 o                         
   7   1   1       1359.98       1528.88        32.70 o                         
   8   1   1          8.70         11.11         3.17 o                         
   9   1   1          6.27          5.00         2.31 o                         
  10   1   1         30.78         30.78         9.54 o                         
  11   1   1          0.13         -0.11         1.10 o                         
 -12   2   1          6.32         10.51         5.58 o                         
 -11   2   1          8.50          8.79         5.56 o                         
 -10   2   1          0.08         -0.31         2.19 o                         
  -9   2   1          4.20          1.14         2.28 o                         
  -8   2   1         13.91         13.76         5.06 o                         
  -7   2   1       1630.44       1318.48       308.08 o                         
  -6   2   1          2.13          1.12         0.80 o                         
  -5   2   1          9.60         10.52         3.10 o                         
  -4   2   1        412.83        377.76        12.21 o                         
  -3   2   1        696.89        668.20        62.75 o                         
  -2   2   1       2481.39       2361.41       204.32 o                         
  -1   2   1       1948.46       1919.16        18.43 o                         
   0   2   1          6.22          5.83         0.47 o                         
   1   2   1        818.52        844.16        17.88 o                         
   2   2   1        106.56        135.93         5.66 o                         
   3   2   1        243.13        242.02         9.29 o                         
   4   2   1        812.29        840.96        26.90 o                         
   5   2   1        390.36        353.14        17.70 o                         
   6   2   1          8.86          7.10         1.98 o                         
   7   2   1         67.50         68.21         7.10 o                         
   8   2   1        110.03        124.78        10.50 o                         
   9   2   1         54.72         56.60         7.49 o                         
  10   2   1          1.30         -0.53         1.14 o                         
  11   2   1          0.90          1.01         2.61 o                         
 -12   3   1          0.58          0.39         2.67 o                         
 -11   3   1         11.10         10.29         6.65 o                         
 -10   3   1         70.15         95.95        16.26 o                         
  -9   3   1          1.15         -0.69         1.84 o                         
  -8   3   1          1.17          1.94         1.78 o                         
  -7   3   1         16.88         19.84         5.97 o                         
  -6   3   1         92.48         79.04         4.86 o                         
  -5   3   1        200.33        182.31        21.77 o                         
  -4   3   1          2.50          1.93         0.99 o                         
  -3   3   1        124.43        130.14         6.82 o                         
  -2   3   1       1224.10       1174.79        83.80 o                         
  -1   3   1       1241.11       1301.96        18.56 o                         
   0   3   1       4538.19       4486.77        65.08 o                         
   1   3   1         37.25         41.40         2.65 o                         
   2   3   1         60.95         49.65         2.22 o                         
   3   3   1         29.83         30.34         2.06 o                         
   4   3   1         56.96         66.62         5.48 o                         
   5   3   1         30.91         34.05         4.23 o                         
   6   3   1        590.77        642.47        20.71 o                         
   7   3   1          5.10          7.72         2.40 o                         
   8   3   1         19.48         22.48         4.55 o                         
   9   3   1         26.35         26.48         5.19 o                         
  10   3   1         17.77         22.55         7.99 o                         
  11   3   1         24.03         16.06         6.98 o                         
 -12   4   1          3.47          1.31         1.64 o                         
 -11   4   1          7.38          4.59         4.52 o                         
 -10   4   1         20.89         19.78         7.73 o                         
  -9   4   1        125.14        163.57        20.66 o                         
  -8   4   1        254.93        295.36        24.74 o                         
  -7   4   1         77.42         73.17        11.05 o                         
  -6   4   1         80.67         76.40         7.47 o                         
  -5   4   1         42.19         33.47         3.70 o                         
  -4   4   1          2.93          2.29         1.25 o                         
  -3   4   1        893.10        899.27        18.88 o                         
  -2   4   1       1513.28       1480.21        52.56 o                         
  -1   4   1       2748.26       3170.14        41.18 o                         
   0   4   1        702.49        757.24        11.87 o                         
   1   4   1         85.49         55.07         2.33 o                         
   2   4   1        189.14        202.53         7.47 o                         
   3   4   1         57.15         52.45         2.76 o                         
   4   4   1         81.93         75.37         6.95 o                         
   5   4   1         63.03         65.01         4.90 o                         
   6   4   1         36.68         30.74         4.47 o                         
   7   4   1          0.17          0.79         1.30 o                         
   8   4   1         22.82         28.30         5.15 o                         
   9   4   1         26.05         37.80         6.53 o                         
  10   4   1          0.60         -0.24         0.98 o                         
  11   4   1          0.04          0.40         2.20 o                         
 -12   5   1         25.83         27.09        10.68 o                         
 -11   5   1         17.36         34.76        11.74 o                         
 -10   5   1         17.16         20.00         7.89 o                         
  -9   5   1         55.25         70.24        14.01 o                         
  -8   5   1        209.70        237.45        22.21 o                         
  -7   5   1        180.67        199.82        18.47 o                         
  -6   5   1         68.70         81.08         8.07 o                         
  -5   5   1         41.03         32.55         4.56 o                         
  -4   5   1          7.51          5.42         1.61 o                         
  -3   5   1         50.06         75.28         5.75 o                         
  -2   5   1        216.19        208.71         8.71 o                         
  -1   5   1         13.79          9.67         1.38 o                         
   0   5   1       2683.19       2906.91        23.29 o                         
   1   5   1        663.70        626.90         9.89 o                         
   2   5   1          0.39          0.05         0.45 o                         
   3   5   1          4.00          5.81         1.03 o                         
   4   5   1          9.70         10.56         1.66 o                         
   5   5   1         31.69         30.66         4.70 o                         
   6   5   1         53.13         57.19         6.38 o                         
   7   5   1         10.95          8.10         2.63 o                         
   8   5   1         31.00         31.87         5.67 o                         
   9   5   1          5.30          6.12         2.72 o                         
  10   5   1          0.64          1.93         1.60 o                         
 -11   6   1         41.61         52.97        14.88 o                         
 -10   6   1         38.58         58.02        14.16 o                         
  -9   6   1         30.59         45.07        11.43 o                         
  -8   6   1          4.37          2.42         3.45 o                         
  -7   6   1        161.59        149.87        11.88 o                         
  -6   6   1       1063.10       1190.95        30.91 o                         
  -5   6   1        557.54        541.43        19.11 o                         
  -4   6   1          1.83          2.43         1.13 o                         
  -3   6   1        405.14        401.16        20.54 o                         
  -2   6   1         17.41         18.43         1.92 o                         
  -1   6   1        131.99        153.60         5.42 o                         
   0   6   1         29.50         24.83         2.10 o                         
   1   6   1        748.62        790.38        14.17 o                         
   2   6   1        572.90        551.66         9.24 o                         
   3   6   1         44.83         48.47         3.18 o                         
   4   6   1          9.29          9.26         1.32 o                         
   5   6   1         11.39         11.05         2.74 o                         
   6   6   1         14.56         22.69         4.18 o                         
   7   6   1          6.60          5.52         2.52 o                         
   8   6   1          0.76          0.66         1.15 o                         
   9   6   1         19.21         16.20        10.07 o                         
  10   6   1          0.50         -0.62         1.18 o                         
 -11   7   1          5.32          8.73         6.16 o                         
 -10   7   1         14.07         17.51         8.17 o                         
  -9   7   1         49.14         63.71        14.06 o                         
  -8   7   1         23.75         29.19         7.64 o                         
  -7   7   1          6.45          3.99         2.14 o                         
  -6   7   1          1.62          2.04         2.98 o                         
  -5   7   1        439.13        392.75        22.06 o                         
  -4   7   1        383.88        375.14        27.42 o                         
  -3   7   1         51.34         36.53         4.46 o                         
  -2   7   1          0.36          0.78         0.34 o                         
  -1   7   1         67.70         78.17         4.19 o                         
   0   7   1          0.36          0.08         0.42 o                         
   1   7   1        234.59        249.56         7.16 o                         
   2   7   1        161.63        160.56         7.69 o                         
   3   7   1        573.94        556.26        17.14 o                         
   4   7   1        204.01        213.49        10.05 o                         
   5   7   1          1.71          2.43         1.54 o                         
   6   7   1          3.53          4.09         1.85 o                         
   7   7   1          0.59          0.44         0.69 o                         
   8   7   1         17.25         21.62         9.99 o                         
   9   7   1          0.32          1.02         0.79 o                         
  10   7   1          1.24         -0.16         0.80 o                         
 -11   8   1          2.85          6.48         4.34 o                         
 -10   8   1          1.76          3.11         0.99 o                         
  -9   8   1          0.07         -5.66         5.66 o                         
  -8   8   1         22.97         20.82         5.37 o                         
  -7   8   1          6.50          9.78         3.43 o                         
  -6   8   1         28.93         38.33         5.99 o                         
  -5   8   1        111.05        103.77        13.43 o                         
  -4   8   1         22.60         25.32         4.33 o                         
  -3   8   1         60.12         52.36         4.79 o                         
  -2   8   1         20.02         16.47         2.11 o                         
  -1   8   1         22.17         19.03         2.18 o                         
   0   8   1        394.20        416.70        12.30 o                         
   1   8   1          1.76          3.97         1.20 o                         
   2   8   1        102.80        102.44         9.28 o                         
   3   8   1         32.11         27.93         2.77 o                         
   4   8   1         73.45         78.53         6.98 o                         
   5   8   1         46.49         43.70        16.93 o                         
   6   8   1          1.21          0.27         1.81 o                         
   7   8   1          1.09          1.04         1.79 o                         
   8   8   1          1.02          0.01         1.14 o                         
   9   8   1          4.87          1.91         2.04 o                         
 -11   9   1          8.60          2.18         2.05 o                         
 -10   9   1         30.76         47.43        14.04 o                         
  -9   9   1          3.72          9.45         5.24 o                         
  -8   9   1          7.28          3.50         2.46 o                         
  -7   9   1          0.00         -2.40         2.40 o                         
  -6   9   1          0.90          0.59         0.74 o                         
  -5   9   1         43.39         47.12         9.25 o                         
  -4   9   1         10.33          7.80         2.20 o                         
  -3   9   1          8.35          9.47         2.21 o                         
  -2   9   1         39.76         50.36         3.96 o                         
  -1   9   1          0.64          0.03         0.38 o                         
   0   9   1          1.52          1.33         0.68 o                         
   1   9   1          9.80         13.66         2.35 o                         
   2   9   1        166.38        205.34        13.04 o                         
   3   9   1          0.47          0.46         1.17 o                         
   4   9   1          4.95          3.70         1.44 o                         
   5   9   1          4.68          4.67         1.83 o                         
   6   9   1          2.79          8.32         4.07 o                         
   7   9   1         18.04         19.66         6.83 o                         
   8   9   1         10.69         13.78         6.19 o                         
 -11  10   1          4.70          4.88         4.97 o                         
 -10  10   1          3.07          1.20         2.88 o                         
  -9  10   1         37.64         34.13         7.70 o                         
  -8  10   1          8.71          9.51         3.65 o                         
  -7  10   1         77.02         87.25        10.49 o                         
  -6  10   1         86.36         97.48        10.35 o                         
  -5  10   1          2.18          4.92         3.16 o                         
  -4  10   1          3.01          5.04         1.95 o                         
  -3  10   1          2.51          2.14         1.21 o                         
  -2  10   1          4.06          2.64         1.63 o                         
  -1  10   1         39.14         48.12         5.28 o                         
   0  10   1          1.05          0.34         1.47 o                         
   1  10   1          0.11         -0.40         0.48 o                         
   2  10   1          9.00         12.30         3.34 o                         
   3  10   1         17.43         27.39         5.33 o                         
   4  10   1         19.75         27.86         5.63 o                         
   5  10   1          0.04          3.09         3.10 o                         
   6  10   1          0.51         -0.84         1.67 o                         
   7  10   1          2.92          6.71         4.58 o                         
  -9  11   1          0.52          1.14         1.98 o                         
  -8  11   1         12.89          9.25         5.45 o                         
  -7  11   1         75.91         85.97        17.01 o                         
  -6  11   1         23.58         33.42         6.51 o                         
  -5  11   1         17.19         15.19         4.31 o                         
  -4  11   1          9.36         10.83         3.54 o                         
  -3  11   1          0.55         -0.81         0.81 o                         
  -2  11   1         13.58         10.72         2.40 o                         
  -1  11   1          4.30          1.36         1.84 o                         
   0  11   1          0.01          0.27         0.72 o                         
   1  11   1         96.93        127.25        11.23 o                         
   2  11   1          0.00          0.60         1.01 o                         
   3  11   1          7.48          9.06         3.29 o                         
   4  11   1          0.63          0.86         0.84 o                         
   5  11   1          0.67          4.93         3.98 o                         
   6  11   1          0.01         -0.66         0.75 o                         
  -8  12   1          0.21         -1.06         1.06 o                         
  -7  12   1          3.21          3.63         2.30 o                         
  -6  12   1         39.74         45.63         7.91 o                         
  -5  12   1         39.70         53.75         8.28 o                         
  -4  12   1          6.95          5.29         2.81 o                         
  -3  12   1          0.01         -0.88         0.95 o                         
  -2  12   1         37.29         35.53         5.31 o                         
  -1  12   1          1.12          1.21         1.07 o                         
   0  12   1          8.55         11.01         3.43 o                         
   1  12   1          0.68          1.95         1.25 o                         
   2  12   1         22.67         28.05         5.87 o                         
   3  12   1          7.33         13.67         4.21 o                         
   4  12   1         16.05         18.13         5.07 o                         
   5  12   1          6.93          6.58         3.72 o                         
  -7  13   1          1.08          0.41         0.75 o                         
  -6  13   1          4.16          2.16         1.92 o                         
  -5  13   1          0.00         -0.16         2.10 o                         
  -4  13   1          9.37          8.76         3.32 o                         
  -3  13   1          3.49          5.82         2.64 o                         
  -2  13   1          4.26          2.25         2.50 o                         
  -1  13   1         31.80         32.40        16.26 o                         
   0  13   1          5.72          6.34         4.74 o                         
   1  13   1          4.93          4.21         2.99 o                         
   2  13   1          7.94          7.76         3.51 o                         
   3  13   1         19.42         25.16         8.65 o                         
   4  13   1          2.50         -1.01         1.63 o                         
  -6  14   1          3.96          4.98         4.08 o                         
  -5  14   1          7.51          3.31         2.80 o                         
  -4  14   1          2.33          2.02         1.96 o                         
  -3  14   1          7.85          6.06         3.30 o                         
  -2  14   1         35.91         54.02        13.21 o                         
  -1  14   1          1.56         -0.18         1.07 o                         
   0  14   1          3.62          2.98         2.45 o                         
   1  14   1         11.52          7.14         6.53 o                         
   2  14   1          0.23         -0.82         1.51 o                         
   3  14   1          0.30          0.89         1.96 o                         
  -5  15   1          1.19          1.60         3.18 o                         
  -4  15   1          0.22         -2.75         3.41 o                         
  -3  15   1         23.49         19.85         9.04 o                         
  -2  15   1          0.24         -1.49         1.85 o                         
  -1  15   1          0.01          0.32         2.06 o                         
   0  15   1          0.87          0.70         2.33 o                         
   1  15   1          0.02          0.22         1.42 o                         
  -2 -15   2          0.01          1.65         2.16 o                         
  -1 -15   2          2.04         -0.05         0.93 o                         
   2 -15   2          1.58          0.95         1.31 o                         
   3 -15   2          1.09          0.96         2.21 o                         
   4 -15   2          3.72          0.76         1.71 o                         
  -3 -14   2          0.09          1.92         2.21 o                         
  -2 -14   2          8.06          3.98         2.64 o                         
  -1 -14   2          0.55         -0.69         1.42 o                         
   0 -14   2          1.40          0.74         1.37 o                         
   1 -14   2         22.78         13.30         5.79 o                         
   2 -14   2          3.23          5.56         4.50 o                         
   3 -14   2          3.32          9.97         5.70 o                         
   4 -14   2          0.28         -1.61         2.59 o                         
   5 -14   2         10.35          3.46         3.54 o                         
  -4 -13   2          0.09         -1.47         2.52 o                         
  -3 -13   2          1.24          2.43         2.36 o                         
  -2 -13   2          0.07         -0.26         1.18 o                         
  -1 -13   2          0.51         -0.02         1.48 o                         
   0 -13   2          0.56          1.35         1.11 o                         
   1 -13   2          0.00          0.12         1.54 o                         
   2 -13   2         16.50         14.30         4.24 o                         
   3 -13   2         77.32         67.67        13.12 o                         
   4 -13   2          0.40          0.19         1.81 o                         
   5 -13   2          4.10          6.99         4.20 o                         
   6 -13   2         19.30         13.06         6.31 o                         
  -5 -12   2          0.59          1.67         0.33 o                         
  -4 -12   2          0.11          0.93         0.71 o                         
  -3 -12   2          0.63         -0.52         1.49 o                         
  -2 -12   2          7.80         12.82         3.69 o                         
  -1 -12   2          0.40          1.56         1.04 o                         
   0 -12   2          8.67          6.02         2.00 o                         
   1 -12   2          5.99          3.46         1.64 o                         
   2 -12   2         17.20         16.74         4.27 o                         
   3 -12   2         71.68         75.60        17.17 o                         
   4 -12   2         72.92         91.39        14.83 o                         
   5 -12   2         17.12         15.50         5.67 o                         
   6 -12   2          1.88          1.35         1.81 o                         
   7 -12   2          4.94          5.58         5.57 o                         
  -7 -11   2          0.07          0.55         1.65 o                         
  -6 -11   2          0.83          3.72         3.89 o                         
  -5 -11   2          2.42          2.42         2.48 o                         
  -4 -11   2         15.55         16.78         6.07 o                         
  -3 -11   2          0.49          3.61         2.47 o                         
  -2 -11   2          6.81          6.95         2.29 o                         
  -1 -11   2          0.24          0.29         0.23 o                         
   0 -11   2          7.80         11.28         2.40 o                         
   1 -11   2          6.00          7.53         2.10 o                         
   2 -11   2          9.30          6.29         1.76 o                         
   3 -11   2         18.67         20.05         4.23 o                         
   4 -11   2         21.30         24.47         4.98 o                         
   5 -11   2         94.44        120.85        16.34 o                         
   6 -11   2         24.80         28.49         8.79 o                         
   7 -11   2          6.56          6.12         4.70 o                         
   8 -11   2          3.99          4.27         4.02 o                         
  -8 -10   2          0.59          2.25         3.87 o                         
  -7 -10   2          2.61          2.35         2.22 o                         
  -6 -10   2          0.92          0.87         1.90 o                         
  -5 -10   2         40.35         46.59        10.28 o                         
  -4 -10   2         52.99         67.44        11.63 o                         
  -3 -10   2         14.18         15.73         2.91 o                         
  -2 -10   2         12.62         14.83         2.85 o                         
  -1 -10   2          4.85          5.92         1.67 o                         
   0 -10   2          0.39         -0.11         1.21 o                         
   1 -10   2          0.03          0.73         1.14 o                         
   2 -10   2         46.93         46.05         8.44 o                         
   3 -10   2         66.32         57.46         6.81 o                         
   4 -10   2         24.75         29.81         5.08 o                         
   5 -10   2          3.42          1.59         1.17 o                         
   6 -10   2         34.44         37.87         6.37 o                         
   7 -10   2         40.81         48.73        10.29 o                         
   8 -10   2          6.26          4.27         2.85 o                         
   9 -10   2          3.88          2.00         3.26 o                         
  -8  -9   2          6.69          9.97         5.37 o                         
  -7  -9   2         43.48         63.19        12.69 o                         
  -6  -9   2          0.15         -2.13         2.38 o                         
  -5  -9   2         15.32         21.66         6.44 o                         
  -4  -9   2         16.17         20.41         6.95 o                         
  -3  -9   2         62.85         70.52         5.88 o                         
  -2  -9   2          3.23          2.86         1.31 o                         
  -1  -9   2        183.27        191.10         9.39 o                         
   0  -9   2         12.90         12.13         2.33 o                         
   1  -9   2         30.40         24.82         3.24 o                         
   2  -9   2        192.43        209.14        12.01 o                         
   3  -9   2         32.48         28.86         6.60 o                         
   4  -9   2          9.64         14.87         2.87 o                         
   5  -9   2          7.32          7.58         1.98 o                         
   6  -9   2          1.73          6.39         2.66 o                         
   7  -9   2          3.91          3.86         1.75 o                         
   8  -9   2          0.01          0.17         0.93 o                         
   9  -9   2         14.66         26.03         6.94 o                         
  10  -9   2         32.78         28.46         7.88 o                         
  11  -9   2          2.00          4.08         4.81 o                         
  -9  -8   2          0.05          3.00         3.68 o                         
  -8  -8   2         11.88         20.38         6.99 o                         
  -7  -8   2          5.85          3.50         3.47 o                         
  -6  -8   2         23.97         29.65         7.96 o                         
  -5  -8   2        137.83        132.65        30.21 o                         
  -4  -8   2        166.31        112.70         7.74 o                         
  -3  -8   2        186.64        195.24         8.94 o                         
  -2  -8   2          9.27         10.81         2.19 o                         
  -1  -8   2         12.44         14.68         3.01 o                         
   0  -8   2          2.37          1.81         1.31 o                         
   1  -8   2        347.74        322.31        10.69 o                         
   2  -8   2        174.37        190.41         8.28 o                         
   3  -8   2        233.55        228.54        10.27 o                         
   4  -8   2          0.05         -0.45         0.67 o                         
   5  -8   2         87.16         76.04         9.93 o                         
   6  -8   2        154.33        155.29        12.18 o                         
   7  -8   2         44.38         43.99         6.98 o                         
   8  -8   2          1.88          6.33         3.02 o                         
   9  -8   2          4.06          8.50         3.65 o                         
  10  -8   2          1.57          1.89         2.77 o                         
  11  -8   2         10.43          3.76         5.09 o                         
 -10  -7   2          0.04          1.39         2.28 o                         
  -9  -7   2         15.62         15.99        10.76 o                         
  -8  -7   2         20.53         17.27        10.28 o                         
  -7  -7   2         39.96         37.22        16.47 o                         
  -6  -7   2          0.14          0.54         0.67 o                         
  -5  -7   2        116.47         74.09        13.45 o                         
  -4  -7   2        107.73         95.99         7.08 o                         
  -3  -7   2          0.18         -0.01         0.42 o                         
  -2  -7   2        458.90        433.21        12.24 o                         
  -1  -7   2        254.49        238.75         8.84 o                         
   0  -7   2        131.25        145.78         6.82 o                         
   1  -7   2         74.05         65.21         4.49 o                         
   2  -7   2        181.55        148.55         6.11 o                         
   3  -7   2        864.10        839.63        21.88 o                         
   4  -7   2        385.31        357.29        11.27 o                         
   5  -7   2          0.00         -0.69         0.69 o                         
   6  -7   2         43.23         44.42         6.36 o                         
   7  -7   2          4.81          5.36         1.89 o                         
   8  -7   2         16.94         20.14         4.93 o                         
   9  -7   2          1.63          1.60         2.08 o                         
  10  -7   2         10.44         13.35         6.64 o                         
  11  -7   2          7.88          6.34         4.78 o                         
 -11  -6   2          0.72          0.61         1.29 o                         
 -10  -6   2         10.91          8.96         3.33 o                         
  -9  -6   2          2.10          2.21         1.96 o                         
  -8  -6   2          7.40          6.39         2.54 o                         
  -7  -6   2          1.67          1.55         0.74 o                         
  -6  -6   2          5.30          4.49         1.34 o                         
  -5  -6   2         23.99         22.35         2.79 o                         
  -4  -6   2          0.43          0.24         0.58 o                         
  -3  -6   2         95.79         88.51         6.06 o                         
  -2  -6   2        203.11        170.44        11.15 o                         
  -1  -6   2         96.16        106.78         6.58 o                         
   0  -6   2        990.31       1030.51        35.45 o                         
   1  -6   2         38.81         41.36         2.73 o                         
   2  -6   2         64.70         72.36         4.47 o                         
   3  -6   2         56.95         48.47         7.20 o                         
   4  -6   2        613.82        622.40        17.62 o                         
   5  -6   2        353.88        343.42        21.24 o                         
   6  -6   2          1.47          1.75         1.16 o                         
   7  -6   2         40.07         39.71         6.35 o                         
   8  -6   2         25.28         27.50         5.93 o                         
   9  -6   2         10.98         20.39         5.64 o                         
  10  -6   2          0.24         -0.86         2.25 o                         
  11  -6   2         14.46         10.30         6.15 o                         
 -11  -5   2          5.54          5.62         3.66 o                         
 -10  -5   2          1.48          0.12         1.08 o                         
  -9  -5   2          0.94          1.44         0.67 o                         
  -8  -5   2         28.90         37.51         6.03 o                         
  -7  -5   2          6.86          7.69         1.99 o                         
  -6  -5   2         50.35         58.02         4.82 o                         
  -5  -5   2         13.53         11.96         2.03 o                         
  -4  -5   2        175.88        167.82         8.88 o                         
  -3  -5   2        461.26        417.94        33.06 o                         
  -2  -5   2         65.15         51.74         3.19 o                         
  -1  -5   2         24.58         20.50         3.92 o                         
   0  -5   2        115.20        130.69         7.15 o                         
   1  -5   2        422.29        375.15        13.69 o                         
   2  -5   2         93.69         82.94         4.27 o                         
   3  -5   2        127.25        117.95         4.50 o                         
   4  -5   2          0.86         -0.39         0.59 o                         
   5  -5   2         32.33         25.96         3.25 o                         
   6  -5   2          3.36          3.93         1.90 o                         
   7  -5   2         16.88         18.81         4.09 o                         
   8  -5   2          0.07         -0.09         1.69 o                         
   9  -5   2         42.57         59.17         9.91 o                         
  10  -5   2          2.62          4.36         3.48 o                         
  11  -5   2          4.19          9.67         6.42 o                         
 -11  -4   2          0.02          0.70         2.27 o                         
 -10  -4   2          1.29          0.56         1.02 o                         
  -9  -4   2         19.31         22.12         4.86 o                         
  -8  -4   2          0.39          0.64         1.22 o                         
  -7  -4   2          0.79          3.57         1.97 o                         
  -6  -4   2         73.03         68.32         6.62 o                         
  -5  -4   2          2.61          2.03         1.29 o                         
  -4  -4   2         15.33         20.47         3.16 o                         
  -3  -4   2        105.68        151.59        15.19 o                         
  -2  -4   2          0.22         10.40         5.85 o                         
  -1  -4   2        234.61        192.84         7.25 o                         
   0  -4   2         23.58         28.39         2.70 o                         
   1  -4   2        527.62        563.63        16.86 o                         
   2  -4   2        130.22         98.59         5.55 o                         
   3  -4   2        438.21        387.74        15.78 o                         
   4  -4   2        117.55         94.28         5.46 o                         
   5  -4   2        153.08        145.95         9.59 o                         
   6  -4   2          3.19          1.59         1.04 o                         
   7  -4   2          1.87          4.24         2.29 o                         
   8  -4   2          0.56          0.11         2.33 o                         
   9  -4   2         47.67         53.46        12.03 o                         
  10  -4   2         13.16         13.61         6.64 o                         
  11  -4   2         15.62         20.67         8.65 o                         
 -11  -3   2         57.13         48.44        12.08 o                         
 -10  -3   2          1.48          1.82         1.17 o                         
  -9  -3   2          2.44          3.95         2.29 o                         
  -8  -3   2         27.74         31.88         5.27 o                         
  -7  -3   2        244.82        260.72        13.83 o                         
  -6  -3   2         41.06         35.73         4.77 o                         
  -5  -3   2        484.70        483.61        22.01 o                         
  -4  -3   2        524.50        525.88        20.74 o                         
  -3  -3   2          2.18         13.29         2.95 o                         
  -2  -3   2        417.07        474.01        43.79 o                         
  -1  -3   2        982.88        801.84        18.49 o                         
   0  -3   2       2142.18       1675.57        17.56 o                         
   1  -3   2          0.89          0.60         0.23 o                         
   2  -3   2          0.30         -0.06         1.13 o                         
   3  -3   2        168.64        157.33         6.19 o                         
   4  -3   2         21.15         58.58         4.26 o                         
   5  -3   2         61.97         51.70         4.34 o                         
   6  -3   2          8.64          7.58         2.27 o                         
   7  -3   2          0.44          3.15         1.58 o                         
   8  -3   2          6.61          2.66         0.93 o                         
   9  -3   2         19.72         30.55         8.93 o                         
  10  -3   2          8.08         17.52         7.93 o                         
  11  -3   2         24.08         29.51         9.45 o                         
 -11  -2   2         65.90         90.63        16.97 o                         
 -10  -2   2         62.61         55.26        20.04 o                         
  -9  -2   2          1.01         -1.08         2.95 o                         
  -8  -2   2         26.08         28.83         4.70 o                         
  -7  -2   2         14.77         20.11         3.78 o                         
  -6  -2   2        152.05        146.31        13.88 o                         
  -5  -2   2          1.92          3.18         2.36 o                         
  -4  -2   2       1054.98       1427.70        34.33 o                         
  -3  -2   2       3461.17       3316.15        30.09 o                         
  -2  -2   2       8298.71       7565.49        34.59 o                         
  -1  -2   2       1855.14       1632.32        22.12 o                         
   0  -2   2       3122.25       2624.70        16.94 o                         
   1  -2   2       1661.96       1624.91        77.92 o                         
   2  -2   2       4815.58       4637.93        39.47 o                         
   3  -2   2        335.58        370.58         9.20 o                         
   4  -2   2         49.94         66.93         4.47 o                         
   5  -2   2          3.80          8.05         1.96 o                         
   6  -2   2        220.83        221.57        16.48 o                         
   7  -2   2          4.35          2.25         1.67 o                         
   8  -2   2         18.04         17.22         5.40 o                         
   9  -2   2         31.84         47.68        10.81 o                         
  10  -2   2          0.47          3.57         3.47 o                         
  11  -2   2          1.09         -1.78         2.72 o                         
 -12  -1   2          1.13         -0.92         2.11 o                         
 -11  -1   2         57.48         72.93        15.25 o                         
 -10  -1   2          8.89         13.58         5.59 o                         
  -9  -1   2         72.24         67.28         7.95 o                         
  -8  -1   2         97.08        103.72         8.89 o                         
  -7  -1   2         42.49         44.92         6.16 o                         
  -6  -1   2        308.60        345.75        21.46 o                         
  -5  -1   2          7.12         11.52         3.57 o                         
  -4  -1   2         99.77        125.16         6.62 o                         
  -3  -1   2        434.03        501.30        11.67 o                         
  -2  -1   2       8573.24       7529.21        49.11 o                         
  -1  -1   2       8742.60       5251.22        38.60 o                         
   0  -1   2        147.09        134.54         5.52 o                         
   1  -1   2       1182.89       1151.08        46.79 o                         
   2  -1   2       2089.89       2115.42        26.80 o                         
   3  -1   2          1.80          3.33         1.06 o                         
   4  -1   2       2933.14       2829.30        34.90 o                         
   5  -1   2         11.35         10.23         2.38 o                         
   6  -1   2         18.55         17.40         3.38 o                         
   7  -1   2          1.04         -1.66         2.44 o                         
   8  -1   2         18.78         17.63         5.56 o                         
   9  -1   2          0.49          6.84         4.27 o                         
  10  -1   2         19.72         21.33         7.34 o                         
  11  -1   2         12.46         14.94         7.75 o                         
 -12   0   2         20.77         21.98         8.33 o                         
 -11   0   2         32.13         35.52        10.37 o                         
 -10   0   2         39.88         36.92        10.06 o                         
  -9   0   2         21.30         23.14         4.43 o                         
  -8   0   2          6.10          6.31         2.08 o                         
  -7   0   2        696.02        742.19        24.82 o                         
  -6   0   2         52.36         45.02         7.65 o                         
  -5   0   2        112.44        127.23        11.11 o                         
  -4   0   2       1143.42       1018.52        19.50 o                         
  -3   0   2          0.22          1.14         0.64 o                         
  -2   0   2          1.04          1.22         0.74 o                         
  -1   0   2       1286.82       1260.34        37.07 o                         
   0   0   2         12.19         15.69         1.93 o                         
   1   0   2       4939.85       3720.56       259.87 o                         
   2   0   2        655.48        630.84        25.97 o                         
   3   0   2        538.10        682.62        15.87 o                         
   4   0   2         19.61         25.61         2.49 o                         
   5   0   2          5.74          4.17         1.36 o                         
   6   0   2         95.51         94.70         7.34 o                         
   7   0   2        583.91        632.76        25.37 o                         
   8   0   2         12.32          7.89         2.35 o                         
   9   0   2          3.73          8.61         4.44 o                         
  10   0   2         11.66         12.28         6.02 o                         
  11   0   2          0.56         -2.06         4.05 o                         
 -12   1   2          1.67          2.90         4.23 o                         
 -11   1   2          8.35          7.33         4.85 o                         
 -10   1   2          8.59          9.09         5.40 o                         
  -9   1   2          0.01         -0.68         1.84 o                         
  -8   1   2        253.91        234.01        58.67 o                         
  -7   1   2        424.04        423.41        15.41 o                         
  -6   1   2        438.65        480.24        23.65 o                         
  -5   1   2         25.78         40.61         4.51 o                         
  -4   1   2       2883.49       2724.93        46.22 o                         
  -3   1   2        147.11        105.19         7.76 o                         
  -2   1   2        652.25        591.27        16.48 o                         
  -1   1   2        100.78        121.97         6.34 o                         
   0   1   2        409.77        413.90         8.25 o                         
   1   1   2        132.22         83.29         4.73 o                         
   2   1   2       1355.37       1254.84        50.33 o                         
   3   1   2          0.30         -0.07         0.51 o                         
   4   1   2         27.05         21.79         2.93 o                         
   5   1   2        173.51        211.07        11.90 o                         
   6   1   2        325.23        333.26        14.44 o                         
   7   1   2        431.51        488.34        19.30 o                         
   8   1   2          0.32         -0.21         0.51 o                         
   9   1   2         88.14         96.56        14.62 o                         
  10   1   2          0.26          1.88         3.11 o                         
  11   1   2          3.32          5.37         4.51 o                         
 -12   2   2          0.68          4.32         3.79 o                         
 -11   2   2          5.01          9.33         5.44 o                         
 -10   2   2          3.09          1.23         0.66 o                         
  -9   2   2         83.76         84.27        14.09 o                         
  -8   2   2        411.74        417.82        27.98 o                         
  -7   2   2        616.73        596.03        19.58 o                         
  -6   2   2        350.67        287.55        18.72 o                         
  -5   2   2         31.86         43.18         4.81 o                         
  -4   2   2        517.71        517.74        19.99 o                         
  -3   2   2        749.27        727.43        21.24 o                         
  -2   2   2       2848.81       2806.12        38.01 o                         
  -1   2   2         31.66         33.69         3.65 o                         
   1   2   2       5707.10       6139.71        37.99 o                         
   2   2   2        245.91        191.90         7.37 o                         
   3   2   2         22.80         32.37         3.62 o                         
   4   2   2        256.89        275.37        30.68 o                         
   5   2   2        201.96        238.52        11.43 o                         
   6   2   2        145.47        174.01        14.07 o                         
   7   2   2         27.17         36.63         5.24 o                         
   8   2   2         60.94         57.69         7.13 o                         
   9   2   2         26.66         31.26         5.70 o                         
  10   2   2          0.23          1.21         2.52 o                         
  11   2   2         17.97         15.01         7.32 o                         
 -12   3   2          7.88         13.91         8.14 o                         
 -11   3   2         42.26         45.95        12.14 o                         
 -10   3   2          3.47          1.04         1.98 o                         
  -9   3   2          0.00         -0.64         2.27 o                         
  -8   3   2         30.54         41.47         8.70 o                         
  -7   3   2        790.63        501.22       202.79 o                         
  -6   3   2         70.45         70.99         6.77 o                         
  -5   3   2        799.67        712.37        28.09 o                         
  -4   3   2        541.62        481.18        20.31 o                         
  -3   3   2        378.76        353.88        33.09 o                         
  -2   3   2          5.99          2.90         1.01 o                         
  -1   3   2       2821.29       3128.61       126.57 o                         
   0   3   2      10427.60      10680.60        46.13 o                         
   1   3   2        875.46        866.64        20.55 o                         
   2   3   2        496.26        509.59        12.36 o                         
   3   3   2          6.72          7.57         0.71 o                         
   4   3   2        487.11        500.79        36.66 o                         
   5   3   2        183.06        179.87        21.12 o                         
   6   3   2         34.31         38.69         5.11 o                         
   7   3   2         15.94         16.25         3.43 o                         
   8   3   2          7.09         11.28         3.35 o                         
   9   3   2          2.36          2.98         2.51 o                         
  10   3   2          0.54          1.41         3.14 o                         
  11   3   2          5.05          3.76         2.79 o                         
 -12   4   2          2.46          6.40         5.98 o                         
 -11   4   2         41.96         44.12        12.23 o                         
 -10   4   2          7.93          8.95         5.43 o                         
  -9   4   2         49.02         46.22        10.21 o                         
  -8   4   2        359.87        374.58        26.95 o                         
  -7   4   2          5.75          4.85         4.22 o                         
  -6   4   2        102.13        103.47         8.28 o                         
  -5   4   2        173.87        175.86        12.73 o                         
  -4   4   2        980.89        991.34        93.19 o                         
  -3   4   2       1218.26       1058.84        15.68 o                         
  -2   4   2        858.08        977.26        19.18 o                         
  -1   4   2        125.76        124.74         5.07 o                         
   0   4   2        879.84       1058.76        14.12 o                         
   1   4   2         28.21         24.75         2.18 o                         
   2   4   2        768.57        820.62        10.06 o                         
   3   4   2        129.53        114.99         6.40 o                         
   4   4   2         35.73         33.21         2.54 o                         
   5   4   2        456.11        485.00        45.79 o                         
   6   4   2         97.70        107.22         8.73 o                         
   7   4   2        162.46        201.28        24.07 o                         
   8   4   2         54.06         51.75         7.14 o                         
   9   4   2          0.69         -0.78         0.86 o                         
  10   4   2          0.00         -0.33         1.59 o                         
 -12   5   2          1.87         -0.27         4.29 o                         
 -11   5   2          2.02          4.03         4.17 o                         
 -10   5   2         12.56         15.23         8.06 o                         
  -9   5   2          2.87         10.68         6.12 o                         
  -8   5   2          8.64          9.63         4.58 o                         
  -7   5   2         13.16         23.60         7.23 o                         
  -6   5   2        987.63       1027.09        99.99 o                         
  -5   5   2         19.26         15.42         2.14 o                         
  -4   5   2         66.38         56.86         6.99 o                         
  -3   5   2        122.41        108.20         7.04 o                         
  -2   5   2       1546.92       1700.17        57.78 o                         
  -1   5   2       2105.69       2304.43        20.43 o                         
   0   5   2        118.35        143.32         4.91 o                         
   1   5   2        191.42        200.53         5.12 o                         
   2   5   2         36.32         37.74         2.44 o                         
   3   5   2         63.25         58.73         3.81 o                         
   4   5   2        375.46        289.31        32.50 o                         
   5   5   2         34.66         33.21         4.61 o                         
   6   5   2        176.52        202.91        21.50 o                         
   7   5   2         42.90         47.06         6.90 o                         
   8   5   2         16.59         20.17         4.47 o                         
   9   5   2          0.44          5.27         2.73 o                         
  10   5   2          3.36          3.52         2.26 o                         
 -11   6   2          3.92          7.74         7.43 o                         
 -10   6   2          8.51         12.00         6.55 o                         
  -9   6   2          1.69          1.33         3.17 o                         
  -8   6   2         10.71         14.23         5.84 o                         
  -7   6   2         12.24         14.05         5.78 o                         
  -6   6   2         13.48         10.11         3.07 o                         
  -5   6   2        366.41        374.05        16.64 o                         
  -4   6   2       1002.02       1050.67        25.03 o                         
  -3   6   2        189.94        203.90        10.24 o                         
  -2   6   2        174.78        185.24         7.62 o                         
  -1   6   2          1.69          1.26         0.58 o                         
   0   6   2        121.03        129.52         5.08 o                         
   1   6   2          0.06          0.14         0.39 o                         
   2   6   2         37.44         37.19         2.37 o                         
   3   6   2        170.03        170.48         8.12 o                         
   4   6   2        326.79        350.35        12.70 o                         
   5   6   2        172.66        205.37        12.36 o                         
   6   6   2         44.65         55.59         6.81 o                         
   7   6   2         38.32         50.45         9.97 o                         
   8   6   2         65.66         94.61        16.80 o                         
   9   6   2          0.98          0.53         0.61 o                         
  10   6   2          0.14          0.19         1.61 o                         
 -11   7   2         21.09         19.77         8.99 o                         
 -10   7   2          2.28          1.91         2.82 o                         
  -9   7   2          0.21         -1.13         1.13 o                         
  -8   7   2          1.22         -1.24         3.89 o                         
  -7   7   2         33.06         39.53         6.39 o                         
  -6   7   2          3.03          9.16         2.82 o                         
  -5   7   2          7.81          7.86         2.26 o                         
  -4   7   2        297.07        313.90        14.45 o                         
  -3   7   2        491.30        460.81        16.16 o                         
  -2   7   2        201.74        193.32         8.30 o                         
  -1   7   2          1.95          2.34         0.60 o                         
   0   7   2          1.27          1.25         0.63 o                         
   1   7   2        208.56        218.34         9.09 o                         
   2   7   2         79.59         72.32         3.77 o                         
   3   7   2          5.65          8.99         1.68 o                         
   4   7   2        156.61        173.42         9.33 o                         
   5   7   2         65.88         65.15         7.26 o                         
   6   7   2          0.01          1.60         1.52 o                         
   7   7   2          9.85         13.25         3.84 o                         
   8   7   2          4.19          4.41         2.82 o                         
   9   7   2          9.73          7.89         3.26 o                         
  10   7   2          0.02         -1.58         3.06 o                         
 -11   8   2          1.09          0.39         2.75 o                         
 -10   8   2          4.09         16.14         8.40 o                         
  -9   8   2         14.16         16.33         6.92 o                         
  -8   8   2          0.90         -2.15         3.81 o                         
  -7   8   2          0.82          4.55         2.29 o                         
  -6   8   2        169.17        170.91        13.11 o                         
  -5   8   2         55.60         69.73         7.83 o                         
  -4   8   2         10.28          5.87         2.15 o                         
  -3   8   2         51.43         59.96         5.20 o                         
  -2   8   2         80.59         75.40         5.63 o                         
  -1   8   2        185.29        177.41         6.99 o                         
   0   8   2          0.31          0.69         0.61 o                         
   1   8   2          1.49          2.47         0.79 o                         
   2   8   2          3.86          3.80         0.98 o                         
   3   8   2         58.99         60.15         4.42 o                         
   4   8   2          7.04          7.37         2.46 o                         
   5   8   2          2.30          1.36         1.35 o                         
   6   8   2         14.32         14.18         4.95 o                         
   7   8   2         14.97         10.36         3.80 o                         
   8   8   2         10.03          9.13         5.18 o                         
   9   8   2          0.02         -0.23         1.31 o                         
 -11   9   2          2.26          8.46         7.03 o                         
 -10   9   2          3.96          1.77         1.55 o                         
  -9   9   2          0.02          5.83         4.77 o                         
  -8   9   2         22.71         30.68         6.50 o                         
  -7   9   2          0.88          0.34         1.15 o                         
  -6   9   2         22.67         27.85         5.37 o                         
  -5   9   2         36.54         32.87         5.66 o                         
  -4   9   2        147.35        147.28        11.04 o                         
  -3   9   2         46.03         53.51         5.17 o                         
  -2   9   2          5.47          5.76         1.89 o                         
  -1   9   2          1.37          0.64         0.57 o                         
   0   9   2         60.16         58.78         6.77 o                         
   1   9   2        110.50        117.96        11.20 o                         
   2   9   2         21.87         23.63         4.41 o                         
   3   9   2          5.19          5.40         1.27 o                         
   4   9   2          1.74          0.40         0.89 o                         
   5   9   2          3.10          1.08         2.49 o                         
   6   9   2          1.99          4.79         3.09 o                         
   7   9   2         12.53          9.08         7.20 o                         
   8   9   2          0.59          1.13         2.36 o                         
 -11  10   2          0.45          3.16         4.07 o                         
 -10  10   2          2.18          2.04         3.60 o                         
  -9  10   2          3.71         -0.88         2.98 o                         
  -8  10   2          5.33          7.47         2.60 o                         
  -7  10   2        165.52        202.54        16.24 o                         
  -6  10   2          1.58          3.79         3.02 o                         
  -5  10   2          5.30          4.80         1.70 o                         
  -4  10   2          2.08          3.72         1.70 o                         
  -3  10   2         41.45         40.45         4.81 o                         
  -2  10   2         22.95         26.64         3.75 o                         
  -1  10   2          0.27          0.42         0.30 o                         
   0  10   2         17.69         17.23         2.86 o                         
   1  10   2         16.98         16.10         3.99 o                         
   2  10   2         72.71         96.76         9.88 o                         
   3  10   2          9.75         14.86         3.70 o                         
   4  10   2          1.21         -0.09         1.04 o                         
   5  10   2          0.20          0.88         0.64 o                         
   6  10   2          0.01          0.35         1.96 o                         
   7  10   2          2.46          6.34         5.07 o                         
  -8  11   2          1.02          1.20         1.10 o                         
  -7  11   2         18.23         11.13         4.05 o                         
  -6  11   2         66.34         69.40         9.47 o                         
  -5  11   2         58.01         65.96         8.86 o                         
  -4  11   2          3.04          6.51         2.12 o                         
  -3  11   2          2.08          1.61         0.27 o                         
  -2  11   2          0.90          0.03         0.93 o                         
  -1  11   2          6.88         10.72         2.71 o                         
   0  11   2         72.35         80.35         8.00 o                         
   1  11   2         80.42         99.53        10.15 o                         
   2  11   2         36.63         45.35         7.10 o                         
   3  11   2          3.35          6.24         3.03 o                         
   4  11   2          3.89          6.77         3.06 o                         
   5  11   2          0.00         -0.76         2.05 o                         
   6  11   2          0.48          1.48         2.71 o                         
  -8  12   2          2.15          0.71         2.29 o                         
  -7  12   2          4.27          0.75         2.04 o                         
  -6  12   2         21.24         21.07         5.62 o                         
  -5  12   2         14.20         13.46         4.20 o                         
  -4  12   2         33.34         40.89         6.87 o                         
  -3  12   2         15.45         25.11         8.61 o                         
  -2  12   2          8.47          6.62         2.79 o                         
  -1  12   2          1.90          1.83         1.40 o                         
   0  12   2          3.79          6.93         2.65 o                         
   1  12   2         28.82         41.90         6.79 o                         
   2  12   2          0.70          0.90         0.77 o                         
   3  12   2         22.64         29.70         6.55 o                         
   4  12   2          0.01          0.00         0.86 o                         
   5  12   2          7.85          7.55         4.83 o                         
  -7  13   2          0.51         -0.33         0.50 o                         
  -6  13   2          3.06          2.75         2.15 o                         
  -5  13   2          0.22          2.51         2.39 o                         
  -4  13   2          3.01          2.71         2.27 o                         
  -3  13   2         26.73         16.46        11.33 o                         
  -2  13   2         17.71         30.67         9.33 o                         
  -1  13   2          1.82          4.05         4.31 o                         
   0  13   2         13.75          8.53         4.51 o                         
   1  13   2          0.12         -0.41         1.91 o                         
   2  13   2         13.07         18.83         5.34 o                         
   3  13   2          1.27          1.04         1.89 o                         
   4  13   2          1.36          1.43         4.36 o                         
  -6  14   2          1.49          1.09         3.05 o                         
  -5  14   2          0.26         -0.93         1.01 o                         
  -4  14   2          0.45         -0.83         1.15 o                         
  -3  14   2         16.49         19.42         7.67 o                         
  -2  14   2         41.83         46.86        12.81 o                         
  -1  14   2          1.12          2.65         1.71 o                         
   0  14   2          1.19          0.26         2.16 o                         
   1  14   2          5.42          1.11         3.18 o                         
   2  14   2          0.02          2.17         2.26 o                         
  -5  15   2          0.02         -0.25         0.25 o                         
  -4  15   2          6.56          3.77         3.51 o                         
  -3  15   2          6.32          3.21         4.03 o                         
  -2  15   2          0.07         -0.12         1.93 o                         
  -1  15   2          0.48         -1.36         1.44 o                         
   0  15   2          0.74          2.16         3.06 o                         
  -1 -15   3          0.22          0.34         1.17 o                         
   2 -15   3          1.37          0.75         1.10 o                         
   3 -15   3          2.15          3.93         3.99 o                         
  -3 -14   3          0.88          2.23         3.42 o                         
  -2 -14   3          0.60         -0.54         1.61 o                         
  -1 -14   3          3.13          1.60         2.69 o                         
   0 -14   3          1.01          0.95         1.95 o                         
   1 -14   3          0.05         -1.10         1.90 o                         
   2 -14   3          0.27          3.11         2.72 o                         
   3 -14   3          0.63          1.52         2.65 o                         
   4 -14   3          0.03          0.77         2.12 o                         
   5 -14   3          0.54         -0.38         1.34 o                         
  -4 -13   3          0.00          0.26         1.10 o                         
  -3 -13   3          5.27          5.45         3.57 o                         
  -2 -13   3          0.32          0.51         0.50 o                         
  -1 -13   3          0.64          0.63         0.91 o                         
   0 -13   3          0.42         -0.05         0.67 o                         
   1 -13   3         17.29         15.13         5.62 o                         
   2 -13   3          0.61         -0.60         1.41 o                         
   3 -13   3          7.30         14.33         5.73 o                         
   4 -13   3          6.06          5.74         4.91 o                         
   5 -13   3          5.75          5.68         3.70 o                         
   6 -13   3          9.13          3.94         1.97 o                         
  -5 -12   3          3.76          1.02         1.19 o                         
  -4 -12   3          3.39          3.20         3.13 o                         
  -3 -12   3          3.54          4.59         3.80 o                         
  -2 -12   3          2.93          3.49         1.44 o                         
  -1 -12   3         39.66         39.42         5.19 o                         
   0 -12   3         22.65         20.82         4.06 o                         
   1 -12   3          0.20          1.12         1.02 o                         
   2 -12   3          7.84         12.95         5.63 o                         
   3 -12   3          3.67          4.06         3.21 o                         
   4 -12   3         14.35         18.51         6.86 o                         
   5 -12   3          4.57          6.34         4.08 o                         
   6 -12   3          5.83          5.12         3.97 o                         
   7 -12   3          5.61          6.46         4.38 o                         
  -7 -11   3          0.07          4.05         4.34 o                         
  -6 -11   3          1.32          2.71         2.69 o                         
  -5 -11   3          2.31          4.49         3.38 o                         
  -4 -11   3         33.84         46.92        10.42 o                         
  -3 -11   3          5.92          3.69         4.34 o                         
  -2 -11   3         20.71         23.82         3.84 o                         
  -1 -11   3         41.02         50.04         5.56 o                         
   0 -11   3         33.71         38.98         4.76 o                         
   1 -11   3         62.39         74.41         8.12 o                         
   2 -11   3          3.45          3.20         1.59 o                         
   3 -11   3          5.47          7.60         2.50 o                         
   4 -11   3          1.40          5.15         3.33 o                         
   5 -11   3         10.22         12.24         5.70 o                         
   6 -11   3         15.49         14.95         6.43 o                         
   7 -11   3         14.35          6.85         2.53 o                         
   8 -11   3         24.54         33.75        10.62 o                         
  -8 -10   3          3.39          7.30         4.69 o                         
  -7 -10   3         10.86         13.94         6.30 o                         
  -6 -10   3          0.71          1.53         2.50 o                         
  -5 -10   3         11.62         12.51         5.24 o                         
  -4 -10   3         14.54         14.36         3.37 o                         
  -3 -10   3         24.58         24.11         8.83 o                         
  -2 -10   3          0.00          0.99         0.92 o                         
  -1 -10   3          2.17          1.65         1.27 o                         
   0 -10   3         22.69         23.00         3.27 o                         
   1 -10   3         38.17         57.00         5.23 o                         
   2 -10   3          6.82          3.29         1.51 o                         
   3 -10   3        131.21        136.89        10.39 o                         
   4 -10   3         89.68         76.77         8.12 o                         
   5 -10   3          2.36          4.21         3.32 o                         
   6 -10   3         25.43         21.36         6.64 o                         
   7 -10   3          2.94          1.59         2.06 o                         
   8 -10   3          7.60          4.64         3.18 o                         
   9 -10   3         20.91         15.22         7.94 o                         
  -8  -9   3          9.89         18.01         7.50 o                         
  -7  -9   3         30.70         47.19        11.32 o                         
  -6  -9   3          0.77          1.52         2.55 o                         
  -5  -9   3          8.83         10.91         3.36 o                         
  -4  -9   3         49.30         54.03         6.26 o                         
  -3  -9   3         42.22         45.53         6.24 o                         
  -2  -9   3         12.86         16.36         2.84 o                         
  -1  -9   3         91.96        113.16         7.27 o                         
   0  -9   3          5.50          4.94         1.13 o                         
   1  -9   3          5.84          3.56         1.24 o                         
   2  -9   3        489.89        452.08        17.31 o                         
   3  -9   3         90.15         96.96         8.42 o                         
   4  -9   3          9.69         11.24         2.26 o                         
   5  -9   3         34.24         37.52         5.55 o                         
   6  -9   3         37.06         34.98         6.00 o                         
   7  -9   3          4.42          5.66         2.57 o                         
   8  -9   3         11.35          7.86         4.60 o                         
   9  -9   3         29.16         35.47        10.37 o                         
  10  -9   3          2.91          1.39         1.41 o                         
  -9  -8   3         17.34         31.96        10.06 o                         
  -8  -8   3         25.56         41.26        10.50 o                         
  -7  -8   3          7.49         10.46         5.52 o                         
  -6  -8   3          1.54          2.54         2.03 o                         
  -5  -8   3        385.54        310.27       116.12 o                         
  -4  -8   3         51.19         46.33         8.63 o                         
  -3  -8   3          1.06          1.01         0.54 o                         
  -2  -8   3         55.98         55.24         4.69 o                         
  -1  -8   3         51.61         66.55         5.11 o                         
   0  -8   3         84.49        117.66         6.70 o                         
   1  -8   3         10.55         12.40         2.01 o                         
   2  -8   3          9.20          7.13         1.15 o                         
   3  -8   3        503.62        519.03        23.72 o                         
   4  -8   3         26.83         27.19         2.82 o                         
   5  -8   3          2.26          1.36         0.57 o                         
   6  -8   3         98.28        102.54         9.58 o                         
   7  -8   3          0.89         -0.30         1.01 o                         
   8  -8   3         34.22         36.66         6.97 o                         
   9  -8   3         42.73         51.82        11.67 o                         
  10  -8   3          0.20          1.25         1.20 o                         
  11  -8   3          4.95          6.31         6.30 o                         
 -10  -7   3         11.01         17.16         7.13 o                         
  -9  -7   3          5.62         12.40         6.24 o                         
  -8  -7   3         31.89         62.01        12.30 o                         
  -7  -7   3          1.19          0.18         0.97 o                         
  -6  -7   3         21.85         11.90         2.61 o                         
  -5  -7   3         62.09         53.20         9.19 o                         
  -4  -7   3         75.58         67.20         6.16 o                         
  -3  -7   3        452.61        287.75       119.86 o                         
  -2  -7   3         13.44         16.25         2.93 o                         
  -1  -7   3          1.67          1.46         1.58 o                         
   0  -7   3         80.32         74.88         6.00 o                         
   1  -7   3          0.21          0.57         0.92 o                         
   2  -7   3        184.95        186.12         7.38 o                         
   3  -7   3        204.88        203.49         8.19 o                         
   4  -7   3        761.89        738.99        16.73 o                         
   5  -7   3        105.92         90.44         6.31 o                         
   6  -7   3          2.67          3.97         1.64 o                         
   7  -7   3          3.61          5.83         2.57 o                         
   8  -7   3         39.34         45.15         7.60 o                         
   9  -7   3          6.87          4.61         2.62 o                         
  10  -7   3         29.85         34.87         8.84 o                         
  11  -7   3          8.69          6.22         5.42 o                         
 -11  -6   3         16.10         16.43         7.22 o                         
 -10  -6   3          0.33          1.67         1.69 o                         
  -9  -6   3          0.01         -0.06         1.12 o                         
  -8  -6   3          0.03         -0.80         1.41 o                         
  -7  -6   3         28.07         31.27         5.21 o                         
  -6  -6   3         47.99         48.33         4.65 o                         
  -5  -6   3          0.44          1.93         0.90 o                         
  -4  -6   3         24.74         19.72         2.85 o                         
  -3  -6   3         44.03         29.38         8.28 o                         
  -2  -6   3        657.83        573.45        42.60 o                         
  -1  -6   3       1001.68        970.42        39.65 o                         
   0  -6   3        425.04        449.50        13.35 o                         
   1  -6   3         29.07         43.26         2.93 o                         
   2  -6   3          0.06          0.38         0.90 o                         
   3  -6   3        121.67        117.92         9.13 o                         
   4  -6   3          0.17         -0.15         0.28 o                         
   5  -6   3        677.88        706.33        22.60 o                         
   6  -6   3        245.02        246.56        12.21 o                         
   7  -6   3        170.75        183.09        13.64 o                         
   8  -6   3          0.22         -0.36         3.40 o                         
   9  -6   3         14.32         16.89         5.13 o                         
  10  -6   3         12.90         11.50         5.85 o                         
  11  -6   3         17.04          9.47         6.17 o                         
 -11  -5   3          0.82          0.33         1.00 o                         
 -10  -5   3          1.63          2.88         2.44 o                         
  -9  -5   3         30.76         38.47        13.26 o                         
  -8  -5   3          7.20          6.60         2.05 o                         
  -7  -5   3         30.58         30.52         3.94 o                         
  -6  -5   3          1.92          5.52         1.51 o                         
  -5  -5   3         82.56         82.10         6.51 o                         
  -4  -5   3        477.48        447.70        14.10 o                         
  -3  -5   3        180.85        176.40        11.18 o                         
  -2  -5   3         53.24         61.83         6.09 o                         
  -1  -5   3        186.70        197.27        10.59 o                         
   0  -5   3        258.78        237.26         8.70 o                         
   1  -5   3          0.44          0.03         0.35 o                         
   2  -5   3        127.88        161.16         5.82 o                         
   3  -5   3        171.85        176.37         8.99 o                         
   4  -5   3          0.09          1.47         1.27 o                         
   5  -5   3         41.41         32.94         3.73 o                         
   6  -5   3          7.30          7.99         2.27 o                         
   7  -5   3        787.46        830.90        28.30 o                         
   8  -5   3         86.48         95.85        10.48 o                         
   9  -5   3          0.88          1.51         1.37 o                         
  10  -5   3          0.96          3.30         4.48 o                         
  11  -5   3         19.04         11.69         6.87 o                         
 -11  -4   3          3.54          2.49         3.00 o                         
 -10  -4   3          3.14          3.14         1.72 o                         
  -9  -4   3          2.33          2.36         1.50 o                         
  -8  -4   3          0.48         -0.18         0.97 o                         
  -7  -4   3         74.47         79.45         7.81 o                         
  -6  -4   3         34.93         43.55         7.35 o                         
  -5  -4   3         76.23         70.52         8.57 o                         
  -4  -4   3          5.45          3.75         1.30 o                         
  -3  -4   3          0.59         -0.33         0.33 o                         
  -2  -4   3         15.68         14.47         1.33 o                         
  -1  -4   3       1070.57        930.49        23.67 o                         
   0  -4   3       1121.83       1174.78        17.18 o                         
   1  -4   3         30.41         23.49         1.70 o                         
   2  -4   3        102.62         95.99         5.53 o                         
   3  -4   3          9.49          7.73         1.89 o                         
   4  -4   3        136.05        148.02         6.98 o                         
   5  -4   3        222.46        230.27         9.58 o                         
   6  -4   3          3.17          3.40         1.17 o                         
   7  -4   3         14.01         12.24         3.04 o                         
   8  -4   3        217.36        231.46        16.09 o                         
   9  -4   3         20.58         16.70         4.62 o                         
  10  -4   3         20.56         30.37         9.73 o                         
  11  -4   3          0.02         -0.90         2.13 o                         
 -11  -3   3         15.02         15.35         6.80 o                         
 -10  -3   3         12.68         14.26         4.14 o                         
  -9  -3   3          0.54          0.42         1.07 o                         
  -8  -3   3          3.19          4.66         1.63 o                         
  -7  -3   3        125.69        154.91        15.39 o                         
  -6  -3   3        448.23        500.12        25.64 o                         
  -5  -3   3         14.65         16.03         4.32 o                         
  -4  -3   3        122.33        119.61        10.05 o                         
  -3  -3   3        996.89       1072.73        21.15 o                         
  -2  -3   3       1931.54       1975.10        37.99 o                         
  -1  -3   3        888.13       1010.21       136.97 o                         
   0  -3   3        241.31        156.97        16.89 o                         
   1  -3   3        365.10        333.03        11.81 o                         
   2  -3   3        999.13       1102.95        18.27 o                         
   3  -3   3       1025.54       1189.99        22.09 o                         
   4  -3   3         66.89         59.15         4.31 o                         
   5  -3   3         70.01         55.57         4.67 o                         
   6  -3   3        186.97        177.98        11.37 o                         
   7  -3   3          7.44          5.50         2.08 o                         
   8  -3   3          8.37         10.60         3.46 o                         
   9  -3   3          2.40          7.79         5.44 o                         
  10  -3   3         41.45         49.06        12.31 o                         
  11  -3   3          7.17         11.46         5.75 o                         
 -11  -2   3          0.16         -1.46         3.24 o                         
 -10  -2   3          3.62          5.83         2.76 o                         
  -9  -2   3         57.91         76.86         8.60 o                         
  -8  -2   3        133.68        165.86        11.77 o                         
  -7  -2   3         28.47         38.64         8.02 o                         
  -6  -2   3         87.13         97.28        11.10 o                         
  -5  -2   3        739.22        738.57        26.98 o                         
  -4  -2   3       2462.52       2730.51        31.16 o                         
  -3  -2   3         33.45         27.06         2.67 o                         
  -2  -2   3         91.30        100.22         6.22 o                         
  -1  -2   3        347.45        346.44        46.79 o                         
   0  -2   3       1473.56       1265.01        11.68 o                         
   1  -2   3       1234.09       1144.34        21.40 o                         
   2  -2   3       2039.20       2032.30        28.11 o                         
   3  -2   3       1076.81       1152.65        22.50 o                         
   4  -2   3        694.25        751.64        16.24 o                         
   5  -2   3         18.87         16.89         2.55 o                         
   6  -2   3         72.30         57.63         6.27 o                         
   7  -2   3         61.16         56.74         6.82 o                         
   8  -2   3          1.90          1.10         2.59 o                         
   9  -2   3          0.02          0.81         1.52 o                         
  10  -2   3          1.09         -1.02         2.09 o                         
  11  -2   3          4.22          6.88         5.96 o                         
 -12  -1   3          1.29          2.05         2.73 o                         
 -11  -1   3         35.31         42.99        11.33 o                         
 -10  -1   3          0.35          3.74         2.40 o                         
  -9  -1   3          2.07          2.18         1.40 o                         
  -8  -1   3        272.28        309.35        18.28 o                         
  -7  -1   3        457.84        495.08        27.71 o                         
  -6  -1   3          9.39         11.88         3.79 o                         
  -5  -1   3        170.78        186.03         9.17 o                         
  -4  -1   3       1017.64       1009.59        19.47 o                         
  -3  -1   3       2448.17       2225.76        33.70 o                         
  -2  -1   3       3095.53       3593.36        39.85 o                         
  -1  -1   3        754.54        727.57        15.94 o                         
   0  -1   3         24.05         12.95         2.36 o                         
   1  -1   3          2.45          3.48         0.73 o                         
   2  -1   3        135.83        154.49         6.34 o                         
   3  -1   3        924.60        879.49        18.63 o                         
   4  -1   3        966.93        934.37        21.00 o                         
   5  -1   3        525.25        498.43        15.13 o                         
   6  -1   3         42.81         40.75         5.19 o                         
   7  -1   3         38.62         35.00         7.99 o                         
   8  -1   3         36.07         39.92         9.33 o                         
   9  -1   3         71.19         84.27        14.23 o                         
  10  -1   3          7.61         15.01         7.07 o                         
  11  -1   3          6.53          4.60         3.49 o                         
 -12   0   3         28.92         34.43        10.84 o                         
 -11   0   3          9.38         13.04         6.33 o                         
 -10   0   3          0.02         -3.30         3.30 o                         
  -9   0   3          3.12          2.96         1.85 o                         
  -8   0   3         23.11         23.94         6.47 o                         
  -7   0   3         19.32         23.07         6.44 o                         
  -6   0   3        311.08        304.28        13.21 o                         
  -5   0   3        880.38        934.43        36.77 o                         
  -4   0   3        373.00        424.48        17.65 o                         
  -3   0   3        221.89        242.09        11.82 o                         
  -2   0   3       2264.35       2538.58        34.89 o                         
  -1   0   3       2341.21       2467.28        31.52 o                         
   0   0   3        574.60        552.67        13.92 o                         
   1   0   3       1306.01       1090.73        12.29 o                         
   2   0   3        850.01        915.47        14.76 o                         
   3   0   3         97.41         99.19         4.66 o                         
   4   0   3         11.31         13.05         1.88 o                         
   5   0   3         84.52         75.39         6.20 o                         
   6   0   3        644.24        637.52        29.47 o                         
   7   0   3         79.68         82.84        11.67 o                         
   8   0   3          0.42          3.21         2.43 o                         
   9   0   3          1.76          3.19         3.03 o                         
  10   0   3          0.46         -1.31         1.31 o                         
  11   0   3          4.83          7.55         4.42 o                         
 -12   1   3          0.07          0.50         0.79 o                         
 -11   1   3         15.78         25.48         8.91 o                         
 -10   1   3          9.04          9.22         5.51 o                         
  -9   1   3         30.26         36.26         9.00 o                         
  -8   1   3         13.78         10.37         3.88 o                         
  -7   1   3         92.51         93.01        11.34 o                         
  -6   1   3          0.37         -0.90         0.90 o                         
  -5   1   3        134.99        126.02        11.31 o                         
  -4   1   3         52.57         72.05         7.53 o                         
  -3   1   3         96.11         90.35         7.47 o                         
  -2   1   3        437.27        386.30        14.25 o                         
  -1   1   3        800.28        794.59        19.21 o                         
   0   1   3        474.46        514.00        28.38 o                         
   1   1   3         55.88         47.30         2.16 o                         
   2   1   3         99.88         88.09         3.35 o                         
   3   1   3       1052.61       1060.54        25.48 o                         
   4   1   3        206.39        235.89         9.09 o                         
   5   1   3        132.03        148.87        11.27 o                         
   6   1   3         14.66         15.58         3.19 o                         
   7   1   3         78.00         69.32        10.67 o                         
   8   1   3        302.04        316.62        24.47 o                         
   9   1   3          1.85          0.17         0.69 o                         
  10   1   3          3.05          5.72         4.45 o                         
  11   1   3         15.15         15.18         6.82 o                         
 -12   2   3          1.85          5.74         4.50 o                         
 -11   2   3         35.35         47.30        12.44 o                         
 -10   2   3          6.75         11.66         5.93 o                         
  -9   2   3         19.90         28.55         8.06 o                         
  -8   2   3         71.28         61.76        10.81 o                         
  -7   2   3         41.21         40.79         5.47 o                         
  -6   2   3        289.62        250.30        12.62 o                         
  -5   2   3          8.02         10.12         3.44 o                         
  -4   2   3         13.86         12.00         3.24 o                         
  -3   2   3          1.75          1.69         1.18 o                         
  -2   2   3         68.73         81.20         6.82 o                         
  -1   2   3        203.57        214.29        10.49 o                         
   0   2   3       8105.86       7643.41       393.08 o                         
   1   2   3        616.28        584.16        38.89 o                         
   2   2   3       1040.03       1190.37        36.03 o                         
   3   2   3         88.21         99.40         8.00 o                         
   4   2   3        246.78        266.49        28.54 o                         
   5   2   3        118.78        128.17         8.70 o                         
   6   2   3          8.56         12.75         2.85 o                         
   7   2   3         11.16         11.07         3.25 o                         
   8   2   3         16.75         18.48         4.16 o                         
   9   2   3         15.41         14.01         5.66 o                         
  10   2   3         12.52         15.80         6.39 o                         
 -12   3   3          3.14          2.87         1.20 o                         
 -11   3   3         85.47        118.86        19.88 o                         
 -10   3   3         40.60         46.38        11.36 o                         
  -9   3   3         36.39         46.17        10.29 o                         
  -8   3   3          0.04         -1.43         3.11 o                         
  -7   3   3        196.56        199.20        12.36 o                         
  -6   3   3          0.24         -1.50         1.50 o                         
  -5   3   3         54.86         43.06         6.98 o                         
  -4   3   3          9.92          6.98         2.60 o                         
  -3   3   3        141.46        150.31        10.74 o                         
  -2   3   3        611.92        761.56        22.44 o                         
  -1   3   3        678.80        681.78        19.81 o                         
   0   3   3       3638.97       3809.32        81.49 o                         
   1   3   3         25.92         27.23         2.36 o                         
   2   3   3          0.88          1.83         0.80 o                         
   3   3   3         40.87         50.98         4.34 o                         
   4   3   3        241.17        257.97        28.34 o                         
   5   3   3         13.35         16.63         3.11 o                         
   6   3   3         65.22         69.98         8.34 o                         
   7   3   3        277.39        337.38        30.57 o                         
   8   3   3         85.45         80.99         8.88 o                         
   9   3   3         12.32         12.69         5.42 o                         
  10   3   3          0.36          2.15         3.13 o                         
 -12   4   3          1.77         -2.28         3.51 o                         
 -11   4   3          0.07          4.19         2.14 o                         
 -10   4   3          4.78         12.71         5.80 o                         
  -9   4   3        242.93        260.38        24.58 o                         
  -8   4   3         29.58         34.91         7.58 o                         
  -7   4   3       1057.89       1101.58        38.30 o                         
  -6   4   3         10.01         11.66         4.27 o                         
  -5   4   3        314.16        284.28        18.23 o                         
  -4   4   3         93.24         76.27         8.34 o                         
  -3   4   3        106.03         94.86         9.06 o                         
  -2   4   3        261.17        294.19        10.94 o                         
  -1   4   3       1672.20       1708.24        32.58 o                         
   0   4   3        642.30        675.20        15.57 o                         
   1   4   3         47.23         51.19         3.10 o                         
   2   4   3        450.68        458.01        13.18 o                         
   3   4   3          5.29         10.75         1.95 o                         
   4   4   3         75.27         70.50         5.20 o                         
   5   4   3         45.76         44.80         5.43 o                         
   6   4   3         58.74         65.67         7.04 o                         
   7   4   3          7.34         16.71         3.85 o                         
   8   4   3          8.00         10.59         3.73 o                         
   9   4   3          6.35          4.77         2.66 o                         
  10   4   3          4.56          1.77         1.31 o                         
 -12   5   3         10.33         22.19         9.94 o                         
 -11   5   3          3.03          5.23         3.14 o                         
 -10   5   3          0.24          3.05         1.75 o                         
  -9   5   3          9.16         11.72         5.97 o                         
  -8   5   3         34.83         33.37         8.85 o                         
  -7   5   3        654.48        688.28        26.19 o                         
  -6   5   3         45.05         41.04         8.39 o                         
  -5   5   3          1.51          0.32         0.84 o                         
  -4   5   3         28.92         25.48         5.42 o                         
  -3   5   3        475.74        535.71        22.80 o                         
  -2   5   3        367.80        407.01        13.55 o                         
  -1   5   3          0.09          0.41         0.58 o                         
   0   5   3         97.41         94.06         4.18 o                         
   1   5   3         27.26         29.44         1.70 o                         
   2   5   3          5.02          3.54         0.70 o                         
   3   5   3         78.72         85.65         5.68 o                         
   4   5   3        325.91        353.65        12.48 o                         
   5   5   3         88.35         91.74         8.29 o                         
   6   5   3         15.32         15.37         3.53 o                         
   7   5   3        111.47        129.39        11.26 o                         
   8   5   3         10.63         18.98         4.41 o                         
   9   5   3         12.53         16.36         4.37 o                         
  10   5   3          0.94          2.45         2.80 o                         
 -11   6   3          4.53          7.46         5.18 o                         
 -10   6   3         34.77         39.14        11.05 o                         
  -9   6   3         13.32          8.16         4.47 o                         
  -8   6   3          0.31         -0.26         2.11 o                         
  -7   6   3         47.25         52.60         9.72 o                         
  -6   6   3        119.06        121.06        14.67 o                         
  -5   6   3         79.19         80.74         7.81 o                         
  -4   6   3        123.94        140.56         9.44 o                         
  -3   6   3         72.49         75.71         6.57 o                         
  -2   6   3        884.12        884.33        21.68 o                         
  -1   6   3         37.41         34.78         3.26 o                         
   0   6   3         72.16         84.51         4.20 o                         
   1   6   3         98.61        100.19         4.45 o                         
   2   6   3        161.17        153.48        10.06 o                         
   3   6   3          6.90         12.94         2.25 o                         
   4   6   3        169.09        179.11         9.27 o                         
   5   6   3         15.18         18.56         3.85 o                         
   6   6   3         75.74         98.80         9.58 o                         
   7   6   3          0.73         -0.31         0.62 o                         
   8   6   3         13.26         14.07         4.07 o                         
   9   6   3          0.74          0.20         1.37 o                         
 -11   7   3          4.90          2.01         1.96 o                         
 -10   7   3          0.35         -1.03         1.03 o                         
  -9   7   3         61.63         78.74        14.96 o                         
  -8   7   3         78.29         94.53        15.55 o                         
  -7   7   3         15.86         14.90         5.81 o                         
  -6   7   3         46.41         46.25         6.78 o                         
  -5   7   3         37.08         33.62         5.21 o                         
  -4   7   3          1.02          2.52         0.92 o                         
  -3   7   3          0.23          1.46         1.07 o                         
  -2   7   3          0.40         -0.15         0.45 o                         
  -1   7   3        157.38        139.85         6.93 o                         
   0   7   3        197.51        205.66         7.06 o                         
   1   7   3          1.42          1.68         0.66 o                         
   2   7   3         51.60         45.93         6.02 o                         
   3   7   3        178.08        196.54         8.09 o                         
   4   7   3          0.01          0.76         0.89 o                         
   5   7   3          4.87          2.50         0.86 o                         
   6   7   3         10.04         13.54         3.95 o                         
   7   7   3          2.62          2.26         3.25 o                         
   8   7   3          0.21          0.80         0.93 o                         
   9   7   3          2.20          0.31         0.55 o                         
 -11   8   3         20.86         17.59         8.77 o                         
 -10   8   3          2.06          3.58         2.50 o                         
  -9   8   3         20.65         26.63         9.48 o                         
  -8   8   3          5.90          6.50         5.20 o                         
  -7   8   3         56.01         55.11        11.71 o                         
  -6   8   3         18.38         22.00         4.65 o                         
  -5   8   3         40.21         35.26         5.49 o                         
  -4   8   3          0.00         -0.23         1.30 o                         
  -3   8   3         95.35        117.02         7.47 o                         
  -2   8   3          0.78          0.78         1.08 o                         
  -1   8   3         11.86         12.24         2.18 o                         
   0   8   3         67.22         69.15         4.34 o                         
   1   8   3         88.97         92.95         7.12 o                         
   2   8   3          4.23          4.22         1.28 o                         
   3   8   3          1.16          1.64         0.74 o                         
   4   8   3         31.15         39.64         3.98 o                         
   5   8   3         11.26         17.26         3.31 o                         
   6   8   3          4.20          5.17         3.21 o                         
   7   8   3          3.85          2.35         1.95 o                         
   8   8   3          4.47          2.68         1.83 o                         
   9   8   3          0.20          0.26         0.66 o                         
 -11   9   3          7.71          2.29         3.18 o                         
 -10   9   3         20.79         28.98        10.36 o                         
  -9   9   3         24.56         32.30        10.42 o                         
  -8   9   3          0.02          1.32         3.94 o                         
  -7   9   3          0.74          0.36         0.99 o                         
  -6   9   3         58.71         61.68         8.22 o                         
  -5   9   3         88.33         97.04         9.94 o                         
  -4   9   3          8.60          5.47         1.60 o                         
  -3   9   3         12.44         17.00         3.04 o                         
  -2   9   3          1.65          2.16         1.08 o                         
  -1   9   3          5.07          3.08         0.82 o                         
   0   9   3          2.85          1.73         0.88 o                         
   1   9   3         17.00         15.87         2.17 o                         
   2   9   3         29.81         34.06         5.37 o                         
   3   9   3          3.68          2.53         1.50 o                         
   4   9   3          4.59          4.79         1.77 o                         
   5   9   3          0.52          0.17         0.62 o                         
   6   9   3          2.06          1.99         1.83 o                         
   7   9   3          0.05          1.57         2.01 o                         
   8   9   3          0.02         -0.41         1.64 o                         
 -10  10   3          4.18          2.19         2.23 o                         
  -9  10   3          8.01          9.16         5.34 o                         
  -8  10   3         34.93         50.25        12.12 o                         
  -7  10   3          0.32          0.01         0.63 o                         
  -6  10   3         11.27         10.58         3.93 o                         
  -5  10   3          0.20          0.80         0.70 o                         
  -4  10   3         45.16         39.79         5.11 o                         
  -3  10   3          0.27          0.69         0.89 o                         
  -2  10   3          6.29          4.74         1.49 o                         
  -1  10   3          5.17          5.90         1.67 o                         
   0  10   3          7.29          6.36         1.75 o                         
   1  10   3         61.04         74.37        11.99 o                         
   2  10   3          2.46          3.96         2.15 o                         
   3  10   3          0.24          0.66         0.60 o                         
   4  10   3          9.17         12.73         4.07 o                         
   5  10   3          0.25          0.80         1.74 o                         
   6  10   3          1.77         -0.80         2.41 o                         
   7  10   3          0.90          0.74         1.33 o                         
 -10  11   3          1.55         -1.80         3.69 o                         
  -9  11   3          0.76          0.06         0.78 o                         
  -8  11   3          2.94          1.71         3.00 o                         
  -7  11   3         13.85         16.01         5.05 o                         
  -6  11   3         11.87         14.74         3.64 o                         
  -5  11   3         18.74         19.24         3.98 o                         
  -4  11   3         41.98         45.25         5.81 o                         
  -3  11   3          0.70          0.94         1.52 o                         
  -2  11   3          0.53          0.38         1.40 o                         
  -1  11   3          0.02          1.64         1.16 o                         
   0  11   3         80.78        116.91        12.28 o                         
   1  11   3          3.03          8.22         2.84 o                         
   2  11   3          1.17          0.38         2.02 o                         
   3  11   3         15.96         11.28         3.28 o                         
   4  11   3          0.02          0.51         1.32 o                         
   5  11   3          0.88          3.24         3.65 o                         
   6  11   3          0.30         -0.75         1.02 o                         
  -8  12   3          0.31         -0.65         2.09 o                         
  -7  12   3          2.84          2.34         3.19 o                         
  -6  12   3         13.24         21.07         5.82 o                         
  -5  12   3         20.83         26.22         6.18 o                         
  -4  12   3          3.50          2.46         2.47 o                         
  -3  12   3         23.15         23.09         5.55 o                         
  -2  12   3          6.49          5.18         2.35 o                         
  -1  12   3          0.22         -2.13         3.89 o                         
   0  12   3          6.98         14.05         6.33 o                         
   1  12   3         12.77         14.46         3.98 o                         
   2  12   3         14.93         23.18         5.38 o                         
   3  12   3          1.50          3.56         2.67 o                         
   4  12   3          0.13          0.17         1.52 o                         
  -8  13   3          0.58          1.96         2.88 o                         
  -7  13   3         14.92          8.03         5.41 o                         
  -6  13   3          3.76          1.81         2.31 o                         
  -5  13   3          5.42          6.41         3.40 o                         
  -4  13   3          1.80          1.87         0.99 o                         
  -3  13   3          0.11         -1.36         1.68 o                         
  -2  13   3          9.50         10.64         5.52 o                         
  -1  13   3          7.88         13.28         6.40 o                         
   0  13   3          0.70         -1.10         1.13 o                         
   1  13   3          0.75          1.66         2.88 o                         
   2  13   3          0.49         -0.33         1.83 o                         
   3  13   3          0.22          0.31         0.31 o                         
  -7  14   3          0.02         -2.11         3.69 o                         
  -6  14   3          7.93          5.32         3.49 o                         
  -5  14   3          0.09          1.73         1.92 o                         
  -4  14   3          4.34          1.06         1.09 o                         
  -3  14   3          7.97         12.55         6.92 o                         
  -2  14   3          8.27          4.74         4.18 o                         
  -1  14   3          0.00          0.17         0.50 o                         
   0  14   3          0.15         -0.75         3.00 o                         
   1  14   3          1.01          4.31         5.05 o                         
   2  14   3          0.64          1.15         0.98 o                         
  -5  15   3          2.85          2.74         2.44 o                         
  -4  15   3          0.72         -1.52         3.05 o                         
  -3  15   3          0.21         -1.00         2.72 o                         
  -2  15   3          0.42          1.09         2.53 o                         
  -1  15   3          0.15         -0.34         2.04 o                         
   1 -15   4          0.10         -1.17         1.51 o                         
   2 -15   4          0.51         -0.02         1.18 o                         
  -3 -14   4          0.09          0.40         1.75 o                         
  -2 -14   4          0.11         -1.62         1.73 o                         
  -1 -14   4          0.28          1.61         2.40 o                         
   0 -14   4          0.21         -0.81         1.40 o                         
   1 -14   4          7.05          8.72         5.14 o                         
   2 -14   4          9.18          1.10         2.30 o                         
   3 -14   4          0.29         -1.36         1.69 o                         
   4 -14   4          0.01         -0.40         1.05 o                         
  -4 -13   4          0.15          1.25         2.48 o                         
  -3 -13   4          2.68          4.59         4.02 o                         
  -2 -13   4          0.16         -0.06         0.72 o                         
  -1 -13   4          2.58          1.56         1.75 o                         
   0 -13   4          0.15         -2.21         2.21 o                         
   1 -13   4          1.28          2.96         2.85 o                         
   2 -13   4         14.00         23.25         7.45 o                         
   3 -13   4         22.49         28.85         8.66 o                         
   4 -13   4          1.87         -0.48         0.48 o                         
   5 -13   4          3.90          8.31         6.04 o                         
   6 -13   4          2.74         11.06         6.23 o                         
  -5 -12   4          1.81          0.53         1.43 o                         
  -4 -12   4          1.93          2.36         3.65 o                         
  -3 -12   4          1.33          4.05         2.51 o                         
  -2 -12   4          2.23          1.60         2.36 o                         
  -1 -12   4         35.04         25.75         4.21 o                         
   0 -12   4          1.71          1.01         1.34 o                         
   1 -12   4          1.96          1.22         1.50 o                         
   2 -12   4          1.11         -0.20         1.60 o                         
   3 -12   4          3.96          9.79         4.29 o                         
   4 -12   4         23.42         34.03         9.79 o                         
   5 -12   4          9.34          6.84         4.38 o                         
   6 -12   4          0.00         -1.62         1.62 o                         
   7 -12   4          0.92          3.79         2.53 o                         
  -6 -11   4          7.29          6.00         4.29 o                         
  -5 -11   4          1.07          6.05         4.04 o                         
  -4 -11   4         22.54         24.85         7.09 o                         
  -3 -11   4          1.80          3.43         2.36 o                         
  -2 -11   4         59.67         82.78         8.90 o                         
  -1 -11   4          9.04          8.32         2.30 o                         
   0 -11   4         29.98         23.36         3.52 o                         
   1 -11   4         30.17         32.58         6.02 o                         
   2 -11   4          0.08          1.63         1.08 o                         
   3 -11   4          1.41          2.00         2.49 o                         
   4 -11   4          1.29          4.97         3.36 o                         
   5 -11   4         14.31         31.15         8.93 o                         
   6 -11   4         27.21         24.59         8.21 o                         
   7 -11   4          1.04          7.52         4.91 o                         
   8 -11   4          4.72          6.86         5.07 o                         
  -7 -10   4          0.61          8.72         5.63 o                         
  -6 -10   4          0.94          1.79         2.52 o                         
  -5 -10   4          4.60          3.74         2.24 o                         
  -4 -10   4          0.37         -1.54         1.54 o                         
  -3 -10   4         27.81         32.37         5.01 o                         
  -2 -10   4         84.40         88.49         8.56 o                         
  -1 -10   4          0.66          0.49         0.48 o                         
   0 -10   4          0.39         -0.05         0.37 o                         
   1 -10   4         29.60         24.78         3.44 o                         
   2 -10   4          0.23          0.64         0.65 o                         
   3 -10   4        268.37        293.50        23.54 o                         
   4 -10   4          1.89          0.70         0.69 o                         
   5 -10   4          0.40          6.09         3.20 o                         
   6 -10   4          0.47         -3.35         3.35 o                         
   7 -10   4         21.67         13.05         5.84 o                         
   8 -10   4          8.37          4.76         3.59 o                         
   9 -10   4         10.77         11.02         5.70 o                         
  -8  -9   4          6.52          5.74         3.58 o                         
  -7  -9   4         10.53         13.32         6.50 o                         
  -6  -9   4         15.30         21.91         6.87 o                         
  -5  -9   4          6.45          8.22         2.73 o                         
  -4  -9   4          9.53          8.50         2.47 o                         
  -3  -9   4          5.64          3.45         1.53 o                         
  -2  -9   4          0.59          1.25         0.75 o                         
  -1  -9   4        169.94        178.31         9.28 o                         
   0  -9   4        108.23        119.12         7.33 o                         
   1  -9   4         86.32         80.56         5.67 o                         
   2  -9   4          3.05          1.85         0.81 o                         
   3  -9   4        204.14        227.03        16.05 o                         
   4  -9   4        114.56        118.64        14.23 o                         
   5  -9   4         97.22         91.34         8.33 o                         
   6  -9   4          6.87         12.46         5.72 o                         
   7  -9   4          0.16          0.23         2.82 o                         
   8  -9   4          1.85          4.55         4.04 o                         
   9  -9   4          0.32         -0.03         0.32 o                         
  -9  -8   4          7.46          9.92         5.52 o                         
  -8  -8   4          1.92          6.82         3.65 o                         
  -7  -8   4          0.01          1.13         1.50 o                         
  -6  -8   4         12.77         17.45         3.81 o                         
  -5  -8   4         84.99         86.41         8.02 o                         
  -4  -8   4        101.77        100.45        22.69 o                         
  -3  -8   4        108.81         96.24        10.64 o                         
  -2  -8   4         48.96         48.12         7.81 o                         
  -1  -8   4         12.49         14.10         2.78 o                         
   0  -8   4         45.96         43.81         5.20 o                         
   1  -8   4         78.71         95.99         7.39 o                         
   2  -8   4        188.74        149.99        34.92 o                         
   3  -8   4         53.62         28.05         6.97 o                         
   4  -8   4         43.30         47.51         4.41 o                         
   5  -8   4         43.18         50.82         5.06 o                         
   6  -8   4         61.11         58.33         5.77 o                         
   7  -8   4         35.79         32.91         6.26 o                         
   8  -8   4          3.78          5.87         2.46 o                         
   9  -8   4         46.79         43.11         8.26 o                         
  10  -8   4          6.17          4.61         2.73 o                         
  11  -8   4          9.67          5.86         4.80 o                         
 -10  -7   4          3.82          0.88         2.22 o                         
  -9  -7   4          0.65          4.84         4.84 o                         
  -8  -7   4          1.29         -1.06         1.06 o                         
  -7  -7   4          0.06          0.50         1.50 o                         
  -6  -7   4          4.76          3.05         0.68 o                         
  -5  -7   4         44.97         34.40         7.11 o                         
  -4  -7   4          0.16         -0.41         0.62 o                         
  -3  -7   4         40.85         18.17         6.07 o                         
  -2  -7   4        286.85        245.85        15.63 o                         
  -1  -7   4        118.06        125.42         7.87 o                         
   0  -7   4          8.66          6.86         0.99 o                         
   1  -7   4        131.92        126.37        11.81 o                         
   2  -7   4        974.32        973.45        20.67 o                         
   3  -7   4          0.10         -0.12         0.73 o                         
   4  -7   4          7.11          5.66         1.37 o                         
   5  -7   4         41.85         35.88         4.14 o                         
   6  -7   4          0.27          0.39         0.54 o                         
   7  -7   4          0.16         -0.61         0.61 o                         
   8  -7   4          2.16          2.37         2.37 o                         
   9  -7   4          1.35          0.11         0.99 o                         
  10  -7   4        102.27         93.20        13.10 o                         
  11  -7   4          0.06         -1.44         3.84 o                         
 -11  -6   4          3.20          2.95         4.28 o                         
 -10  -6   4          0.11          0.26         1.19 o                         
  -9  -6   4          0.47          0.76         0.44 o                         
  -8  -6   4          5.65          1.85         1.49 o                         
  -7  -6   4          2.26          1.99         0.54 o                         
  -6  -6   4         61.78         43.26         9.49 o                         
  -5  -6   4         10.38          4.35         2.66 o                         
  -4  -6   4         78.33         46.14        23.00 o                         
  -3  -6   4         65.55         44.87        19.36 o                         
  -2  -6   4          1.67          3.54         2.94 o                         
  -1  -6   4        920.43        804.39        38.21 o                         
   0  -6   4          0.60          0.22         0.24 o                         
   1  -6   4        192.71        151.70        17.28 o                         
   2  -6   4         74.58         72.93         3.96 o                         
   3  -6   4        520.92        498.66        13.94 o                         
   4  -6   4        195.11        194.04         8.77 o                         
   5  -6   4          2.02          5.01         1.44 o                         
   6  -6   4         33.27         42.15         4.85 o                         
   7  -6   4        158.10        162.05        13.17 o                         
   8  -6   4          4.88          8.18         2.97 o                         
   9  -6   4          4.26          1.74         1.27 o                         
  10  -6   4          5.15         11.88         4.71 o                         
  11  -6   4         91.05         57.85        15.47 o                         
 -11  -5   4          3.61          1.27         1.31 o                         
 -10  -5   4         26.40         28.44        13.67 o                         
  -9  -5   4          7.69          6.10         3.78 o                         
  -8  -5   4          3.92          2.65         1.25 o                         
  -7  -5   4         14.30         18.86         3.80 o                         
  -6  -5   4         16.02         17.29         3.45 o                         
  -5  -5   4        120.18        111.61        14.71 o                         
  -4  -5   4          0.04         -0.03         0.30 o                         
  -3  -5   4        113.07        113.24         6.22 o                         
  -2  -5   4          0.03          0.55         0.25 o                         
  -1  -5   4        127.07         84.97         3.59 o                         
   0  -5   4        488.33        380.50        29.06 o                         
   1  -5   4        214.94        207.47         9.91 o                         
   2  -5   4         11.32         20.87         2.04 o                         
   3  -5   4          2.05          1.57         1.10 o                         
   4  -5   4          0.30          1.52         0.75 o                         
   5  -5   4        215.03        225.48        10.02 o                         
   6  -5   4        211.18        213.20        10.70 o                         
   7  -5   4        166.42        190.18        14.02 o                         
   8  -5   4          6.53          9.96         3.34 o                         
   9  -5   4         33.46         34.16         7.09 o                         
  10  -5   4          0.10          2.22         2.54 o                         
  11  -5   4          8.23          4.22         3.93 o                         
 -11  -4   4          1.14         -0.08         0.69 o                         
 -10  -4   4          0.97          0.34         2.45 o                         
  -9  -4   4         22.34         23.07         5.03 o                         
  -8  -4   4         45.27         41.43         6.26 o                         
  -7  -4   4         90.92         78.55        10.98 o                         
  -6  -4   4          1.11          4.28         3.35 o                         
  -5  -4   4          1.74          2.20         1.55 o                         
  -4  -4   4        174.65        180.08         9.21 o                         
  -3  -4   4          1.25          2.15         0.52 o                         
  -2  -4   4        742.86        722.66        18.14 o                         
  -1  -4   4          6.57          8.71         0.82 o                         
   0  -4   4       1257.87        804.41        27.59 o                         
   1  -4   4          6.19          5.92         0.78 o                         
   2  -4   4        157.19        131.36         4.60 o                         
   3  -4   4        452.77        473.20        14.58 o                         
   4  -4   4        371.29        414.18        12.31 o                         
   5  -4   4          6.81         12.70         2.29 o                         
   6  -4   4         86.78         68.15         5.83 o                         
   7  -4   4        182.99        197.14        13.53 o                         
   8  -4   4         14.82         20.70         4.88 o                         
   9  -4   4          5.19          5.59         2.30 o                         
  10  -4   4         32.47         37.62        10.95 o                         
  11  -4   4          0.67         -1.74         3.10 o                         
 -11  -3   4          7.58         11.74         6.83 o                         
 -10  -3   4          4.91          7.89         3.12 o                         
  -9  -3   4          5.59          6.78         2.70 o                         
  -8  -3   4          0.40          0.50         1.85 o                         
  -7  -3   4         10.95          8.71         3.78 o                         
  -6  -3   4          0.92          1.00         0.40 o                         
  -5  -3   4        248.63        277.04        16.78 o                         
  -4  -3   4       1408.18       1419.24        22.94 o                         
  -3  -3   4       1105.19       1160.06        26.95 o                         
  -2  -3   4         57.71         77.55         9.06 o                         
  -1  -3   4          4.74          2.25         0.65 o                         
   0  -3   4        279.99        149.58         4.46 o                         
   1  -3   4        288.57        296.60        13.26 o                         
   2  -3   4         43.58         44.88         3.92 o                         
   3  -3   4         51.29         55.15         4.76 o                         
   4  -3   4        228.86        248.55         9.27 o                         
   5  -3   4        220.26        224.83         9.69 o                         
   6  -3   4         50.95         58.67         5.37 o                         
   7  -3   4         35.92         28.37         5.04 o                         
   8  -3   4          5.11          4.52         2.26 o                         
   9  -3   4          0.07         -2.60         3.72 o                         
  10  -3   4          0.54          0.86         3.46 o                         
  11  -3   4          0.11         -0.72         2.18 o                         
 -12  -2   4          1.72         -2.16         4.16 o                         
 -11  -2   4          2.12          2.79         4.01 o                         
 -10  -2   4         17.38         14.53         3.88 o                         
  -9  -2   4          1.10          2.09         1.11 o                         
  -8  -2   4         79.68         87.83        13.03 o                         
  -7  -2   4         38.42         34.55         7.23 o                         
  -6  -2   4         32.38         37.42         6.92 o                         
  -5  -2   4          9.23          9.07         2.50 o                         
  -4  -2   4        366.01        352.69        22.01 o                         
  -3  -2   4        832.32        710.29        19.64 o                         
  -2  -2   4        196.72        227.66        12.91 o                         
  -1  -2   4         20.39         34.14         5.17 o                         
   0  -2   4        524.18        425.85        15.38 o                         
   1  -2   4        663.46        592.69        32.23 o                         
   2  -2   4         95.21         83.16        12.70 o                         
   3  -2   4        263.15        286.37        20.55 o                         
   4  -2   4        222.53        240.13         8.93 o                         
   5  -2   4        128.61        143.95         7.62 o                         
   6  -2   4         38.23         33.54         3.97 o                         
   7  -2   4         27.16         23.88         4.62 o                         
   8  -2   4          0.86          0.62         2.12 o                         
   9  -2   4         38.08         41.35        10.41 o                         
  10  -2   4          0.50         -1.02         1.02 o                         
  11  -2   4          5.59          3.11         2.38 o                         
 -12  -1   4          0.48          2.59         4.19 o                         
 -11  -1   4          0.85          0.19         1.34 o                         
 -10  -1   4          0.01         -0.43         1.29 o                         
  -9  -1   4         38.36         38.38         6.15 o                         
  -8  -1   4          0.54         -2.11         3.43 o                         
  -7  -1   4         30.82         41.81         7.60 o                         
  -6  -1   4        179.34        159.70         9.60 o                         
  -5  -1   4         35.82         28.20         3.81 o                         
  -4  -1   4        327.07        343.03        15.74 o                         
  -3  -1   4         10.72         18.77         3.29 o                         
  -2  -1   4       1465.26       1382.93        26.89 o                         
  -1  -1   4        962.79        962.73        42.25 o                         
   0  -1   4         22.93         33.88         3.87 o                         
   1  -1   4         32.00         28.59         1.57 o                         
   2  -1   4         22.78         22.12         2.59 o                         
   3  -1   4        100.33        107.00         5.27 o                         
   4  -1   4        161.57        143.62        10.19 o                         
   5  -1   4        173.63        188.17         8.45 o                         
   6  -1   4        179.08        156.24        24.53 o                         
   7  -1   4          2.60          0.43         1.87 o                         
   8  -1   4          1.96          0.99         1.80 o                         
   9  -1   4         14.93         13.68         6.00 o                         
  10  -1   4          0.22          2.22         1.54 o                         
  11  -1   4         12.80         10.41         5.29 o                         
 -12   0   4          0.01         -1.92         3.85 o                         
 -11   0   4         65.42         73.02        14.96 o                         
 -10   0   4          0.56          2.89         5.02 o                         
  -9   0   4          5.48          9.42         5.11 o                         
  -8   0   4         89.39        100.97        13.46 o                         
  -7   0   4        194.44        199.08        11.86 o                         
  -6   0   4         32.53         31.16         4.52 o                         
  -5   0   4        577.12        496.38        21.72 o                         
  -4   0   4         40.11         68.41         7.31 o                         
  -3   0   4        996.38       1196.86        28.64 o                         
  -2   0   4        297.50        270.93        12.47 o                         
  -1   0   4       5179.40       4899.95        50.27 o                         
   0   0   4       4399.03       4101.88       388.43 o                         
   1   0   4        692.57        720.97        11.48 o                         
   2   0   4        326.90        293.09         8.93 o                         
   3   0   4          2.27          1.72         1.97 o                         
   4   0   4         43.07         32.95         3.18 o                         
   5   0   4          0.42          1.22         1.18 o                         
   6   0   4        401.48        393.47        15.82 o                         
   7   0   4        413.91        429.87        26.73 o                         
   8   0   4         56.54         55.33        10.48 o                         
   9   0   4          0.35          1.84         1.98 o                         
  10   0   4          7.08          2.85         2.27 o                         
  11   0   4         15.56         17.36         7.23 o                         
 -12   1   4          0.07          0.71         1.51 o                         
 -11   1   4          0.46          4.91         3.24 o                         
 -10   1   4         60.18         80.06        14.92 o                         
  -9   1   4         24.26         19.12         6.26 o                         
  -8   1   4         13.75         13.15         4.91 o                         
  -7   1   4         15.10         13.38         4.52 o                         
  -6   1   4         10.94          8.71         4.13 o                         
  -5   1   4         50.17         54.31         7.30 o                         
  -4   1   4        654.80        757.40        25.14 o                         
  -3   1   4          3.21         10.51         2.88 o                         
  -2   1   4        815.90        808.39        22.12 o                         
  -1   1   4       1103.53       1086.36        24.60 o                         
   0   1   4        370.39        371.30        10.22 o                         
   1   1   4       1684.51       1430.00        16.19 o                         
   2   1   4       2562.75       2455.54       106.73 o                         
   3   1   4         51.56         60.62         3.17 o                         
   4   1   4         68.85         61.50         4.12 o                         
   5   1   4         43.54         42.02         7.05 o                         
   6   1   4        227.58        221.55        17.84 o                         
   7   1   4          0.23         -0.75         0.75 o                         
   8   1   4         80.63         97.46        13.86 o                         
   9   1   4         38.45         43.90        10.18 o                         
  10   1   4          4.94          9.90         5.20 o                         
 -12   2   4         15.53         13.46         7.29 o                         
 -11   2   4         43.60         66.78        14.85 o                         
 -10   2   4         14.00         21.38         6.93 o                         
  -9   2   4          0.09          0.61         2.06 o                         
  -8   2   4         22.42         19.63         5.73 o                         
  -7   2   4          9.69          6.64         2.71 o                         
  -6   2   4        762.47        722.53        30.71 o                         
  -5   2   4          7.31          8.51         2.68 o                         
  -4   2   4        479.08        465.34        19.84 o                         
  -3   2   4        683.14        781.49        25.15 o                         
  -2   2   4        537.87        454.65        17.65 o                         
  -1   2   4       1047.80       1012.62        24.92 o                         
   0   2   4        216.08        218.35         8.40 o                         
   1   2   4        822.23        784.32        33.26 o                         
   2   2   4        728.82        760.36         9.10 o                         
   3   2   4         23.90         20.61         3.39 o                         
   4   2   4         64.10         40.96        11.77 o                         
   5   2   4         30.11         25.25         5.35 o                         
   6   2   4         79.82         66.92         9.45 o                         
   7   2   4         49.84         42.36         8.25 o                         
   8   2   4        183.01        179.53        18.50 o                         
   9   2   4          2.31          2.04         1.16 o                         
  10   2   4         17.97         20.54         7.77 o                         
 -12   3   4         27.46         26.29         9.69 o                         
 -11   3   4          0.24          3.80         3.15 o                         
 -10   3   4         10.98          8.04         4.35 o                         
  -9   3   4        101.04        107.73        15.18 o                         
  -8   3   4        296.84        310.51        16.98 o                         
  -7   3   4         25.84         38.65         7.83 o                         
  -6   3   4          4.33          3.33         1.94 o                         
  -5   3   4         18.88         11.88         3.48 o                         
  -4   3   4       1718.55       1685.96        39.82 o                         
  -3   3   4        444.83        492.74        21.06 o                         
  -2   3   4         12.53         16.80         3.50 o                         
  -1   3   4         47.06         41.09         5.29 o                         
   0   3   4          6.72         12.60         1.57 o                         
   1   3   4         42.01         29.34         2.29 o                         
   2   3   4         86.95        113.34         5.71 o                         
   3   3   4         27.47         22.51         3.39 o                         
   4   3   4         37.13         29.93         4.09 o                         
   5   3   4         29.75         29.31         4.22 o                         
   6   3   4        156.29        172.10        15.73 o                         
   7   3   4        317.60        309.02        22.84 o                         
   8   3   4         23.14         23.94         6.99 o                         
   9   3   4          0.63          1.17         1.47 o                         
  10   3   4          7.64          8.91         5.14 o                         
 -12   4   4          0.20          5.05         6.03 o                         
 -11   4   4         39.58         38.92        11.09 o                         
 -10   4   4         21.28         24.39         7.27 o                         
  -9   4   4          4.65          3.35         0.28 o                         
  -8   4   4          0.02          2.20         1.02 o                         
  -7   4   4       1216.88       1341.16        48.51 o                         
  -6   4   4          5.94          7.67         3.83 o                         
  -5   4   4          1.80          1.40         2.11 o                         
  -4   4   4        804.76        756.61        27.92 o                         
  -3   4   4        987.28       1086.07        33.41 o                         
  -2   4   4       1790.72       1874.78        39.95 o                         
  -1   4   4        366.16        357.48         8.37 o                         
   0   4   4        888.27        968.74        20.00 o                         
   1   4   4       1349.60       1641.58        25.22 o                         
   2   4   4         71.75         79.70         6.20 o                         
   3   4   4         60.82         57.98         4.58 o                         
   4   4   4          0.87          0.75         0.99 o                         
   5   4   4        212.38        221.20        16.33 o                         
   6   4   4         11.51         12.70         3.19 o                         
   7   4   4          9.55         11.67         3.80 o                         
   8   4   4         15.23         12.09         4.90 o                         
   9   4   4          9.50         12.05         5.72 o                         
  10   4   4          2.19          0.98         0.83 o                         
 -11   5   4          0.45          0.31         1.34 o                         
 -10   5   4          2.53          3.70         4.59 o                         
  -9   5   4         74.57         73.68        13.04 o                         
  -8   5   4         76.38         67.75         8.61 o                         
  -7   5   4          0.02         -1.94         2.33 o                         
  -6   5   4        483.45        490.43        27.72 o                         
  -5   5   4         29.02         22.51         5.71 o                         
  -4   5   4          5.13          4.18         1.83 o                         
  -3   5   4          0.94          1.79         1.53 o                         
  -2   5   4        722.47        830.30        27.87 o                         
  -1   5   4         97.78         89.16         6.48 o                         
   0   5   4       1777.89       1884.40        29.68 o                         
   1   5   4        105.20        100.36         9.78 o                         
   2   5   4         87.69         92.82         5.04 o                         
   3   5   4         14.77         10.13         2.13 o                         
   4   5   4         53.47         61.67         5.41 o                         
   5   5   4          0.89          1.94         1.24 o                         
   6   5   4        172.54        210.57        17.76 o                         
   7   5   4          3.52          2.73         1.73 o                         
   8   5   4          3.02          2.16         2.70 o                         
   9   5   4          0.43          0.56         2.52 o                         
 -11   6   4          8.88         13.56         6.94 o                         
 -10   6   4         29.66         30.04         8.96 o                         
  -9   6   4          3.55         -0.03         3.09 o                         
  -8   6   4         41.38         49.02         7.38 o                         
  -7   6   4        353.87        388.22        28.78 o                         
  -6   6   4         57.41         66.00        10.49 o                         
  -5   6   4        207.89        206.94        17.47 o                         
  -4   6   4        340.56        344.42        21.05 o                         
  -3   6   4         22.95         27.35         5.80 o                         
  -2   6   4        158.20        181.77         8.26 o                         
  -1   6   4          2.20          0.51         0.73 o                         
   0   6   4        501.43        504.22        40.58 o                         
   1   6   4         22.37         28.96         6.41 o                         
   2   6   4         61.98         53.79         3.98 o                         
   3   6   4         16.57         13.61         1.92 o                         
   4   6   4         19.33         23.17         3.44 o                         
   5   6   4          0.02         -0.94         0.94 o                         
   6   6   4          5.38          6.31         2.71 o                         
   7   6   4          1.94          0.72         1.94 o                         
   8   6   4          1.06          1.51         1.05 o                         
   9   6   4          1.00          1.11         0.44 o                         
 -11   7   4          2.76         -0.59         2.91 o                         
 -10   7   4          9.45         11.77         5.55 o                         
  -9   7   4         13.28         18.77         6.95 o                         
  -8   7   4         72.03         85.20        10.18 o                         
  -7   7   4          5.80          7.72         3.97 o                         
  -6   7   4          6.64          5.22         3.89 o                         
  -5   7   4         39.05         36.06         7.82 o                         
  -4   7   4         28.65         24.68         4.34 o                         
  -3   7   4        128.60        132.19         9.37 o                         
  -2   7   4        471.25        544.79        15.96 o                         
  -1   7   4          1.00          0.77         0.50 o                         
   0   7   4        229.70        238.24        10.08 o                         
   1   7   4        145.13        157.50         7.85 o                         
   2   7   4        135.34        153.21         8.12 o                         
   3   7   4         62.09         65.57         4.78 o                         
   4   7   4          1.17         -0.21         0.62 o                         
   5   7   4        106.84        117.64         8.59 o                         
   6   7   4          0.21         -1.18         1.18 o                         
   7   7   4          1.65          1.98         0.56 o                         
   8   7   4          0.24         -0.28         1.44 o                         
   9   7   4          5.18          4.74         3.86 o                         
 -11   8   4          7.55         14.11         7.91 o                         
 -10   8   4          1.35          4.58         4.63 o                         
  -9   8   4          9.26         25.53         8.49 o                         
  -8   8   4         23.96         33.37         9.40 o                         
  -7   8   4          9.29         11.13         4.90 o                         
  -6   8   4        125.52        147.31        17.77 o                         
  -5   8   4         25.90         27.85         7.20 o                         
  -4   8   4         30.42         36.32         5.43 o                         
  -3   8   4        234.05        273.36        11.92 o                         
  -2   8   4         31.76         36.46         4.11 o                         
  -1   8   4        181.16        200.28        12.42 o                         
   0   8   4          4.26          6.76         1.53 o                         
   1   8   4        127.08        118.04         7.41 o                         
   2   8   4         26.14         30.58         3.80 o                         
   3   8   4         37.40         43.84         4.10 o                         
   4   8   4          6.19          6.71         1.74 o                         
   5   8   4         18.02         20.20         3.84 o                         
   6   8   4         13.31         10.76         6.91 o                         
   7   8   4          3.49          1.83         2.21 o                         
   8   8   4          1.07         -0.54         1.45 o                         
 -11   9   4          5.52         -0.45         3.97 o                         
 -10   9   4         14.95         13.32         6.83 o                         
  -9   9   4          6.91         16.33         8.19 o                         
  -8   9   4         19.01         27.83         6.54 o                         
  -7   9   4         16.99         24.23         8.20 o                         
  -6   9   4         20.44         24.19         7.62 o                         
  -5   9   4         35.82         34.03         5.98 o                         
  -4   9   4         80.06         95.14         7.73 o                         
  -3   9   4         18.87         17.70         4.06 o                         
  -2   9   4          2.90          3.14         1.43 o                         
  -1   9   4         23.50         23.41         3.30 o                         
   0   9   4         26.37         28.22         3.40 o                         
   1   9   4         31.61         42.54         5.56 o                         
   2   9   4         30.23         30.62         3.93 o                         
   3   9   4          5.08          4.04         1.60 o                         
   4   9   4         34.94         36.92         7.73 o                         
   5   9   4          4.78          6.71         2.05 o                         
   6   9   4          9.50          6.74         2.67 o                         
   7   9   4          0.50          2.13         1.96 o                         
   8   9   4          4.39          3.26         3.16 o                         
 -10  10   4          0.01          3.21         3.94 o                         
  -9  10   4          0.43          5.59         4.08 o                         
  -8  10   4         15.66         20.23         8.17 o                         
  -7  10   4         25.58         23.49         8.05 o                         
  -6  10   4         15.46         25.87         8.93 o                         
  -5  10   4          0.00         -0.24         1.12 o                         
  -4  10   4          8.56         10.47         2.60 o                         
  -3  10   4         12.16         16.53         3.09 o                         
  -2  10   4         14.99         23.31         3.81 o                         
  -1  10   4          4.95          5.81         1.67 o                         
   0  10   4         51.08         63.22        11.37 o                         
   1  10   4          1.93          3.03         0.28 o                         
   2  10   4          7.93          9.48         3.05 o                         
   3  10   4          1.13          1.49         3.14 o                         
   4  10   4          6.03          7.39         3.20 o                         
   5  10   4          8.16          4.30         1.39 o                         
   6  10   4          0.00         -1.28         2.55 o                         
 -10  11   4          3.93          5.85         5.97 o                         
  -9  11   4          5.82          4.42         4.35 o                         
  -8  11   4          0.01          0.99         1.60 o                         
  -7  11   4          1.57          2.16         3.51 o                         
  -6  11   4         32.26         33.21         6.81 o                         
  -5  11   4         14.12         20.63         4.11 o                         
  -4  11   4          0.07          1.68         1.60 o                         
  -3  11   4          7.85         10.75         2.76 o                         
  -2  11   4          0.83         -0.04         1.69 o                         
  -1  11   4         16.15         26.10         7.65 o                         
   0  11   4          0.89          5.63         3.48 o                         
   1  11   4         12.06         10.84         5.38 o                         
   2  11   4         12.49         10.30         4.99 o                         
   3  11   4          4.75         11.22         3.93 o                         
   4  11   4          1.77          2.34         1.74 o                         
   5  11   4          0.04         -1.27         2.33 o                         
  -8  12   4          0.55          2.83         3.39 o                         
  -7  12   4          2.41          2.70         3.16 o                         
  -6  12   4         20.48         23.40         8.40 o                         
  -5  12   4         19.85         16.68         7.39 o                         
  -4  12   4         12.05          8.43         3.43 o                         
  -3  12   4          0.91          0.26         1.64 o                         
  -2  12   4          2.63          3.93         2.93 o                         
  -1  12   4          1.74          3.18         3.28 o                         
   0  12   4         11.49         25.39         8.38 o                         
   1  12   4          7.37         13.35         7.02 o                         
   2  12   4          0.22          0.43         1.98 o                         
   3  12   4          7.44          5.41         3.79 o                         
   4  12   4          0.16          1.31         2.51 o                         
  -8  13   4          0.84         -0.70         1.54 o                         
  -7  13   4         21.01         19.37         8.65 o                         
  -6  13   4          0.77          2.93         4.28 o                         
  -5  13   4          4.82          2.67         1.15 o                         
  -4  13   4          0.29          1.11         1.10 o                         
  -3  13   4          6.45         11.07         5.25 o                         
  -2  13   4          0.76          5.52         5.23 o                         
  -1  13   4          1.30          0.55         0.85 o                         
   0  13   4          0.44          1.79         2.94 o                         
   1  13   4         12.67         16.01         7.60 o                         
   2  13   4          7.40         16.77         7.46 o                         
   3  13   4          0.00          2.08         3.84 o                         
  -6  14   4         14.83          6.37         5.35 o                         
  -5  14   4          2.05          0.70         1.05 o                         
  -4  14   4          0.21         -0.13         1.88 o                         
  -3  14   4          0.42          2.11         2.57 o                         
  -2  14   4          0.70          0.24         1.31 o                         
  -1  14   4          0.84          3.48         3.89 o                         
   0  14   4          6.31          6.42         5.39 o                         
   1  14   4          0.37         -3.32         4.40 o                         
   0 -15   5          1.26          2.56         2.80 o                         
   1 -15   5          0.14          0.74         1.69 o                         
  -2 -14   5          0.01          1.07         2.65 o                         
  -1 -14   5          6.97          4.61         2.52 o                         
   0 -14   5          8.18         15.35         6.59 o                         
   1 -14   5          0.04          2.84         2.64 o                         
   2 -14   5          4.99          3.84         3.99 o                         
   3 -14   5          1.88         -0.59         2.12 o                         
   4 -14   5          2.78          1.86         3.25 o                         
  -4 -13   5          0.36          2.25         2.97 o                         
  -3 -13   5          2.64          2.73         2.27 o                         
  -2 -13   5          0.32          0.22         0.68 o                         
  -1 -13   5          0.48         -0.39         0.96 o                         
   0 -13   5          4.47          4.92         2.36 o                         
   1 -13   5         29.55         51.26        11.91 o                         
   2 -13   5         16.83         23.72         7.88 o                         
   3 -13   5          1.70          3.55         2.55 o                         
   4 -13   5          9.09          5.06         3.61 o                         
   5 -13   5          0.01         -1.97         1.97 o                         
  -5 -12   5          0.45         -0.20         0.70 o                         
  -4 -12   5          0.21         -2.85         4.07 o                         
  -3 -12   5          0.18          0.08         1.48 o                         
  -2 -12   5          2.66          0.64         1.20 o                         
  -1 -12   5          0.18         -0.20         1.11 o                         
   0 -12   5          0.44          0.40         0.37 o                         
   1 -12   5          0.24          1.91         1.38 o                         
   2 -12   5          8.93         20.36         6.99 o                         
   3 -12   5         25.66         37.29         9.98 o                         
   4 -12   5          8.13          9.08         5.12 o                         
   5 -12   5          2.60          3.12         2.65 o                         
   6 -12   5          2.06          2.81         1.91 o                         
  -6 -11   5          1.21          1.68         1.83 o                         
  -5 -11   5          0.75          0.08         1.92 o                         
  -4 -11   5          2.84          1.80         1.53 o                         
  -3 -11   5          0.22          0.34         2.13 o                         
  -2 -11   5          6.66          5.18         2.46 o                         
  -1 -11   5          0.61          1.84         1.58 o                         
   0 -11   5          1.29          0.64         1.60 o                         
   1 -11   5          0.14         -0.27         0.54 o                         
   2 -11   5         14.32         16.73         5.96 o                         
   3 -11   5          3.13          1.84         3.06 o                         
   4 -11   5          0.10         -0.16         1.43 o                         
   5 -11   5          0.34         -0.70         1.80 o                         
   6 -11   5         35.22         36.91        10.24 o                         
   7 -11   5          2.35          1.68         1.44 o                         
  -7 -10   5          4.54          7.66         4.17 o                         
  -6 -10   5          0.02          3.58         3.00 o                         
  -5 -10   5          4.27          5.60         3.12 o                         
  -4 -10   5          0.78         -1.35         1.60 o                         
  -3 -10   5         27.49         31.06         5.07 o                         
  -2 -10   5         12.67         13.70         3.44 o                         
  -1 -10   5          9.57         11.93         3.39 o                         
   0 -10   5         47.38         45.98         4.89 o                         
   1 -10   5          0.87          0.52         0.65 o                         
   2 -10   5          0.87          1.57         1.30 o                         
   3 -10   5         59.71         64.45        11.36 o                         
   4 -10   5         52.94         59.31        11.01 o                         
   5 -10   5          7.57         12.96         6.28 o                         
   6 -10   5         15.27         25.16         8.03 o                         
   7 -10   5         12.85         12.02         5.87 o                         
   8 -10   5         32.41         38.95        11.35 o                         
  -8  -9   5         10.93         13.08         6.55 o                         
  -7  -9   5         23.58         42.78         9.96 o                         
  -6  -9   5         20.74         18.89        10.63 o                         
  -5  -9   5          3.38          5.47         1.91 o                         
  -4  -9   5          0.06         -0.02         0.58 o                         
  -3  -9   5         72.83         80.13        10.89 o                         
  -2  -9   5         23.39         24.02         6.42 o                         
  -1  -9   5        113.51        130.05        14.16 o                         
   0  -9   5          9.15          7.64         2.07 o                         
   1  -9   5          7.76          6.94         2.11 o                         
   2  -9   5         40.77         40.20         7.93 o                         
   3  -9   5          1.38          1.98         2.16 o                         
   4  -9   5         43.07         43.27         9.25 o                         
   5  -9   5        146.17        148.70        25.42 o                         
   6  -9   5         15.54         17.70         6.32 o                         
   7  -9   5         14.44         13.55         6.59 o                         
   8  -9   5         15.41         24.54         8.67 o                         
   9  -9   5          0.91          1.73         3.08 o                         
  -9  -8   5         11.44         16.55         7.42 o                         
  -8  -8   5          6.46          9.01         4.52 o                         
  -7  -8   5          4.64          3.18         4.14 o                         
  -6  -8   5          1.89          4.34         2.04 o                         
  -5  -8   5          8.22         14.65         4.78 o                         
  -4  -8   5        195.19        203.28        16.82 o                         
  -3  -8   5          7.07          5.83         2.81 o                         
  -2  -8   5         24.34         22.15         5.65 o                         
  -1  -8   5         63.81         66.84         9.72 o                         
   0  -8   5         39.60         38.38         4.72 o                         
   1  -8   5        171.33        176.11        58.14 o                         
   2  -8   5        195.80        161.35        26.19 o                         
   3  -8   5          0.18         -1.14         2.07 o                         
   4  -8   5         18.78         19.39         6.38 o                         
   5  -8   5          9.55          6.10         1.92 o                         
   6  -8   5        103.02        101.42        11.65 o                         
   7  -8   5         57.61         36.26         6.00 o                         
   8  -8   5         33.87         28.85        12.92 o                         
   9  -8   5          0.49          3.53         2.29 o                         
  10  -8   5          0.54          1.41         3.12 o                         
 -10  -7   5          0.33          1.71         3.46 o                         
  -9  -7   5          4.73         13.35         6.30 o                         
  -8  -7   5          1.39          0.32         1.81 o                         
  -7  -7   5         29.99         37.56        16.33 o                         
  -6  -7   5          9.03         11.66         3.99 o                         
  -5  -7   5          1.29          2.15         2.04 o                         
  -4  -7   5         95.03         97.97        11.38 o                         
  -3  -7   5        610.54        593.78        26.95 o                         
  -2  -7   5          0.82         -1.55         1.85 o                         
  -1  -7   5          8.88          5.48         2.34 o                         
   0  -7   5          9.25          5.23         1.62 o                         
   1  -7   5        106.29        100.94        29.84 o                         
   2  -7   5         85.79         69.16         5.87 o                         
   3  -7   5        214.26        202.66        10.29 o                         
   4  -7   5        423.99        373.69        73.18 o                         
   5  -7   5         26.67         32.20         4.06 o                         
   6  -7   5          8.87          7.05         2.12 o                         
   7  -7   5          0.01          0.46         0.70 o                         
   8  -7   5         23.20         28.44         6.24 o                         
   9  -7   5         61.39         45.32         8.32 o                         
  10  -7   5         16.19         11.88         4.61 o                         
 -11  -6   5          0.09          1.70         3.54 o                         
 -10  -6   5          0.03          0.21         0.96 o                         
  -9  -6   5          2.80          7.28         3.87 o                         
  -8  -6   5          8.28         12.22         2.97 o                         
  -7  -6   5         32.22         30.45         8.46 o                         
  -6  -6   5          8.23          5.35         1.96 o                         
  -5  -6   5        230.31        182.94        47.77 o                         
  -4  -6   5        515.78        339.42       159.25 o                         
  -3  -6   5         12.63          8.39         5.17 o                         
  -2  -6   5         93.34         92.21         9.76 o                         
  -1  -6   5         90.85         46.40        24.17 o                         
   0  -6   5         22.96         28.18         3.24 o                         
   1  -6   5         30.36         19.49         7.84 o                         
   2  -6   5         15.99         10.69         2.31 o                         
   3  -6   5         15.77         15.37         3.67 o                         
   4  -6   5         33.09         30.17         4.32 o                         
   5  -6   5        268.17        271.68        11.66 o                         
   6  -6   5        365.93        395.25        15.40 o                         
   7  -6   5          0.33         -1.16         1.16 o                         
   8  -6   5          0.16          0.59         1.52 o                         
   9  -6   5         33.96         41.25        10.22 o                         
  10  -6   5         11.34          7.56         3.47 o                         
  11  -6   5          0.07          0.25         1.35 o                         
 -11  -5   5          2.27          1.59         1.80 o                         
 -10  -5   5          0.42          1.02         0.21 o                         
  -9  -5   5         31.51         31.78         7.06 o                         
  -8  -5   5          2.01          2.02         1.24 o                         
  -7  -5   5          3.03          1.66         1.20 o                         
  -6  -5   5         12.75         11.01         2.89 o                         
  -5  -5   5        215.46        209.91        10.97 o                         
  -4  -5   5         48.98         55.09         5.13 o                         
  -3  -5   5        248.82        139.68        10.37 o                         
  -2  -5   5        546.51        352.91        18.47 o                         
  -1  -5   5         92.43         83.75        10.16 o                         
   0  -5   5         47.97         41.95         7.17 o                         
   1  -5   5        711.16        723.59        19.22 o                         
   2  -5   5          1.34          1.53         0.34 o                         
   3  -5   5        720.36        704.85        12.57 o                         
   4  -5   5         63.70         74.88         6.68 o                         
   5  -5   5          1.03          0.37         0.81 o                         
   6  -5   5         86.82         80.13         6.86 o                         
   7  -5   5         11.68         12.43         2.83 o                         
   8  -5   5         47.36         57.45         8.38 o                         
   9  -5   5          0.08          1.41         1.62 o                         
  10  -5   5         18.26         17.25         7.53 o                         
  11  -5   5          0.63          0.59         2.07 o                         
 -11  -4   5          4.35          1.79         1.22 o                         
 -10  -4   5         10.24          7.76         3.86 o                         
  -9  -4   5         10.55          9.63         4.81 o                         
  -8  -4   5        131.13        144.70        16.25 o                         
  -7  -4   5          3.65          6.72         3.16 o                         
  -6  -4   5          4.38          5.81         3.00 o                         
  -5  -4   5          0.66         -0.65         1.01 o                         
  -4  -4   5          0.12          1.31         0.81 o                         
  -3  -4   5        689.93        610.20        22.19 o                         
  -2  -4   5        179.76        220.70        30.87 o                         
  -1  -4   5         20.83         10.80         2.38 o                         
   0  -4   5        729.49        490.39         9.43 o                         
   1  -4   5         50.70         55.75         4.19 o                         
   2  -4   5         54.67         78.52         5.66 o                         
   3  -4   5        135.81        131.35         7.78 o                         
   4  -4   5        662.30        664.06        16.23 o                         
   5  -4   5        215.41        220.88        10.16 o                         
   6  -4   5          0.02         -1.25         1.49 o                         
   7  -4   5         25.91         23.79         3.79 o                         
   8  -4   5          3.76          2.40         2.77 o                         
   9  -4   5         42.50         31.18        14.45 o                         
  10  -4   5          2.79          1.46         1.49 o                         
  11  -4   5          0.55         -0.33         0.95 o                         
 -11  -3   5         16.33         13.88         6.52 o                         
 -10  -3   5          1.35          1.10         0.89 o                         
  -9  -3   5          1.42          3.90         3.59 o                         
  -8  -3   5         10.97          9.57         4.01 o                         
  -7  -3   5        382.52        400.34        25.99 o                         
  -6  -3   5        186.78        189.07        19.29 o                         
  -5  -3   5        184.89        204.00         9.92 o                         
  -4  -3   5         70.81         81.72         5.62 o                         
  -3  -3   5         31.75         36.47         3.64 o                         
  -2  -3   5        968.56       1010.83       116.79 o                         
  -1  -3   5       1110.55       1194.50       137.82 o                         
   0  -3   5       1190.48        716.13       252.60 o                         
   1  -3   5        628.10        682.66        41.91 o                         
   2  -3   5         31.18         33.91         4.15 o                         
   3  -3   5         22.21         13.51         3.98 o                         
   4  -3   5          0.13          1.30         0.57 o                         
   5  -3   5        143.34        150.00         8.23 o                         
   6  -3   5          2.83          4.88         1.63 o                         
   7  -3   5        247.52        243.33        14.96 o                         
   8  -3   5          0.10          0.43         1.77 o                         
   9  -3   5          0.14         -0.87         1.71 o                         
  10  -3   5          3.91          8.51         5.83 o                         
  11  -3   5         12.36          3.74         3.13 o                         
 -12  -2   5          7.28         10.39         6.54 o                         
 -11  -2   5          0.28         -0.73         2.49 o                         
 -10  -2   5          1.87          4.04         2.42 o                         
  -9  -2   5         40.43         54.51        11.34 o                         
  -8  -2   5         54.08         43.60         9.21 o                         
  -7  -2   5          1.15         -3.26         3.26 o                         
  -6  -2   5          4.65          2.71         1.50 o                         
  -5  -2   5         58.07         56.89         5.34 o                         
  -4  -2   5        892.05        925.92        26.22 o                         
  -3  -2   5        193.51        285.05        14.04 o                         
  -2  -2   5        153.97        137.60         6.89 o                         
  -1  -2   5        239.36        293.89        23.09 o                         
   0  -2   5       4381.42       4645.55       605.24 o                         
   1  -2   5         41.13         49.71         3.80 o                         
   2  -2   5        439.68        481.67        24.41 o                         
   3  -2   5       1263.52       1200.21        62.85 o                         
   4  -2   5          1.22          1.14         0.70 o                         
   5  -2   5        166.36        157.14         9.41 o                         
   6  -2   5         41.41         33.46         4.04 o                         
   7  -2   5         40.41         31.09         9.82 o                         
   8  -2   5        178.32        155.46        39.64 o                         
   9  -2   5          5.01          4.23         2.69 o                         
  10  -2   5         21.33         31.16         9.86 o                         
 -12  -1   5          6.99          9.30         6.08 o                         
 -11  -1   5          3.78          6.07         4.65 o                         
 -10  -1   5          0.20          1.86         2.18 o                         
  -9  -1   5          5.73          9.15         4.89 o                         
  -8  -1   5         81.35         98.66        13.49 o                         
  -7  -1   5         34.45         37.42         5.14 o                         
  -6  -1   5         14.20         17.43         3.43 o                         
  -5  -1   5         20.35         18.47         4.22 o                         
  -4  -1   5          2.30          2.10         1.01 o                         
  -3  -1   5         96.21        109.35         9.15 o                         
  -2  -1   5         26.74         34.29         4.61 o                         
  -1  -1   5       1736.74       1797.10        73.73 o                         
   0  -1   5        300.17        294.00        34.24 o                         
   1  -1   5        121.45        135.66         6.10 o                         
   2  -1   5        101.89        124.12         6.77 o                         
   3  -1   5         46.78         45.09         3.63 o                         
   4  -1   5         66.35         64.82         6.18 o                         
   5  -1   5         23.53         28.98         3.44 o                         
   6  -1   5         12.60         13.63         2.57 o                         
   7  -1   5         52.19         42.44         8.01 o                         
   8  -1   5          0.91          1.59         2.01 o                         
   9  -1   5          5.41          1.39         1.38 o                         
  10  -1   5         19.10         17.25         7.00 o                         
 -12   0   5          1.17          0.55         0.47 o                         
 -11   0   5         49.88         59.29        14.12 o                         
 -10   0   5          0.51          1.96         3.60 o                         
  -9   0   5          4.15          2.40         2.66 o                         
  -8   0   5         17.05         13.20         5.17 o                         
  -7   0   5        125.04        123.01         9.59 o                         
  -6   0   5        216.76        214.71        16.37 o                         
  -5   0   5          2.36          2.04         1.48 o                         
  -4   0   5        703.56        852.32        27.28 o                         
  -3   0   5          1.22          4.04         1.99 o                         
  -2   0   5          0.21          0.14         1.14 o                         
  -1   0   5          8.57         19.70         4.44 o                         
   0   0   5       1733.66       1780.52        37.72 o                         
   1   0   5       2866.90       2742.43        41.91 o                         
   2   0   5       1022.87        991.14        17.93 o                         
   3   0   5         17.20         23.27         2.57 o                         
   4   0   5          9.85         12.04         2.00 o                         
   5   0   5        587.57        502.57        18.09 o                         
   6   0   5        652.02        494.75        90.50 o                         
   7   0   5         30.70         31.17         7.33 o                         
   8   0   5         48.47         63.11        11.38 o                         
   9   0   5         44.64         41.08         9.84 o                         
  10   0   5          4.71          3.43         3.01 o                         
 -12   1   5          0.06         -0.49         0.49 o                         
 -11   1   5          0.82          1.63         4.28 o                         
 -10   1   5         31.05         42.36        10.49 o                         
  -9   1   5         24.71         26.09         8.10 o                         
  -8   1   5         17.66         13.76         3.67 o                         
  -7   1   5         15.76         26.55         4.62 o                         
  -6   1   5         61.69         58.16         8.52 o                         
  -5   1   5          0.67          1.23         1.55 o                         
  -4   1   5        107.97         94.94         9.25 o                         
  -3   1   5        101.02         96.70         8.68 o                         
  -2   1   5        265.21        256.60        13.70 o                         
  -1   1   5         27.93         30.35         4.34 o                         
   0   1   5       1092.36       1085.60        18.62 o                         
   1   1   5        140.12        154.83         5.38 o                         
   2   1   5       1079.79       1260.61        71.39 o                         
   3   1   5          1.44          5.96         0.98 o                         
   4   1   5        524.32        549.32        46.35 o                         
   5   1   5         27.51         19.00         3.23 o                         
   6   1   5        376.43        345.75        22.27 o                         
   7   1   5         86.32         87.29        12.37 o                         
   8   1   5         18.65         21.90         6.41 o                         
   9   1   5          0.01          1.74         1.74 o                         
  10   1   5          6.80          5.48         3.62 o                         
 -12   2   5         39.81         57.77        14.98 o                         
 -11   2   5         22.52         20.45         8.52 o                         
 -10   2   5          0.00         -0.93         3.32 o                         
  -9   2   5          9.63         14.84         4.00 o                         
  -8   2   5        168.60        180.21        13.06 o                         
  -7   2   5        225.13        213.04        18.81 o                         
  -6   2   5          7.73          7.21         3.24 o                         
  -5   2   5        154.92        155.94        13.31 o                         
  -4   2   5         98.51        133.08        11.41 o                         
  -3   2   5         69.91         53.70         6.83 o                         
  -2   2   5        188.77        168.23        11.46 o                         
  -1   2   5        467.10        423.11        17.45 o                         
   0   2   5        130.39        139.57         7.32 o                         
   1   2   5        373.91        374.27        10.27 o                         
   2   2   5          4.06          1.92         0.56 o                         
   3   2   5          8.31          8.65         2.00 o                         
   4   2   5        191.16        179.52        19.41 o                         
   5   2   5          3.69          8.37         4.03 o                         
   6   2   5         11.56         12.90         4.30 o                         
   7   2   5        168.03        166.89        16.97 o                         
   8   2   5         27.27         33.67         8.04 o                         
   9   2   5         10.49         11.82         4.76 o                         
  10   2   5          2.12          4.94         4.28 o                         
 -12   3   5          0.44         -0.57         3.77 o                         
 -11   3   5         11.62         19.14         7.87 o                         
 -10   3   5         29.21         28.30         9.11 o                         
  -9   3   5         25.84         25.63         5.50 o                         
  -8   3   5         17.74         23.83         4.87 o                         
  -7   3   5         19.44         14.92         5.45 o                         
  -6   3   5        196.73        184.32        15.91 o                         
  -5   3   5        150.49        143.25        13.21 o                         
  -4   3   5        215.72        192.31        14.55 o                         
  -3   3   5          2.41          2.11         1.37 o                         
  -2   3   5         15.28         20.88         4.02 o                         
  -1   3   5       2194.93       2065.37        40.61 o                         
   0   3   5          8.13         15.45         2.44 o                         
   1   3   5        553.10        468.07        12.74 o                         
   2   3   5         17.20         16.65         2.18 o                         
   3   3   5         40.28         40.28         3.80 o                         
   4   3   5         40.58         39.49         4.97 o                         
   5   3   5          0.41          3.05         2.60 o                         
   6   3   5        167.77        191.04        17.48 o                         
   7   3   5         30.90         32.50         7.31 o                         
   8   3   5         14.78         20.18         6.41 o                         
   9   3   5          4.67          8.76         4.85 o                         
  10   3   5          2.17         -1.02         2.93 o                         
 -12   4   5          2.11         -0.49         3.38 o                         
 -11   4   5         12.25         12.00         5.80 o                         
 -10   4   5          8.31          6.05         3.47 o                         
  -9   4   5        128.41        127.60        12.31 o                         
  -8   4   5        142.26        133.91        16.79 o                         
  -7   4   5        276.42        284.52        22.33 o                         
  -6   4   5         97.64         83.13        10.97 o                         
  -5   4   5        124.38        112.94        12.21 o                         
  -4   4   5         14.62         14.01         4.29 o                         
  -3   4   5          1.77          0.20         1.51 o                         
  -2   4   5        971.62        879.16        28.55 o                         
  -1   4   5        401.92        433.17        14.38 o                         
   0   4   5        397.21        450.66        11.22 o                         
   1   4   5        853.80        889.60        35.61 o                         
   2   4   5        200.32        207.87         8.97 o                         
   3   4   5        115.36        119.73         8.55 o                         
   4   4   5         88.23         88.90         7.90 o                         
   5   4   5        196.22        211.73        18.23 o                         
   6   4   5         18.44         12.90         5.23 o                         
   7   4   5          6.63          8.65         3.79 o                         
   8   4   5         26.73         40.48         9.25 o                         
   9   4   5          0.21          1.65         2.18 o                         
 -11   5   5         26.51         29.01        10.37 o                         
 -10   5   5          2.88          5.66         3.17 o                         
  -9   5   5          4.89          5.88         3.84 o                         
  -8   5   5         77.83         79.30        13.37 o                         
  -7   5   5        140.71        154.14        16.44 o                         
  -6   5   5        106.89        109.94        13.14 o                         
  -5   5   5          1.30          3.01         2.82 o                         
  -4   5   5         43.96         37.30         7.08 o                         
  -3   5   5          4.79          2.97         2.16 o                         
  -2   5   5          0.62          1.29         1.74 o                         
  -1   5   5         59.60         71.72         4.26 o                         
   0   5   5       3120.24       3342.76        37.53 o                         
   1   5   5         28.59         45.16         7.38 o                         
   2   5   5          2.55          3.05         1.06 o                         
   3   5   5         48.97         54.64         6.15 o                         
   4   5   5        224.17        269.12        14.33 o                         
   5   5   5         75.68         84.66        11.68 o                         
   6   5   5         21.91         19.80         6.14 o                         
   7   5   5          3.63          1.43         1.24 o                         
   8   5   5         41.56         44.92        10.73 o                         
   9   5   5          1.13          0.91         0.39 o                         
 -11   6   5         16.72         14.92         7.25 o                         
 -10   6   5          1.34         -0.55         1.71 o                         
  -9   6   5         52.10         57.20         8.59 o                         
  -8   6   5         49.32         54.83        11.79 o                         
  -7   6   5        530.93        619.68        35.37 o                         
  -6   6   5          1.95          2.31         0.80 o                         
  -5   6   5          7.73          7.60         3.91 o                         
  -4   6   5        117.29        121.70        13.13 o                         
  -3   6   5         13.67         14.19         4.62 o                         
  -2   6   5         31.29         36.46         4.66 o                         
  -1   6   5          1.15          4.25         1.86 o                         
   0   6   5         29.96         32.92         4.39 o                         
   1   6   5        625.68        643.19        44.24 o                         
   2   6   5        170.70        165.69         8.45 o                         
   3   6   5         44.27         55.60         5.11 o                         
   4   6   5          5.08          4.60         1.55 o                         
   5   6   5          0.53         -0.52         0.87 o                         
   6   6   5         33.47         42.39         8.89 o                         
   7   6   5         45.74         60.51        12.11 o                         
   8   6   5          3.70          5.11         4.35 o                         
   9   6   5         14.20          6.40         4.55 o                         
 -11   7   5          3.37          8.53         6.54 o                         
 -10   7   5          0.56          1.30         3.33 o                         
  -9   7   5          0.28          0.79         1.58 o                         
  -8   7   5          0.10          3.42         4.07 o                         
  -7   7   5         63.11         75.21        13.50 o                         
  -6   7   5          3.36          3.45         1.36 o                         
  -5   7   5        214.70        206.84        18.55 o                         
  -4   7   5          9.51          9.17         3.58 o                         
  -3   7   5          1.93         -1.20         1.69 o                         
  -2   7   5         32.80         35.15         5.10 o                         
  -1   7   5         79.04         84.15         7.33 o                         
   0   7   5        128.71        155.19        10.89 o                         
   1   7   5         10.48          8.62         2.58 o                         
   2   7   5        324.40        339.70        15.73 o                         
   3   7   5         85.46        111.87         7.61 o                         
   4   7   5         52.70         65.94         6.26 o                         
   5   7   5         26.99         28.10         5.19 o                         
   6   7   5          1.14         -0.34         2.10 o                         
   7   7   5          0.95          7.51         4.73 o                         
   8   7   5         27.33         21.68         7.83 o                         
 -11   8   5          2.49          4.07         3.78 o                         
 -10   8   5         13.73         24.33         9.77 o                         
  -9   8   5          1.34         -3.34         3.34 o                         
  -8   8   5          6.78          9.14         5.24 o                         
  -7   8   5         10.93         19.58         7.51 o                         
  -6   8   5          1.41          5.11         3.18 o                         
  -5   8   5         19.04         25.23         7.32 o                         
  -4   8   5          3.47          5.71         2.69 o                         
  -3   8   5        162.38        179.36        12.20 o                         
  -2   8   5         53.41         48.90         6.25 o                         
  -1   8   5          2.26          1.07         0.55 o                         
   0   8   5          1.10          0.02         1.61 o                         
   1   8   5        107.66        114.38         9.10 o                         
   2   8   5         35.37         39.09         5.46 o                         
   3   8   5          0.35         -0.02         0.81 o                         
   4   8   5         10.46         14.13         2.92 o                         
   5   8   5         43.24         47.72         5.79 o                         
   6   8   5          0.15          2.29         2.73 o                         
   7   8   5         24.26         14.88         5.96 o                         
   8   8   5          0.00          1.64         1.38 o                         
 -10   9   5          0.76         -0.96         4.01 o                         
  -9   9   5         41.22         56.95        10.15 o                         
  -8   9   5          3.48          0.27         2.06 o                         
  -7   9   5         58.36         79.73        14.82 o                         
  -6   9   5          0.70          1.25         1.79 o                         
  -5   9   5         29.64         34.03         8.31 o                         
  -4   9   5         62.43         61.78         7.82 o                         
  -3   9   5          6.46          9.84         2.81 o                         
  -2   9   5         19.30         25.71         4.99 o                         
  -1   9   5          1.35          1.67         2.41 o                         
   0   9   5          1.42          1.24         2.36 o                         
   1   9   5         18.85         23.16         4.33 o                         
   2   9   5          1.01          4.55         2.11 o                         
   3   9   5          0.07          1.08         2.55 o                         
   4   9   5         51.36         50.50        20.02 o                         
   5   9   5          0.01          2.03         2.05 o                         
   6   9   5          9.81          7.95         4.20 o                         
   7   9   5          0.53         -0.30         1.02 o                         
 -10  10   5          0.01          2.46         4.25 o                         
  -9  10   5         11.45         12.07         6.42 o                         
  -8  10   5         22.60         27.46         9.98 o                         
  -7  10   5          4.57          7.37         5.39 o                         
  -6  10   5         36.59         42.80        10.86 o                         
  -5  10   5         16.97         17.30         4.74 o                         
  -4  10   5          1.61          5.65         2.56 o                         
  -3  10   5          9.62          6.97         2.36 o                         
  -2  10   5          1.30          1.71         1.44 o                         
  -1  10   5         26.63         29.20         5.23 o                         
   0  10   5          4.58          7.91         2.55 o                         
   1  10   5          0.43         -0.24         1.13 o                         
   2  10   5          0.38         -0.76         1.01 o                         
   3  10   5         13.34         27.81         8.52 o                         
   4  10   5          3.85          8.80         5.08 o                         
   5  10   5          1.38          0.75         0.73 o                         
   6  10   5          1.46          0.06         1.08 o                         
 -10  11   5          0.02          2.81         3.47 o                         
  -9  11   5          5.90          0.73         2.69 o                         
  -8  11   5          0.42         -0.88         2.85 o                         
  -7  11   5         10.51          9.72         3.90 o                         
  -6  11   5         14.33         17.13         4.98 o                         
  -5  11   5          5.24          1.65         0.57 o                         
  -4  11   5         11.59          8.28         3.15 o                         
  -3  11   5          9.51          8.63         3.51 o                         
  -2  11   5          0.23          0.33         1.29 o                         
  -1  11   5          0.02          1.01         1.69 o                         
   0  11   5         27.27         35.21         9.48 o                         
   1  11   5          8.18         15.08         5.93 o                         
   2  11   5          0.98          1.63         3.17 o                         
   3  11   5          2.05          6.17         4.82 o                         
   4  11   5          0.10          3.24         2.63 o                         
   5  11   5          0.40         -0.08         0.61 o                         
  -8  12   5          0.49          0.44         1.93 o                         
  -7  12   5          1.80          1.28         1.76 o                         
  -6  12   5          8.37         13.13         4.85 o                         
  -5  12   5          3.83          6.54         4.09 o                         
  -4  12   5          0.10          1.25         2.66 o                         
  -3  12   5          6.32          9.87         4.94 o                         
  -2  12   5          0.66          1.46         2.09 o                         
  -1  12   5          1.68          2.05         3.70 o                         
   0  12   5          0.01         -1.59         2.75 o                         
   1  12   5          1.18          3.89         2.82 o                         
   2  12   5          6.83          6.59         4.23 o                         
   3  12   5          0.09          0.45         1.35 o                         
   4  12   5          0.20          4.38         4.68 o                         
  -7  13   5          1.29         -1.54         2.63 o                         
  -6  13   5          1.29         -0.38         2.63 o                         
  -5  13   5          0.04          2.68         3.85 o                         
  -4  13   5          2.43          7.53         5.47 o                         
  -3  13   5          0.11         -0.68         2.58 o                         
  -2  13   5          3.71          1.41         0.79 o                         
  -1  13   5          1.83          2.30         2.51 o                         
   0  13   5          1.69          0.11         2.57 o                         
   1  13   5         11.60          9.59         5.73 o                         
   2  13   5          1.43          3.78         4.34 o                         
  -5  14   5          0.01         -1.18         4.02 o                         
  -4  14   5          1.56          5.39         5.03 o                         
  -3  14   5          0.54          3.06         4.05 o                         
  -2  14   5          1.02         -1.16         2.95 o                         
  -1  14   5          0.07          2.82         3.72 o                         
   0  14   5          5.20         10.23         7.33 o                         
  -2 -14   6          0.44          1.38         1.76 o                         
  -1 -14   6          0.57          0.72         1.03 o                         
   0 -14   6         10.51         11.63         5.33 o                         
   1 -14   6          5.19          5.27         4.20 o                         
   2 -14   6          6.70          2.03         2.55 o                         
   3 -14   6          3.96          1.63         2.46 o                         
  -4 -13   6          1.10         -0.44         1.94 o                         
  -3 -13   6          0.71          1.94         2.27 o                         
  -2 -13   6          3.32          1.80         1.44 o                         
  -1 -13   6          3.91          2.61         1.98 o                         
   0 -13   6          1.20          3.81         4.08 o                         
   1 -13   6          0.25         -0.31         0.31 o                         
   2 -13   6         50.28         97.22        16.99 o                         
   3 -13   6          9.61         11.73         5.24 o                         
   4 -13   6          0.00         -1.58         3.04 o                         
   5 -13   6          1.37         -1.14         3.00 o                         
  -5 -12   6          1.70          4.57         3.90 o                         
  -4 -12   6          0.35          0.99         1.64 o                         
  -3 -12   6          6.24          8.29         5.47 o                         
  -2 -12   6          3.90          2.15         3.71 o                         
  -1 -12   6          7.41          8.30         5.07 o                         
   0 -12   6          0.78          1.93         1.13 o                         
   1 -12   6          1.14          5.83         4.04 o                         
   2 -12   6          0.01          0.99         0.93 o                         
   3 -12   6         25.96         43.04        10.67 o                         
   4 -12   6         11.23         12.70         5.99 o                         
   5 -12   6         11.05         11.92         6.35 o                         
   6 -12   6          0.04          0.76         2.43 o                         
  -6 -11   6          0.48         -3.93         4.06 o                         
  -5 -11   6          8.26         10.20         3.85 o                         
  -4 -11   6          3.48          6.20         2.87 o                         
  -3 -11   6          8.56          8.88         2.97 o                         
  -2 -11   6          0.07         -1.53         1.53 o                         
  -1 -11   6          2.04          2.59         1.55 o                         
   0 -11   6          6.77          9.63         4.51 o                         
   1 -11   6         34.03         30.78        13.20 o                         
   2 -11   6         26.30         32.55         7.95 o                         
   3 -11   6          0.92         -0.47         1.96 o                         
   4 -11   6          0.36          2.20         3.42 o                         
   5 -11   6         27.85         27.21         8.47 o                         
   6 -11   6          4.37          3.21         0.89 o                         
   7 -11   6          5.49          5.48         3.83 o                         
  -7 -10   6          1.02         -1.89         3.73 o                         
  -6 -10   6          3.36          1.41         1.50 o                         
  -5 -10   6          0.12         -1.74         1.74 o                         
  -4 -10   6          6.59         11.23         3.39 o                         
  -3 -10   6         18.49         14.86         5.14 o                         
  -2 -10   6         22.89         26.37         7.00 o                         
  -1 -10   6         23.23         21.95         6.10 o                         
   0 -10   6         12.27         12.58         5.59 o                         
   1 -10   6          2.11          1.09         1.17 o                         
   2 -10   6          7.02         15.61         5.41 o                         
   3 -10   6         26.46         32.63         8.08 o                         
   4 -10   6          3.27          4.94         3.68 o                         
   5 -10   6          8.11         10.16         5.18 o                         
   6 -10   6          2.23          3.02         3.46 o                         
   7 -10   6          5.14          9.21         6.37 o                         
   8 -10   6          0.41         -0.71         3.26 o                         
  -8  -9   6         14.44         19.94         7.68 o                         
  -7  -9   6          2.20          2.76         1.69 o                         
  -6  -9   6          1.32          1.90         2.28 o                         
  -5  -9   6         12.19         16.74         5.39 o                         
  -4  -9   6          7.18          5.73         3.13 o                         
  -3  -9   6          0.92          4.66         3.46 o                         
  -2  -9   6         10.94         13.27         5.07 o                         
  -1  -9   6        354.51        408.13        26.09 o                         
   0  -9   6        113.24        136.01        15.87 o                         
   1  -9   6         75.03         88.75        13.00 o                         
   2  -9   6         15.29         18.53         5.88 o                         
   3  -9   6         15.32         16.13         5.56 o                         
   4  -9   6         23.76         38.26         8.76 o                         
   5  -9   6          1.96          1.21         1.46 o                         
   6  -9   6          0.35          1.60         1.26 o                         
   7  -9   6         18.00         25.73         8.76 o                         
   8  -9   6         10.57          4.59         4.55 o                         
   9  -9   6          6.41          6.32         5.52 o                         
  -9  -8   6         24.30         32.77        10.03 o                         
  -8  -8   6          2.57          0.21         2.57 o                         
  -7  -8   6          2.77          2.12         1.40 o                         
  -6  -8   6          8.13          8.17         3.47 o                         
  -5  -8   6          1.10         -0.30         1.05 o                         
  -4  -8   6        153.90        149.31        15.25 o                         
  -3  -8   6         54.76         63.23         9.53 o                         
  -2  -8   6         30.85         33.67         6.76 o                         
  -1  -8   6          4.54          7.21         3.76 o                         
   0  -8   6        196.56        182.78        16.82 o                         
   1  -8   6        660.68        848.15        39.32 o                         
   2  -8   6         10.66         13.90         4.81 o                         
   3  -8   6         29.02         26.64         6.98 o                         
   4  -8   6         21.87         18.00         5.89 o                         
   5  -8   6          7.32          6.77         2.85 o                         
   6  -8   6          1.40          3.05         2.03 o                         
   7  -8   6          3.00          2.08         2.08 o                         
   8  -8   6         14.60         18.56         7.81 o                         
   9  -8   6         47.43         39.97        11.71 o                         
 -10  -7   6          4.94          2.80         1.56 o                         
  -9  -7   6          2.44          7.14         4.46 o                         
  -8  -7   6          0.10          2.40         1.65 o                         
  -7  -7   6          3.24          2.52         2.56 o                         
  -6  -7   6         63.10         66.07        10.48 o                         
  -5  -7   6         89.39         83.59        11.59 o                         
  -4  -7   6         76.93         76.16        10.41 o                         
  -3  -7   6         89.64         93.67        11.38 o                         
  -2  -7   6        309.07        288.36        18.76 o                         
  -1  -7   6         69.05         65.50         9.11 o                         
   0  -7   6         36.25         17.38         7.82 o                         
   1  -7   6         35.96         36.63         7.33 o                         
   2  -7   6         64.43         68.24        10.34 o                         
   3  -7   6       1002.05        927.87       134.85 o                         
   4  -7   6         46.70         52.85         7.50 o                         
   5  -7   6         18.66         17.32         3.00 o                         
   6  -7   6         27.19         25.96         4.02 o                         
   7  -7   6         15.92         12.87         3.44 o                         
   8  -7   6          4.85          5.25         2.90 o                         
   9  -7   6         55.86         51.33         8.94 o                         
  10  -7   6         14.67         14.24         5.50 o                         
 -11  -6   6          8.54          4.49         4.74 o                         
 -10  -6   6          1.30          0.04         1.74 o                         
  -9  -6   6          7.91          7.95         5.62 o                         
  -8  -6   6          5.96          9.31         4.59 o                         
  -7  -6   6          0.69          0.60         1.48 o                         
  -6  -6   6          9.76          9.23         3.45 o                         
  -5  -6   6        117.02        100.57        31.40 o                         
  -4  -6   6        607.51        468.13       132.39 o                         
  -3  -6   6          0.18         -0.06         0.25 o                         
  -2  -6   6         87.27         41.85        26.20 o                         
  -1  -6   6        188.15         96.02        43.24 o                         
   0  -6   6         50.44         43.99         6.32 o                         
   1  -6   6          0.38          1.22         1.99 o                         
   2  -6   6         86.11         67.71        24.63 o                         
   3  -6   6         36.69         46.73         7.27 o                         
   4  -6   6        897.53        912.99        41.73 o                         
   5  -6   6        132.29        134.11         8.50 o                         
   6  -6   6         12.69         16.70         3.07 o                         
   7  -6   6          1.74          1.82         1.01 o                         
   8  -6   6          4.95          5.81         2.72 o                         
   9  -6   6          5.97          6.16         3.28 o                         
  10  -6   6          7.52          4.50         3.02 o                         
 -11  -5   6          3.59          2.06         2.96 o                         
 -10  -5   6         13.33         13.39         5.52 o                         
  -9  -5   6          5.01          8.38         2.40 o                         
  -8  -5   6          9.74         10.92         3.21 o                         
  -7  -5   6          0.00          0.77         0.95 o                         
  -6  -5   6          0.63          1.21         1.61 o                         
  -5  -5   6        682.33        525.14       185.37 o                         
  -4  -5   6         46.51         23.96         3.12 o                         
  -3  -5   6        212.92        116.54         5.66 o                         
  -2  -5   6          3.30          2.98         0.71 o                         
  -1  -5   6         23.88         30.94         3.43 o                         
   0  -5   6          4.07          7.05         2.36 o                         
   1  -5   6         89.65         95.65         5.73 o                         
   2  -5   6        752.91        927.70        23.93 o                         
   3  -5   6        617.89        571.83        24.55 o                         
   4  -5   6         54.28         53.36         7.95 o                         
   5  -5   6        152.00        155.89         8.96 o                         
   6  -5   6         93.85         89.00         7.34 o                         
   7  -5   6          0.29         -1.33         1.33 o                         
   8  -5   6         18.85         21.65         4.99 o                         
   9  -5   6          2.19          0.93         1.10 o                         
  10  -5   6          2.11          0.71         1.37 o                         
 -11  -4   6         25.13         23.32         5.88 o                         
 -10  -4   6          0.32          0.19         2.74 o                         
  -9  -4   6          2.89          2.44         2.63 o                         
  -8  -4   6          1.00          0.87         1.16 o                         
  -7  -4   6         16.65         21.03         5.87 o                         
  -6  -4   6         64.66         62.84        10.94 o                         
  -5  -4   6          0.70          1.52         0.89 o                         
  -4  -4   6        255.10        236.24        11.94 o                         
  -3  -4   6         73.22         68.96         5.39 o                         
  -2  -4   6        203.50        207.87        23.34 o                         
  -1  -4   6        632.03        696.45        73.85 o                         
   0  -4   6          9.19          6.53         4.03 o                         
   1  -4   6        162.13        151.54         7.57 o                         
   2  -4   6        110.78        141.12         8.18 o                         
   3  -4   6        493.86        501.96        18.23 o                         
   4  -4   6         11.50         12.71         2.59 o                         
   5  -4   6        146.52        155.82         8.78 o                         
   6  -4   6          1.02          4.49         1.65 o                         
   7  -4   6         20.14         16.66         3.33 o                         
   8  -4   6          0.94          0.86         0.66 o                         
   9  -4   6          6.36          3.70         3.62 o                         
  10  -4   6         18.35         21.44         8.43 o                         
 -11  -3   6          0.46         -0.09         0.82 o                         
 -10  -3   6          0.62          0.89         2.68 o                         
  -9  -3   6          1.64          7.38         4.51 o                         
  -8  -3   6         91.44        111.12        14.80 o                         
  -7  -3   6          0.14          1.28         2.14 o                         
  -6  -3   6        113.04        104.17         7.99 o                         
  -5  -3   6         75.47         77.53         6.23 o                         
  -4  -3   6        235.55        255.46        14.30 o                         
  -3  -3   6         60.82         58.34         5.19 o                         
  -2  -3   6        115.30        114.56         6.71 o                         
  -1  -3   6       1610.00       1507.54       113.89 o                         
   0  -3   6          1.95          3.92         1.32 o                         
   1  -3   6         73.72         82.82         5.63 o                         
   2  -3   6         68.34         74.72         5.84 o                         
   3  -3   6          2.05          1.35         0.51 o                         
   4  -3   6        230.78        188.54         8.77 o                         
   5  -3   6         64.86         69.03         5.65 o                         
   6  -3   6          3.80          6.09         2.09 o                         
   7  -3   6        234.66        249.98        19.49 o                         
   8  -3   6          2.75          1.67         2.34 o                         
   9  -3   6          2.98          9.11         3.99 o                         
  10  -3   6         12.00         15.18         7.30 o                         
 -12  -2   6          0.56         -1.48         2.23 o                         
 -11  -2   6          6.83          7.84         5.26 o                         
 -10  -2   6         27.11         31.86         9.36 o                         
  -9  -2   6          2.70          4.69         3.20 o                         
  -8  -2   6          2.84          0.59         1.38 o                         
  -7  -2   6         13.10         11.84         3.01 o                         
  -6  -2   6        216.10        204.13        11.34 o                         
  -5  -2   6         15.31         14.55         3.53 o                         
  -4  -2   6        130.55        147.09        11.25 o                         
  -3  -2   6       1112.20       1164.98        30.29 o                         
  -2  -2   6         67.98         64.33         7.73 o                         
  -1  -2   6        192.94        224.70        13.15 o                         
   0  -2   6       2772.09       3056.41       348.80 o                         
   1  -2   6        276.55        243.12        18.10 o                         
   2  -2   6        534.36        510.10        15.04 o                         
   3  -2   6          1.47          1.01         1.20 o                         
   4  -2   6        286.20        276.37        10.55 o                         
   5  -2   6        125.87        130.05         7.65 o                         
   6  -2   6         29.11         25.01         3.60 o                         
   7  -2   6          4.79          3.42         1.93 o                         
   8  -2   6         60.81         62.10        11.98 o                         
   9  -2   6         16.50         22.89         8.07 o                         
  10  -2   6          1.97         -0.92         0.93 o                         
 -12  -1   6          3.41          1.35         2.24 o                         
 -11  -1   6          0.01          0.32         0.84 o                         
 -10  -1   6          0.34         -0.75         3.46 o                         
  -9  -1   6         58.38         73.89        12.72 o                         
  -8  -1   6          5.18          2.38         2.27 o                         
  -7  -1   6        122.73        147.02        10.74 o                         
  -6  -1   6          4.32          4.74         2.01 o                         
  -5  -1   6         28.17         32.21         5.92 o                         
  -4  -1   6        116.01        126.81        11.08 o                         
  -3  -1   6          1.16         -0.08         1.41 o                         
  -2  -1   6        740.90        772.69        24.36 o                         
  -1  -1   6        191.13        278.69        10.37 o                         
   0  -1   6         45.92         53.12         3.29 o                         
   1  -1   6         10.85          9.82         1.46 o                         
   2  -1   6        139.00        124.97         7.16 o                         
   3  -1   6        131.17        120.22         7.37 o                         
   4  -1   6         13.19         14.79         2.45 o                         
   5  -1   6        505.64        479.66        18.75 o                         
   6  -1   6        218.43        224.69        13.57 o                         
   7  -1   6        115.31         83.52        18.00 o                         
   8  -1   6          8.53          9.07         4.01 o                         
   9  -1   6         11.25          8.28         4.43 o                         
  10  -1   6         58.73         58.22        13.20 o                         
 -12   0   6          0.07          1.49         2.73 o                         
 -11   0   6          0.42         -1.62         3.01 o                         
 -10   0   6          0.01          1.06         4.04 o                         
  -9   0   6         13.11         15.73         5.58 o                         
  -8   0   6          4.67          1.48         3.25 o                         
  -7   0   6         57.72         46.24         6.20 o                         
  -6   0   6         19.60         18.17         4.79 o                         
  -5   0   6          1.04          0.50         1.14 o                         
  -4   0   6        189.08        138.40        11.82 o                         
  -3   0   6          4.34          8.58         2.75 o                         
  -2   0   6         42.01         46.85         6.28 o                         
  -1   0   6       1279.73       1353.36        32.34 o                         
   0   0   6       2152.87       2311.41        43.88 o                         
   1   0   6        113.94        127.86         5.42 o                         
   2   0   6        202.12        190.68         6.67 o                         
   3   0   6        106.28        103.74         5.69 o                         
   4   0   6         94.08         76.39         5.16 o                         
   5   0   6        206.71        199.18        13.02 o                         
   6   0   6          0.73         -0.45         0.88 o                         
   7   0   6         61.49         62.11        10.88 o                         
   8   0   6          0.23          3.72         2.95 o                         
   9   0   6          0.66         -0.35         2.23 o                         
  10   0   6          6.96          7.88         4.87 o                         
 -12   1   6          0.08         -1.00         3.23 o                         
 -11   1   6          0.55          4.64         5.14 o                         
 -10   1   6          6.32         19.29         7.25 o                         
  -9   1   6         17.67         24.28         5.24 o                         
  -8   1   6        209.71        233.06        15.04 o                         
  -7   1   6         22.95         35.63         7.52 o                         
  -6   1   6         24.40         24.20         5.66 o                         
  -5   1   6         85.60         88.53        10.01 o                         
  -4   1   6        409.98        448.91        22.63 o                         
  -3   1   6         18.41         12.02         3.15 o                         
  -2   1   6        228.28        207.23        13.05 o                         
  -1   1   6         50.01         54.66         7.38 o                         
   0   1   6        105.03        142.66         5.99 o                         
   1   1   6        295.39        317.56         8.32 o                         
   2   1   6         28.63         23.96         2.37 o                         
   3   1   6         62.85         51.41         5.20 o                         
   4   1   6          5.19          3.84         1.23 o                         
   5   1   6         28.78         21.05         3.00 o                         
   6   1   6        104.62         97.50        12.26 o                         
   7   1   6          0.85          0.46         0.49 o                         
   8   1   6         19.18         16.74         6.23 o                         
   9   1   6         48.27         42.22        10.04 o                         
  10   1   6          2.95          4.19         1.54 o                         
 -12   2   6          0.54         -0.43         0.43 o                         
 -11   2   6         33.78         44.89        12.18 o                         
 -10   2   6         15.81         24.05         8.38 o                         
  -9   2   6          0.30          2.29         2.60 o                         
  -8   2   6          2.38          4.75         2.06 o                         
  -7   2   6         76.20         76.99        10.87 o                         
  -6   2   6        249.34        258.54        18.86 o                         
  -5   2   6        318.46        340.92        20.47 o                         
  -4   2   6        201.07        207.27        15.27 o                         
  -3   2   6        516.22        571.10        23.31 o                         
  -2   2   6        465.38        481.09        20.49 o                         
  -1   2   6        509.60        460.42        20.01 o                         
   0   2   6         50.46         57.34         5.30 o                         
   1   2   6        626.22        595.28        13.58 o                         
   2   2   6          0.09          1.28         0.63 o                         
   3   2   6          3.40          4.35         0.92 o                         
   4   2   6          4.92          6.37         1.44 o                         
   5   2   6         97.50        100.87        12.05 o                         
   6   2   6        149.18        155.60        15.97 o                         
   7   2   6          1.41          2.13         2.55 o                         
   8   2   6          0.16          0.26         0.80 o                         
   9   2   6          0.00         -0.89         2.39 o                         
  10   2   6          1.89          4.79         3.45 o                         
 -12   3   6          8.11         10.63         7.64 o                         
 -11   3   6         13.54          6.54         5.27 o                         
 -10   3   6          9.80         14.47         5.89 o                         
  -9   3   6         17.24         25.13         5.21 o                         
  -8   3   6          0.97          3.51         3.68 o                         
  -7   3   6         82.81         71.53        10.71 o                         
  -6   3   6         35.11         32.10         7.06 o                         
  -5   3   6        497.08        478.83        24.49 o                         
  -4   3   6         69.71         84.96        10.05 o                         
  -3   3   6         88.89         99.47        10.08 o                         
  -2   3   6         24.05         19.70         4.29 o                         
  -1   3   6        191.65        207.36        11.36 o                         
   0   3   6       1016.48       1004.34        23.20 o                         
   1   3   6          0.79          0.31         0.41 o                         
   2   3   6         90.69         99.84         5.97 o                         
   3   3   6        109.43         97.76         6.30 o                         
   4   3   6         91.32         98.57         6.76 o                         
   5   3   6          8.10         14.88         4.95 o                         
   6   3   6          1.49          6.85         4.10 o                         
   7   3   6         26.39         24.73         7.30 o                         
   8   3   6         29.00         24.93         7.72 o                         
   9   3   6          1.83          3.85         3.56 o                         
 -11   4   6          2.85          9.99         5.79 o                         
 -10   4   6         41.14         38.78        10.37 o                         
  -9   4   6         15.82         14.54         4.16 o                         
  -8   4   6         43.24         56.91        11.33 o                         
  -7   4   6          2.76         -0.86         2.23 o                         
  -6   4   6          6.46          6.53         3.12 o                         
  -5   4   6          6.84          4.73         2.86 o                         
  -4   4   6        241.04        262.07        18.90 o                         
  -3   4   6         56.75         54.56         7.66 o                         
  -2   4   6        253.19        249.47        16.27 o                         
  -1   4   6        263.93        261.41        11.77 o                         
   0   4   6        417.99        426.05        15.92 o                         
   1   4   6        427.82        323.34        71.35 o                         
   2   4   6        156.62        170.92         7.12 o                         
   3   4   6         65.07         69.36         6.77 o                         
   4   4   6         65.12         65.54         6.96 o                         
   5   4   6         10.20          8.79         4.03 o                         
   6   4   6        104.72        130.89        15.74 o                         
   7   4   6          7.18          8.37         4.63 o                         
   8   4   6          1.74          3.90         3.36 o                         
   9   4   6          9.76         11.74         6.24 o                         
 -11   5   6         28.62         42.29        12.40 o                         
 -10   5   6          5.34          5.34         1.88 o                         
  -9   5   6          3.20          5.57         3.04 o                         
  -8   5   6          2.16          4.65         3.32 o                         
  -7   5   6         15.36         21.16         6.34 o                         
  -6   5   6        113.59        107.33        13.19 o                         
  -5   5   6         17.18         21.27         5.79 o                         
  -4   5   6         80.54         92.62        11.79 o                         
  -3   5   6         32.89         24.87         5.81 o                         
  -2   5   6        108.26         96.62        10.32 o                         
  -1   5   6        501.57        575.83        13.45 o                         
   0   5   6        400.94        403.48        11.83 o                         
   1   5   6         80.31         60.55         6.18 o                         
   2   5   6          0.18         -0.02         0.80 o                         
   3   5   6         50.71         54.37         6.32 o                         
   4   5   6          0.19         -0.77         0.77 o                         
   5   5   6        123.23        132.60        15.25 o                         
   6   5   6         24.00         26.00         7.69 o                         
   7   5   6         43.06         53.10        11.01 o                         
   8   5   6         62.08         63.63        13.21 o                         
   9   5   6          3.66          4.84         4.21 o                         
 -11   6   6          0.90          3.46         1.45 o                         
 -10   6   6          8.31          8.51         3.86 o                         
  -9   6   6         31.00         29.54         8.84 o                         
  -8   6   6          0.22          1.76         1.51 o                         
  -7   6   6        217.26        243.69        22.55 o                         
  -6   6   6          6.90          7.19         3.31 o                         
  -5   6   6         74.43         73.03        10.89 o                         
  -4   6   6        157.49        160.03        15.80 o                         
  -3   6   6         76.90         96.61        11.98 o                         
  -2   6   6          9.39          5.64         1.74 o                         
  -1   6   6         55.44         44.27         6.58 o                         
   0   6   6        606.13        662.51        20.74 o                         
   1   6   6         48.99         47.83         5.53 o                         
   2   6   6         28.36         27.02         3.69 o                         
   3   6   6         44.05         40.79         4.70 o                         
   4   6   6          5.51          9.12         2.71 o                         
   5   6   6         14.69         25.90         4.98 o                         
   6   6   6         15.19         17.69         6.04 o                         
   7   6   6         70.48         68.09        12.71 o                         
   8   6   6          0.70          0.47         1.52 o                         
 -11   7   6          1.20          2.46         1.33 o                         
 -10   7   6          0.36         -0.67         1.62 o                         
  -9   7   6          0.11          0.55         1.38 o                         
  -8   7   6          0.73          1.48         1.39 o                         
  -7   7   6        122.08        156.29        18.68 o                         
  -6   7   6         11.58          9.88         4.16 o                         
  -5   7   6          2.52          2.34         2.82 o                         
  -4   7   6         27.56         23.48         6.70 o                         
  -3   7   6         28.74         27.64         4.66 o                         
  -2   7   6        347.57        396.02        18.53 o                         
  -1   7   6         30.09         26.90         4.47 o                         
   0   7   6        259.16        300.41        23.35 o                         
   1   7   6          0.00         -0.86         1.31 o                         
   2   7   6         29.31         35.76         5.18 o                         
   3   7   6         10.73          6.78         1.89 o                         
   4   7   6         12.56         11.07         2.39 o                         
   5   7   6         11.04          9.10         2.40 o                         
   6   7   6          1.90          1.91         2.34 o                         
   7   7   6         15.46         14.58         5.63 o                         
   8   7   6         12.23         10.14         5.49 o                         
 -11   8   6          0.98          2.36         2.67 o                         
 -10   8   6         17.92         23.43         9.74 o                         
  -9   8   6          3.55          1.44         3.83 o                         
  -8   8   6          2.06          6.73         5.97 o                         
  -7   8   6         12.07         19.57         7.02 o                         
  -6   8   6        138.75        172.94        19.51 o                         
  -5   8   6          0.05          1.95         1.65 o                         
  -4   8   6          1.73          4.99         3.28 o                         
  -3   8   6          1.58          3.79         1.92 o                         
  -2   8   6         20.56         26.71         4.78 o                         
  -1   8   6          3.48          4.71         1.98 o                         
   0   8   6         27.06         25.65         4.41 o                         
   1   8   6          8.14          9.98         2.52 o                         
   2   8   6          0.24          0.23         0.50 o                         
   3   8   6          2.37          7.15         2.15 o                         
   4   8   6         15.87         22.15         3.81 o                         
   5   8   6          2.88          2.14         1.41 o                         
   6   8   6         11.37          8.23         3.87 o                         
   7   8   6          2.49          1.15         1.54 o                         
 -10   9   6          0.45          3.15         4.58 o                         
  -9   9   6         28.91         30.79        10.90 o                         
  -8   9   6         37.93         58.51        14.47 o                         
  -7   9   6         87.43        109.77        17.74 o                         
  -6   9   6          1.19          0.70         0.95 o                         
  -5   9   6         52.37         68.19        12.09 o                         
  -4   9   6         12.44         19.31         4.52 o                         
  -3   9   6         15.24         23.94         4.90 o                         
  -2   9   6          0.09         -0.26         1.65 o                         
  -1   9   6         29.79         27.71         4.92 o                         
   0   9   6          0.48         -1.26         1.54 o                         
   1   9   6         20.72         31.17         5.24 o                         
   2   9   6          1.49          1.02         1.34 o                         
   3   9   6         35.99         38.02         9.20 o                         
   4   9   6          6.43          6.43         3.98 o                         
   5   9   6          1.40          0.17         1.28 o                         
   6   9   6          0.06          1.14         2.87 o                         
   7   9   6          1.19          2.04         2.84 o                         
 -10  10   6          6.06          7.94         6.63 o                         
  -9  10   6          0.34         -4.28         4.35 o                         
  -8  10   6         38.45         46.81        12.71 o                         
  -7  10   6         32.70         45.29        11.95 o                         
  -6  10   6          0.59          4.89         4.55 o                         
  -5  10   6         28.94         34.92         6.50 o                         
  -4  10   6         14.58         11.63         3.61 o                         
  -3  10   6          1.83          0.80         1.23 o                         
  -2  10   6         63.83         93.12         9.87 o                         
  -1  10   6          0.10          0.73         1.95 o                         
   0  10   6         60.73         62.48         8.67 o                         
   1  10   6          2.42          1.82         1.66 o                         
   2  10   6         55.89         72.99        13.52 o                         
   3  10   6          0.39          1.81         2.08 o                         
   4  10   6          0.81          2.14         3.28 o                         
   5  10   6          1.10          3.32         3.44 o                         
   6  10   6          0.02          0.74         1.50 o                         
  -9  11   6          0.01         -0.16         0.85 o                         
  -8  11   6          0.96          3.08         3.66 o                         
  -7  11   6          3.81          0.97         1.75 o                         
  -6  11   6         72.35         83.21        11.34 o                         
  -5  11   6          6.28          6.90         5.17 o                         
  -4  11   6          0.56         -0.01         1.99 o                         
  -3  11   6         17.46         20.56         4.75 o                         
  -2  11   6          0.33          0.19         0.63 o                         
  -1  11   6         22.16         34.45         9.00 o                         
   0  11   6          3.55          8.28         4.52 o                         
   1  11   6         36.94         39.43        10.51 o                         
   2  11   6         25.09         30.64         9.53 o                         
   3  11   6          3.23          2.51         1.68 o                         
   4  11   6          1.19          2.60         4.33 o                         
  -9  12   6          0.10          3.36         4.20 o                         
  -8  12   6          3.02          0.84         2.98 o                         
  -7  12   6          0.22         -1.00         1.44 o                         
  -6  12   6          0.02          2.02         2.91 o                         
  -5  12   6         13.84         15.07         6.78 o                         
  -4  12   6         16.35         18.86         7.74 o                         
  -3  12   6          0.00          2.87         3.57 o                         
  -2  12   6          1.55          0.31         2.37 o                         
  -1  12   6          1.98         -0.28         2.20 o                         
   0  12   6          1.67          4.57         3.97 o                         
   1  12   6         20.62         28.61         9.72 o                         
   2  12   6          2.07          2.01         2.48 o                         
   3  12   6          5.79          5.45         3.78 o                         
  -7  13   6          1.54          0.11         2.13 o                         
  -6  13   6          0.55          0.94         0.32 o                         
  -5  13   6          1.11          0.72         1.37 o                         
  -4  13   6          2.71          2.60         2.84 o                         
  -3  13   6          5.71          7.61         5.32 o                         
  -2  13   6          0.04         -0.59         2.75 o                         
  -1  13   6          0.00          3.51         4.09 o                         
   0  13   6          4.47          4.72         3.94 o                         
   1  13   6          0.17         -2.60         3.32 o                         
  -4  14   6          2.80          2.89         3.92 o                         
  -3  14   6          0.46         -0.56         1.92 o                         
  -2  14   6          0.69          1.44         1.20 o                         
  -2 -14   7          0.01         -0.39         0.84 o                         
  -1 -14   7          1.04          2.40         1.88 o                         
   0 -14   7          2.32          2.04         2.72 o                         
   1 -14   7          2.01          1.17         2.93 o                         
  -3 -13   7          0.81          0.19         0.82 o                         
  -2 -13   7          1.59          1.23         1.65 o                         
  -1 -13   7          0.24         -0.28         1.47 o                         
   0 -13   7          0.09         -2.21         3.11 o                         
   1 -13   7         11.46         10.58         5.04 o                         
   2 -13   7          6.37          5.22         4.46 o                         
   3 -13   7          0.37          0.73         2.18 o                         
   4 -13   7          2.05          3.61         2.75 o                         
  -5 -12   7          1.98         -0.70         1.33 o                         
  -4 -12   7          3.00          1.02         0.70 o                         
  -3 -12   7          4.83          3.53         1.90 o                         
  -2 -12   7          0.38         -0.98         1.56 o                         
  -1 -12   7          0.04         -0.04         0.70 o                         
   0 -12   7          3.64          5.19         2.20 o                         
   1 -12   7          2.10          6.19         4.97 o                         
   2 -12   7          0.01          6.19         5.65 o                         
   3 -12   7          0.40         -2.10         2.90 o                         
   4 -12   7          1.35          1.53         2.34 o                         
   5 -12   7         15.25         18.66         7.53 o                         
  -6 -11   7          0.04          3.58         4.37 o                         
  -5 -11   7         28.94         31.82        13.67 o                         
  -4 -11   7          2.50          3.15         2.07 o                         
  -3 -11   7          0.35         -1.59         1.59 o                         
  -2 -11   7          0.13         -0.23         1.46 o                         
  -1 -11   7         17.96         28.39         8.81 o                         
   0 -11   7          7.53          6.33         3.23 o                         
   1 -11   7          0.68          2.15         2.03 o                         
   2 -11   7         15.17         17.35         5.98 o                         
   3 -11   7          7.20          9.67         5.33 o                         
   4 -11   7          0.93         -0.21         0.96 o                         
   5 -11   7          4.84          3.09         4.06 o                         
   6 -11   7         16.85         19.95         7.79 o                         
  -7 -10   7          1.62         -0.10         1.71 o                         
  -6 -10   7          6.67          7.29         2.83 o                         
  -5 -10   7          0.08          0.89         0.95 o                         
  -4 -10   7          7.46         15.09         5.98 o                         
  -3 -10   7         16.47         20.08         6.58 o                         
  -2 -10   7          0.22         -1.06         2.55 o                         
  -1 -10   7          8.18          5.98         3.21 o                         
   0 -10   7         14.75         22.23         6.75 o                         
   1 -10   7          8.18         12.31         5.34 o                         
   2 -10   7         27.68         29.13         7.81 o                         
   3 -10   7          0.12         -2.68         2.68 o                         
   4 -10   7         50.84         66.56        12.86 o                         
   5 -10   7          1.73          2.07         3.20 o                         
   6 -10   7          0.45         -1.19         3.11 o                         
   7 -10   7          0.79         -3.72         4.57 o                         
  -8  -9   7          1.71          0.05         1.11 o                         
  -7  -9   7          3.59          6.43         2.69 o                         
  -6  -9   7         25.35         30.21         7.97 o                         
  -5  -9   7          7.90         11.73         4.57 o                         
  -4  -9   7         12.14         14.82         5.29 o                         
  -3  -9   7         12.93         10.79         3.75 o                         
  -2  -9   7         96.75        108.41        14.11 o                         
  -1  -9   7          4.88         14.06         4.84 o                         
   0  -9   7          3.85          2.04         2.40 o                         
   1  -9   7         63.33         76.02        13.00 o                         
   2  -9   7         12.23         10.23         4.77 o                         
   3  -9   7         26.64         33.58         7.83 o                         
   4  -9   7          3.49          9.88         5.34 o                         
   5  -9   7         13.52         17.45         4.31 o                         
   6  -9   7         53.29         49.94        24.30 o                         
   7  -9   7          0.00          1.44         1.62 o                         
   8  -9   7          2.66          4.37         4.29 o                         
  -9  -8   7          0.05          0.41         2.27 o                         
  -8  -8   7          3.01          0.34         2.25 o                         
  -7  -8   7          0.03          0.32         2.06 o                         
  -6  -8   7         10.12         11.64         5.00 o                         
  -5  -8   7         62.56         75.57        11.73 o                         
  -4  -8   7          1.47          5.10         2.90 o                         
  -3  -8   7          5.79          6.00         3.46 o                         
  -2  -8   7          0.43          2.43         1.10 o                         
  -1  -8   7        143.24        169.85        16.31 o                         
   0  -8   7          1.80         10.20         4.06 o                         
   1  -8   7         12.20         10.98         4.58 o                         
   2  -8   7         35.45         41.88         8.82 o                         
   3  -8   7        189.14        197.17        18.87 o                         
   4  -8   7         14.84          6.85         4.42 o                         
   5  -8   7          6.61          4.83         2.43 o                         
   6  -8   7         44.00         52.25        14.32 o                         
   7  -8   7         24.31         19.15        12.00 o                         
   8  -8   7         39.27         19.36         5.04 o                         
   9  -8   7         14.91         15.00         7.49 o                         
 -10  -7   7          0.98          1.94         2.39 o                         
  -9  -7   7          0.19          0.83         0.68 o                         
  -8  -7   7          4.60         10.94         5.40 o                         
  -7  -7   7         12.14         15.83         6.44 o                         
  -6  -7   7          0.81          0.76         1.76 o                         
  -5  -7   7          0.34          4.02         2.74 o                         
  -4  -7   7         32.26         30.74         7.18 o                         
  -3  -7   7        210.31        245.40        19.26 o                         
  -2  -7   7        111.63         96.33        11.74 o                         
  -1  -7   7          2.28          4.17         1.96 o                         
   0  -7   7         20.37         17.20         3.73 o                         
   1  -7   7          0.72          3.97         2.44 o                         
   2  -7   7          6.35          8.50         3.36 o                         
   3  -7   7        245.65        248.78        20.77 o                         
   4  -7   7        287.98        297.04        20.97 o                         
   5  -7   7         59.61         51.33         5.46 o                         
   6  -7   7          1.09          0.26         1.02 o                         
   7  -7   7          6.74          1.93         2.42 o                         
   8  -7   7         56.80         52.17         6.84 o                         
   9  -7   7         10.74          6.84         3.37 o                         
 -10  -6   7          0.01          1.55         3.66 o                         
  -9  -6   7          0.63          0.05         0.81 o                         
  -8  -6   7          6.19          4.06         1.80 o                         
  -7  -6   7          6.02          7.77         3.87 o                         
  -6  -6   7          0.80          2.53         2.58 o                         
  -5  -6   7         48.82         53.13         9.32 o                         
  -4  -6   7          2.20          2.05         1.88 o                         
  -3  -6   7          0.41         -1.34         1.49 o                         
  -2  -6   7        139.71         79.73        42.65 o                         
  -1  -6   7          5.12          1.88         0.78 o                         
   0  -6   7         64.74         56.58        13.38 o                         
   1  -6   7         11.93         12.70         3.80 o                         
   2  -6   7         60.94         77.60         6.47 o                         
   3  -6   7         47.60         51.76         5.61 o                         
   4  -6   7        126.46        119.42        20.40 o                         
   5  -6   7        150.91        173.06         9.96 o                         
   6  -6   7         71.82         63.61         6.44 o                         
   7  -6   7         14.20         15.61         3.44 o                         
   8  -6   7          9.48          7.09         2.39 o                         
   9  -6   7          0.98          1.85         1.55 o                         
  10  -6   7         43.05         42.11        12.63 o                         
 -11  -5   7         11.02          6.25         4.82 o                         
 -10  -5   7         10.78         16.67         4.80 o                         
  -9  -5   7         40.37         46.90        19.78 o                         
  -8  -5   7          0.42          1.43         1.28 o                         
  -7  -5   7          9.07          7.92         2.82 o                         
  -6  -5   7          1.82          2.53         1.49 o                         
  -5  -5   7          6.11          6.64         1.53 o                         
  -4  -5   7        380.12        147.09         7.62 o                         
  -3  -5   7          2.71          1.63         0.72 o                         
  -2  -5   7        324.60        257.78        39.51 o                         
  -1  -5   7          0.66          1.39         0.89 o                         
   0  -5   7         40.40         32.97         5.78 o                         
   1  -5   7         32.80         34.24         6.47 o                         
   2  -5   7        638.78        699.68        24.56 o                         
   3  -5   7         56.06         64.67         6.36 o                         
   4  -5   7         16.50         19.36         3.77 o                         
   5  -5   7         21.01         14.30         2.77 o                         
   6  -5   7         74.29         74.92         6.90 o                         
   7  -5   7         33.67         35.75         5.17 o                         
   8  -5   7         28.51         30.28         4.96 o                         
   9  -5   7          2.10          4.17         2.68 o                         
  10  -5   7         11.15         12.91         6.76 o                         
 -11  -4   7         15.24          8.73         3.66 o                         
 -10  -4   7         11.98          5.47         4.18 o                         
  -9  -4   7          8.72          8.83         4.95 o                         
  -8  -4   7         16.46         10.12         4.49 o                         
  -7  -4   7         80.97         53.07         9.48 o                         
  -6  -4   7         39.53         34.97         6.34 o                         
  -5  -4   7         51.09         42.50         5.03 o                         
  -4  -4   7        284.51        260.32        12.15 o                         
  -3  -4   7        765.48        833.64        42.67 o                         
  -2  -4   7        138.57        152.58        15.79 o                         
  -1  -4   7        115.50        105.68         7.00 o                         
   0  -4   7         31.27         33.69         4.03 o                         
   1  -4   7          0.24         -0.51         2.22 o                         
   2  -4   7          9.70         16.00         3.12 o                         
   3  -4   7          2.00          7.25         2.63 o                         
   4  -4   7         11.54         16.65         3.19 o                         
   5  -4   7          9.85         10.19         2.36 o                         
   6  -4   7         33.25         36.61         4.73 o                         
   7  -4   7          2.31          1.26         0.82 o                         
   8  -4   7          0.16          0.36         1.37 o                         
   9  -4   7         43.75         70.52        14.51 o                         
  10  -4   7          4.28          3.57         3.42 o                         
 -11  -3   7         25.34         14.64         4.69 o                         
 -10  -3   7          4.09          0.32         1.66 o                         
  -9  -3   7          0.01          0.49         1.31 o                         
  -8  -3   7          0.50          0.74         1.80 o                         
  -7  -3   7         74.64         73.64         7.53 o                         
  -6  -3   7         94.96         94.97         7.78 o                         
  -5  -3   7        351.76        309.31        17.56 o                         
  -4  -3   7        302.03        304.58        18.96 o                         
  -3  -3   7        408.36        421.98        14.59 o                         
  -2  -3   7          1.21          0.46         1.85 o                         
  -1  -3   7        260.82        293.41        15.29 o                         
   0  -3   7         41.33         44.48         5.00 o                         
   1  -3   7        953.79        978.49        38.06 o                         
   2  -3   7          6.09          3.87         1.66 o                         
   3  -3   7         11.77         10.82         2.42 o                         
   4  -3   7        377.03        369.99        13.01 o                         
   5  -3   7          0.23         -1.14         1.14 o                         
   6  -3   7         70.03         67.94         6.29 o                         
   7  -3   7          1.79          0.41         0.86 o                         
   8  -3   7          1.55          0.89         1.35 o                         
   9  -3   7         26.88         29.94         9.31 o                         
  10  -3   7          8.28         11.81         6.71 o                         
 -11  -2   7          6.24          5.32         4.45 o                         
 -10  -2   7         10.71         11.86         5.65 o                         
  -9  -2   7         70.45         98.98        15.18 o                         
  -8  -2   7          8.26          8.30         3.03 o                         
  -7  -2   7        131.88        131.09        10.42 o                         
  -6  -2   7        281.57        251.90        17.70 o                         
  -5  -2   7        728.10        739.36        28.25 o                         
  -4  -2   7        311.24        351.75        19.04 o                         
  -3  -2   7          6.79          6.62         1.31 o                         
  -2  -2   7        511.20        555.10        16.42 o                         
  -1  -2   7         75.40         79.95         6.05 o                         
   0  -2   7        329.78        341.19         8.93 o                         
   1  -2   7         11.13         14.25         2.37 o                         
   2  -2   7        193.68        204.38        10.09 o                         
   3  -2   7        990.68       1113.38        29.96 o                         
   4  -2   7        322.67        312.41        11.80 o                         
   5  -2   7          4.95          4.51         1.41 o                         
   6  -2   7         18.33         10.44         3.08 o                         
   7  -2   7          0.35          0.66         0.93 o                         
   8  -2   7          0.30          3.12         1.74 o                         
   9  -2   7          0.27          0.73         2.43 o                         
  10  -2   7          8.81          5.54         4.69 o                         
 -12  -1   7          8.05          8.19         5.47 o                         
 -11  -1   7          0.09         -1.77         2.36 o                         
 -10  -1   7         19.15         16.86         6.56 o                         
  -9  -1   7          9.26         13.01         5.55 o                         
  -8  -1   7        120.05        120.99        10.68 o                         
  -7  -1   7         90.16         92.78         8.59 o                         
  -6  -1   7        123.22        121.15        12.47 o                         
  -5  -1   7          4.79          6.17         2.00 o                         
  -4  -1   7        153.10        168.09        13.72 o                         
  -3  -1   7        210.22        227.61        14.54 o                         
  -2  -1   7          6.07          4.23         1.28 o                         
  -1  -1   7        152.61        159.18         8.43 o                         
   0  -1   7       1091.99       1409.35        37.89 o                         
   1  -1   7          0.71          3.18         0.83 o                         
   2  -1   7        205.51        223.20        10.33 o                         
   3  -1   7        147.23        142.76        10.88 o                         
   4  -1   7       1789.78       1834.15        28.32 o                         
   5  -1   7        547.89        572.65        21.31 o                         
   6  -1   7         15.92         14.26         3.07 o                         
   7  -1   7         48.38         56.47        10.48 o                         
   8  -1   7          2.96          2.01         3.59 o                         
   9  -1   7         16.90         22.10         8.08 o                         
  10  -1   7          7.61          7.39         4.37 o                         
 -12   0   7          1.45          1.49         3.73 o                         
 -11   0   7          1.16          2.11         1.20 o                         
 -10   0   7          0.04         -0.65         0.80 o                         
  -9   0   7          3.95          4.05         3.79 o                         
  -8   0   7        157.89        167.71        12.73 o                         
  -7   0   7        269.44        240.47        19.37 o                         
  -6   0   7        123.54        110.57        12.10 o                         
  -5   0   7         45.46         48.46         8.35 o                         
  -4   0   7         98.51        120.78        11.79 o                         
  -3   0   7          0.82          1.29         0.26 o                         
  -2   0   7        878.34        932.42        29.90 o                         
  -1   0   7        189.28        186.33        16.28 o                         
   0   0   7        102.09        112.00         5.50 o                         
   1   0   7        665.48        613.23        12.23 o                         
   2   0   7        220.41        212.16         7.54 o                         
   3   0   7          0.21          0.31         0.60 o                         
   4   0   7        102.79        105.71         8.66 o                         
   5   0   7        102.91        113.80         9.61 o                         
   6   0   7          6.51          4.50         2.46 o                         
   7   0   7          0.17          1.85         2.95 o                         
   8   0   7         10.55         10.91         5.08 o                         
   9   0   7         11.71          8.19         5.25 o                         
  10   0   7          1.10          3.12         3.12 o                         
 -12   1   7          1.94          1.37         2.34 o                         
 -11   1   7          2.81          6.97         5.00 o                         
 -10   1   7          6.84         12.99         6.01 o                         
  -9   1   7         49.45         50.06         7.73 o                         
  -8   1   7          2.39          2.24         1.21 o                         
  -7   1   7         61.51         68.14        10.74 o                         
  -6   1   7         32.53         34.37         7.38 o                         
  -5   1   7          1.52          2.29         2.54 o                         
  -4   1   7         20.38         17.07         4.84 o                         
  -3   1   7         42.67         46.32         7.25 o                         
  -2   1   7        190.86        191.97        13.89 o                         
  -1   1   7          1.71         -0.43         1.43 o                         
   0   1   7        753.44        857.84        15.41 o                         
   1   1   7        227.42        215.65         9.24 o                         
   2   1   7          4.93          6.62         1.35 o                         
   3   1   7        457.42        395.41        12.47 o                         
   4   1   7         12.62          9.43         2.85 o                         
   5   1   7        314.35        328.52        17.17 o                         
   6   1   7          1.15          0.98         1.16 o                         
   7   1   7         21.45         29.28         7.93 o                         
   8   1   7         26.87         26.62         8.04 o                         
   9   1   7          4.10          4.74         3.99 o                         
 -11   2   7         56.86         59.22        13.97 o                         
 -10   2   7          1.33         -0.35         1.93 o                         
  -9   2   7          0.40         -1.56         1.97 o                         
  -8   2   7        126.95        131.65        16.10 o                         
  -7   2   7        184.20        210.87        18.71 o                         
  -6   2   7          1.17          3.31         2.74 o                         
  -5   2   7        147.19        162.32        14.79 o                         
  -4   2   7          5.34         10.16         3.32 o                         
  -3   2   7          0.53         -0.64         1.95 o                         
  -2   2   7         20.69         22.21         4.74 o                         
  -1   2   7        733.88        723.25        26.48 o                         
   0   2   7        668.10        652.76        24.01 o                         
   1   2   7        165.16        137.94         5.39 o                         
   2   2   7          0.06          0.84         0.92 o                         
   3   2   7        113.00        109.24         8.88 o                         
   4   2   7         92.64        108.53         9.26 o                         
   5   2   7        115.16        139.26        10.83 o                         
   6   2   7         10.64          7.90         4.10 o                         
   7   2   7         20.44         18.88         6.12 o                         
   8   2   7          1.83          3.35         2.74 o                         
   9   2   7          0.14         -2.66         3.13 o                         
 -11   3   7         32.15         30.25         9.66 o                         
 -10   3   7         56.57         74.54        10.05 o                         
  -9   3   7          5.50          9.41         3.41 o                         
  -8   3   7          1.92          8.04         3.80 o                         
  -7   3   7         17.97         13.18         4.49 o                         
  -6   3   7        223.09        228.22        18.79 o                         
  -5   3   7          0.06         -1.63         1.63 o                         
  -4   3   7         12.52         14.51         4.43 o                         
  -3   3   7        240.68        223.56        16.06 o                         
  -2   3   7          0.10         -0.77         1.45 o                         
  -1   3   7         99.87         99.96         7.15 o                         
   0   3   7          1.00          2.22         0.82 o                         
   1   3   7        111.50         99.32         8.75 o                         
   2   3   7        595.03        578.26        18.56 o                         
   3   3   7          8.77         12.02         2.37 o                         
   4   3   7         33.43         25.59         3.47 o                         
   5   3   7          4.43          7.66         2.71 o                         
   6   3   7        168.16        207.46        20.33 o                         
   7   3   7          0.79          1.23         1.00 o                         
   8   3   7          3.01          2.25         3.01 o                         
   9   3   7          2.74          3.68         3.25 o                         
 -11   4   7         22.15         31.91        10.73 o                         
 -10   4   7         37.26         51.77         8.75 o                         
  -9   4   7         91.16        114.13        17.47 o                         
  -8   4   7         60.50         71.48        12.27 o                         
  -7   4   7         18.50         19.88         6.29 o                         
  -6   4   7         13.94         14.24         4.43 o                         
  -5   4   7        267.45        276.81        20.48 o                         
  -4   4   7         25.49         18.94         4.47 o                         
  -3   4   7          0.19          0.17         1.23 o                         
  -2   4   7        550.26        528.83        24.94 o                         
  -1   4   7        275.60        275.02        12.70 o                         
   0   4   7         17.45         18.99         2.44 o                         
   1   4   7          4.26          8.43         2.15 o                         
   2   4   7         54.65         61.52         4.51 o                         
   3   4   7          3.19          3.76         1.12 o                         
   4   4   7        109.28        129.25        10.29 o                         
   5   4   7        111.83        117.57        14.52 o                         
   6   4   7          2.90          5.20         3.58 o                         
   7   4   7          0.02          3.59         3.58 o                         
   8   4   7         46.26         49.55        11.85 o                         
   9   4   7          3.01          4.37         2.86 o                         
 -11   5   7         16.71         21.72         8.43 o                         
 -10   5   7         12.79         13.14         4.30 o                         
  -9   5   7          0.00          5.02         3.79 o                         
  -8   5   7         32.18         33.08         8.84 o                         
  -7   5   7        123.30        114.24        15.03 o                         
  -6   5   7         34.51         34.62         7.53 o                         
  -5   5   7          0.02          0.92         2.19 o                         
  -4   5   7         25.75         24.66         6.40 o                         
  -3   5   7        307.29        287.97        20.13 o                         
  -2   5   7         20.07         20.03         3.56 o                         
  -1   5   7        155.79        141.96         7.15 o                         
   0   5   7        413.24        417.20        12.70 o                         
   1   5   7         48.35         33.35         6.71 o                         
   2   5   7          0.07         -0.08         0.36 o                         
   3   5   7          0.67          0.22         1.18 o                         
   4   5   7         53.40         61.62         7.39 o                         
   5   5   7         97.08        122.99        10.98 o                         
   6   5   7         14.77         20.03         6.71 o                         
   7   5   7         86.89         97.67        15.52 o                         
   8   5   7          2.77          3.42         2.91 o                         
 -11   6   7         15.69         16.30         8.94 o                         
 -10   6   7          1.50          4.55         3.07 o                         
  -9   6   7          0.19          1.59         2.28 o                         
  -8   6   7          8.80          7.81         4.29 o                         
  -7   6   7         51.95         72.45        12.43 o                         
  -6   6   7        309.52        310.79        24.38 o                         
  -5   6   7         11.45         14.17         4.55 o                         
  -4   6   7        261.20        284.78        22.32 o                         
  -3   6   7        123.26        117.43        13.34 o                         
  -2   6   7          0.57          0.87         1.03 o                         
  -1   6   7        492.99        537.24        19.80 o                         
   0   6   7         45.41         28.73         5.07 o                         
   1   6   7          0.91          0.07         0.77 o                         
   2   6   7         54.58         68.60         7.44 o                         
   3   6   7          1.98          1.58         0.72 o                         
   4   6   7         20.73         23.62         3.66 o                         
   5   6   7         14.41         14.71         3.95 o                         
   6   6   7         78.56        108.72        15.76 o                         
   7   6   7          0.43         -0.64         2.49 o                         
   8   6   7          2.06          0.93         1.82 o                         
 -11   7   7         20.14         25.46        10.66 o                         
 -10   7   7          2.82          9.50         4.27 o                         
  -9   7   7          1.93          4.17         4.48 o                         
  -8   7   7         36.69         32.47         9.12 o                         
  -7   7   7         36.08         48.45        10.97 o                         
  -6   7   7         59.90         81.25        13.11 o                         
  -5   7   7         50.66         48.36         9.79 o                         
  -4   7   7         45.48         61.99        11.12 o                         
  -3   7   7          0.07         -0.71         1.76 o                         
  -2   7   7        235.40        220.55        13.44 o                         
  -1   7   7          5.85         10.80         3.09 o                         
   0   7   7         75.38         87.78         8.23 o                         
   1   7   7        225.80        252.91        14.33 o                         
   2   7   7         23.63         29.28         5.02 o                         
   3   7   7          9.19         12.98         3.75 o                         
   4   7   7         62.93         79.32         7.36 o                         
   5   7   7         41.21         47.35         5.99 o                         
   6   7   7         36.01         28.76         5.84 o                         
   7   7   7          8.19          7.15         4.64 o                         
 -10   8   7          2.53          4.65         2.82 o                         
  -9   8   7         18.25         22.44         8.64 o                         
  -8   8   7         12.72         12.97         6.84 o                         
  -7   8   7        168.25        206.17        23.25 o                         
  -6   8   7         79.47         82.84        13.36 o                         
  -5   8   7         49.23         51.15        10.44 o                         
  -4   8   7         30.61         33.70         5.70 o                         
  -3   8   7         16.06         15.22         3.94 o                         
  -2   8   7          7.26          5.98         2.33 o                         
  -1   8   7          0.27         -0.26         0.99 o                         
   0   8   7        170.45        198.25        12.87 o                         
   1   8   7         12.44         14.87         3.54 o                         
   2   8   7          7.21          6.45         2.35 o                         
   3   8   7         43.97         49.21         7.02 o                         
   4   8   7         10.12         13.00         3.03 o                         
   5   8   7         30.38         39.05         5.55 o                         
   6   8   7          0.02         -1.10         2.27 o                         
   7   8   7          0.00         -1.58         2.25 o                         
 -10   9   7          0.71          1.11         7.29 o                         
  -9   9   7          5.75          5.63         5.57 o                         
  -8   9   7          7.91         14.52         6.62 o                         
  -7   9   7         47.39         55.70        13.07 o                         
  -6   9   7          0.99          1.52         2.26 o                         
  -5   9   7          5.87          7.70         4.67 o                         
  -4   9   7         20.45         18.14         4.74 o                         
  -3   9   7         24.82         25.39         5.09 o                         
  -2   9   7         16.44         23.48         5.00 o                         
  -1   9   7          2.62          2.89         1.65 o                         
   0   9   7         29.29         27.89         5.21 o                         
   1   9   7         64.24         64.84         8.04 o                         
   2   9   7         46.75         47.91         7.19 o                         
   3   9   7          0.76          0.40         0.83 o                         
   4   9   7          1.44         -2.46         2.57 o                         
   5   9   7         14.24         17.33         7.82 o                         
   6   9   7          3.60          1.69         2.44 o                         
 -10  10   7          9.52         11.29         7.91 o                         
  -9  10   7          0.50          0.88         2.24 o                         
  -8  10   7          0.84         -2.29         3.04 o                         
  -7  10   7          0.39          1.65         3.79 o                         
  -6  10   7          3.25          4.12         2.93 o                         
  -5  10   7          8.33          9.21         3.43 o                         
  -4  10   7          1.11         -0.85         0.85 o                         
  -3  10   7         16.26         25.69         5.71 o                         
  -2  10   7         53.45         56.43         8.06 o                         
  -1  10   7         21.83         27.94         5.55 o                         
   0  10   7         27.04         26.03         5.14 o                         
   1  10   7         39.92         31.11         9.70 o                         
   2  10   7          9.80         13.35         5.87 o                         
   3  10   7          4.81         11.90         6.24 o                         
   4  10   7          9.87         15.15         7.15 o                         
   5  10   7          0.04          0.83         1.60 o                         
  -9  11   7          2.19          0.75         1.33 o                         
  -8  11   7          0.90          5.03         4.34 o                         
  -7  11   7          0.05         -1.12         2.25 o                         
  -6  11   7          1.70          0.99         1.64 o                         
  -5  11   7          4.52          0.51         2.27 o                         
  -4  11   7         13.94         12.49         4.02 o                         
  -3  11   7         17.21         19.44         5.13 o                         
  -2  11   7          0.28          0.95         2.17 o                         
  -1  11   7          9.11         10.51         5.10 o                         
   0  11   7         42.85         46.66        10.87 o                         
   1  11   7          1.04          3.44         5.14 o                         
   2  11   7         19.39         17.06         7.66 o                         
   3  11   7          0.76         -0.45         2.14 o                         
   4  11   7          2.00          3.88         4.00 o                         
  -8  12   7          0.01         -0.02         1.48 o                         
  -7  12   7          0.86          1.39         1.57 o                         
  -6  12   7          0.30          0.35         0.70 o                         
  -5  12   7          1.00          4.63         3.14 o                         
  -4  12   7          4.39         -0.31         1.51 o                         
  -3  12   7          7.56          6.89         5.15 o                         
  -2  12   7          0.02         -2.84         3.26 o                         
  -1  12   7          5.71         12.50         5.99 o                         
   0  12   7          0.64          2.61         3.27 o                         
   1  12   7         20.54         28.08         9.56 o                         
   2  12   7          2.56          4.38         3.06 o                         
  -5  13   7          0.25          3.79         3.92 o                         
  -4  13   7          0.22          2.01         3.42 o                         
  -3  13   7          1.19         -1.35         3.44 o                         
  -2  13   7          0.11          1.19         2.53 o                         
  -1  13   7          2.60          1.39         2.91 o                         
   0  13   7          0.05          1.50         3.05 o                         
  -3 -13   8          0.04          0.26         1.20 o                         
  -2 -13   8          3.00          1.88         2.83 o                         
  -1 -13   8          0.16         -1.44         1.86 o                         
   0 -13   8          1.59          1.91         0.56 o                         
   1 -13   8          0.90         -0.12         2.45 o                         
   2 -13   8          0.59          1.93         2.52 o                         
   3 -13   8         11.53          7.57         5.00 o                         
  -4 -12   8          0.07          0.41         2.26 o                         
  -3 -12   8          0.01          0.31         2.83 o                         
  -2 -12   8          1.40          3.67         2.11 o                         
  -1 -12   8          3.85          4.70         2.38 o                         
   0 -12   8          7.47          6.53         3.45 o                         
   1 -12   8          0.00         -3.14         3.14 o                         
   2 -12   8          0.02         -2.25         2.25 o                         
   3 -12   8          0.16         -2.48         2.76 o                         
   4 -12   8         12.20         18.66         8.18 o                         
  -5 -11   8          1.68          1.49         1.34 o                         
  -4 -11   8          5.68         10.73         5.43 o                         
  -3 -11   8          1.24          2.49         1.83 o                         
  -2 -11   8          3.03          0.33         2.06 o                         
  -1 -11   8          1.81          2.23         3.34 o                         
   0 -11   8         11.63         29.31         8.52 o                         
   1 -11   8         17.32         24.41         7.61 o                         
   2 -11   8         52.66         69.44        13.20 o                         
   3 -11   8          0.56         -1.19         3.14 o                         
   4 -11   8          0.21          0.35         2.07 o                         
   5 -11   8          1.56          2.08         3.35 o                         
   6 -11   8          0.43         -0.53         3.30 o                         
  -7 -10   8          4.72          5.11         4.30 o                         
  -6 -10   8          5.29          8.11         4.48 o                         
  -5 -10   8          2.67          3.08         2.42 o                         
  -4 -10   8          0.85          0.62         1.21 o                         
  -3 -10   8          9.81         11.41         4.51 o                         
  -2 -10   8         72.23        103.80        14.97 o                         
  -1 -10   8         20.65         32.40         8.59 o                         
   0 -10   8          0.23          0.59         1.80 o                         
   1 -10   8          0.01          0.15         1.91 o                         
   2 -10   8         36.13         63.60        12.17 o                         
   3 -10   8         62.38         86.21        14.54 o                         
   4 -10   8          4.63          9.01         5.58 o                         
   5 -10   8          0.80         -2.18         2.28 o                         
   6 -10   8          0.05          0.04         0.65 o                         
   7 -10   8          0.55          3.26         4.37 o                         
  -8  -9   8         16.98         26.32         9.38 o                         
  -7  -9   8         13.30         15.98         6.28 o                         
  -6  -9   8          1.17         -1.80         3.72 o                         
  -5  -9   8          2.74          6.47         3.80 o                         
  -4  -9   8          0.44          1.60         0.17 o                         
  -3  -9   8         12.74         11.32         4.76 o                         
  -2  -9   8          6.99         12.05         4.77 o                         
  -1  -9   8         78.14         98.42        13.67 o                         
   0  -9   8        114.45        162.38        18.56 o                         
   1  -9   8         14.63         12.32         5.52 o                         
   2  -9   8         14.29         19.24         6.50 o                         
   3  -9   8          3.13          7.94         4.22 o                         
   4  -9   8         13.07         21.46         7.52 o                         
   5  -9   8         19.30         14.64         6.33 o                         
   6  -9   8          7.12          9.38         4.24 o                         
   7  -9   8          9.42          8.08         5.47 o                         
   8  -9   8         15.41          9.71         5.24 o                         
  -8  -8   8         12.51         21.88         7.76 o                         
  -7  -8   8         12.61         19.02         6.91 o                         
  -6  -8   8         21.44         27.64         8.07 o                         
  -5  -8   8         10.88          6.42         3.33 o                         
  -4  -8   8          3.45          1.26         1.92 o                         
  -3  -8   8         35.21         32.91         7.75 o                         
  -2  -8   8         35.05         36.62         8.07 o                         
  -1  -8   8         35.98         45.09         8.43 o                         
   0  -8   8          7.46          4.50         4.24 o                         
   1  -8   8        176.66        234.03        22.08 o                         
   2  -8   8         82.18        101.87        14.50 o                         
   3  -8   8          8.76          8.12         4.35 o                         
   4  -8   8          8.03          6.49         2.70 o                         
   5  -8   8         60.23         71.26         9.20 o                         
   6  -8   8          1.46          1.84         1.91 o                         
   7  -8   8          0.90         -0.21         0.68 o                         
   8  -8   8         52.80         42.51        10.83 o                         
   9  -8   8          1.35         -1.52         3.36 o                         
  -9  -7   8         14.19         15.01         6.46 o                         
  -8  -7   8          1.92          1.41         0.87 o                         
  -7  -7   8         39.10         56.61        11.57 o                         
  -6  -7   8          0.74          3.18         2.55 o                         
  -5  -7   8          1.08          0.75         0.94 o                         
  -4  -7   8          2.49          3.53         3.04 o                         
  -3  -7   8         87.66         94.09        12.39 o                         
  -2  -7   8          1.89          1.53         1.31 o                         
  -1  -7   8        192.92        171.85        16.36 o                         
   0  -7   8         22.10         19.79         4.32 o                         
   1  -7   8          0.22          1.03         0.57 o                         
   2  -7   8          1.30         -0.53         0.53 o                         
   3  -7   8        148.32        174.82        18.19 o                         
   4  -7   8          0.23          5.98         2.22 o                         
   5  -7   8         13.41         16.38         3.79 o                         
   6  -7   8          6.35          5.44         2.84 o                         
   7  -7   8          0.00         -0.09         2.49 o                         
   8  -7   8          0.15          0.72         0.80 o                         
   9  -7   8          0.56          1.54         2.45 o                         
 -10  -6   8          0.04          3.12         4.35 o                         
  -9  -6   8         13.66         20.62         7.31 o                         
  -8  -6   8         26.20         35.77         9.40 o                         
  -7  -6   8         15.43         21.24         6.60 o                         
  -6  -6   8         39.71         63.26        11.04 o                         
  -5  -6   8         52.82         62.69        10.72 o                         
  -4  -6   8         41.65         55.55         9.59 o                         
  -3  -6   8          0.43          3.38         3.01 o                         
  -2  -6   8          2.97          2.87         1.01 o                         
  -1  -6   8        131.09         82.77        32.91 o                         
   0  -6   8        119.14         79.36        28.55 o                         
   1  -6   8        289.07        295.79        21.20 o                         
   2  -6   8        111.70        111.68        15.75 o                         
   3  -6   8         61.23         61.34         6.58 o                         
   4  -6   8         42.00         54.82         6.73 o                         
   5  -6   8          2.20          1.45         1.29 o                         
   6  -6   8         20.43         22.25         4.00 o                         
   7  -6   8         10.65         10.64         2.79 o                         
   8  -6   8          3.62          0.74         1.83 o                         
   9  -6   8          0.71          1.18         2.70 o                         
  10  -6   8          3.95          3.70         4.24 o                         
 -11  -5   8          9.79          6.91         5.00 o                         
 -10  -5   8         15.15         21.01         8.25 o                         
  -9  -5   8          7.88         19.44         7.32 o                         
  -8  -5   8          2.86          4.02         3.13 o                         
  -7  -5   8          1.00          1.36         1.43 o                         
  -6  -5   8         45.28         36.93        12.65 o                         
  -5  -5   8          3.78          2.10         0.79 o                         
  -4  -5   8        375.97        235.72        10.40 o                         
  -3  -5   8        309.89        234.44       108.85 o                         
  -2  -5   8          9.41         10.62         3.23 o                         
  -1  -5   8         10.39          8.37         2.17 o                         
   0  -5   8          1.66          3.56         1.52 o                         
   1  -5   8        254.09        238.55        18.21 o                         
   2  -5   8         35.69         39.16         5.89 o                         
   3  -5   8        339.88        354.25        23.15 o                         
   4  -5   8        115.85        136.99        10.44 o                         
   5  -5   8         21.77         24.71         3.89 o                         
   6  -5   8          6.07          6.28         1.98 o                         
   7  -5   8         17.75         16.62         3.53 o                         
   8  -5   8          0.03          0.01         0.56 o                         
   9  -5   8         20.41         21.72         7.92 o                         
  10  -5   8          1.03         -1.73         2.53 o                         
 -11  -4   8          8.37          4.70         2.36 o                         
 -10  -4   8          1.80          0.99         0.35 o                         
  -9  -4   8          9.17          7.92         3.93 o                         
  -8  -4   8          9.31          9.05         3.62 o                         
  -7  -4   8         64.65         44.64         5.95 o                         
  -6  -4   8          1.50          2.96         1.27 o                         
  -5  -4   8         17.16         10.86         2.45 o                         
  -4  -4   8        963.35       1031.52        27.95 o                         
  -3  -4   8        429.20        465.25        16.29 o                         
  -2  -4   8        197.25        223.65        10.94 o                         
  -1  -4   8        129.04        140.73         8.65 o                         
   0  -4   8          0.91          2.35         1.49 o                         
   1  -4   8         22.84         17.21         4.53 o                         
   2  -4   8          0.23         -0.02         1.17 o                         
   3  -4   8        440.58        525.26        36.41 o                         
   4  -4   8         39.44         34.39         5.08 o                         
   5  -4   8         50.69         63.55         6.27 o                         
   6  -4   8         31.82         35.43         5.01 o                         
   7  -4   8         14.05          8.15         2.95 o                         
   8  -4   8          9.36         17.79         4.87 o                         
   9  -4   8         11.56         15.61         7.64 o                         
  10  -4   8          0.51          0.33         0.78 o                         
 -11  -3   8          0.72         -0.02         1.08 o                         
 -10  -3   8          0.82         -1.18         2.41 o                         
  -9  -3   8          9.02          7.31         4.22 o                         
  -8  -3   8         13.15          6.70         2.61 o                         
  -7  -3   8         17.47         11.05         2.91 o                         
  -6  -3   8          3.05          0.97         1.63 o                         
  -5  -3   8       1478.74       1608.62       255.64 o                         
  -4  -3   8         47.37         43.08         5.35 o                         
  -3  -3   8        272.17        326.71        15.41 o                         
  -2  -3   8        208.63        221.28        11.03 o                         
  -1  -3   8        425.29        433.78        15.34 o                         
   0  -3   8         40.57         40.91         4.81 o                         
   1  -3   8          0.01         -0.08         1.58 o                         
   2  -3   8         75.97         77.85         6.73 o                         
   3  -3   8       1694.74       1867.65        57.92 o                         
   4  -3   8          2.78          4.23         1.76 o                         
   5  -3   8         90.53         88.81         7.20 o                         
   6  -3   8          0.24         -0.34         0.34 o                         
   7  -3   8         15.63         20.48         3.92 o                         
   8  -3   8         24.77         33.48         9.47 o                         
   9  -3   8          0.01         -0.42         2.16 o                         
 -11  -2   8          6.38          2.31         3.40 o                         
 -10  -2   8          6.14          5.49         4.66 o                         
  -9  -2   8         10.59          8.47         4.49 o                         
  -8  -2   8          3.17          2.67         2.17 o                         
  -7  -2   8         16.42         11.65         3.16 o                         
  -6  -2   8         51.65         61.46         8.98 o                         
  -5  -2   8         32.03         31.76         5.97 o                         
  -4  -2   8        408.00        454.82        23.20 o                         
  -3  -2   8        638.33        725.83        20.71 o                         
  -2  -2   8          0.76          3.86         1.92 o                         
  -1  -2   8         36.88         35.74         4.37 o                         
   0  -2   8          7.50          6.51         1.76 o                         
   1  -2   8        208.54        226.73        12.56 o                         
   2  -2   8        276.46        290.38        12.91 o                         
   3  -2   8         76.03         94.72         7.82 o                         
   4  -2   8        715.49        744.19        20.23 o                         
   5  -2   8         12.91          8.55         2.28 o                         
   6  -2   8         70.45         52.69         8.75 o                         
   7  -2   8          0.06         -0.41         1.82 o                         
   8  -2   8         34.76         55.52        12.29 o                         
   9  -2   8         16.72         21.12         8.21 o                         
 -11  -1   8          7.97         11.12         4.88 o                         
 -10  -1   8          2.72          1.20         2.06 o                         
  -9  -1   8          2.08          1.44         3.20 o                         
  -8  -1   8          1.46          1.57         0.36 o                         
  -7  -1   8         71.46         91.05        12.33 o                         
  -6  -1   8         53.58         55.94         8.51 o                         
  -5  -1   8          5.35          7.08         2.87 o                         
  -4  -1   8          0.00          0.61         0.31 o                         
  -3  -1   8        103.71        110.54        10.78 o                         
  -2  -1   8       1144.00       1299.38        27.41 o                         
  -1  -1   8        597.64        683.00        18.94 o                         
   0  -1   8        378.07        403.79        10.96 o                         
   1  -1   8         11.40          8.21         1.75 o                         
   2  -1   8         13.92          9.88         2.31 o                         
   3  -1   8        801.54        807.52        22.69 o                         
   4  -1   8        265.06        251.25        15.61 o                         
   5  -1   8         54.22         43.04         6.29 o                         
   6  -1   8         28.17         36.24         6.23 o                         
   7  -1   8         53.90         65.27         8.72 o                         
   8  -1   8         42.72         51.48        11.77 o                         
   9  -1   8          1.64          1.25         1.00 o                         
 -11   0   8          0.59          0.87         1.59 o                         
 -10   0   8          1.61          4.64         3.64 o                         
  -9   0   8          2.74          1.98         3.42 o                         
  -8   0   8         69.23         62.07        11.07 o                         
  -7   0   8         89.07        104.31        13.14 o                         
  -6   0   8         18.12         24.75         6.13 o                         
  -5   0   8         60.65         66.75         9.32 o                         
  -4   0   8        198.94        232.37        16.85 o                         
  -3   0   8         41.20         47.33         7.13 o                         
  -2   0   8          1.52          1.53         1.62 o                         
  -1   0   8        446.73        461.29        15.71 o                         
   0   0   8        627.81        738.85        15.17 o                         
   1   0   8        100.21        104.94         4.91 o                         
   2   0   8          0.07         -0.37         0.59 o                         
   3   0   8         40.66         32.12         5.19 o                         
   4   0   8         41.50         39.11         7.95 o                         
   5   0   8          1.03          2.99         1.78 o                         
   6   0   8          1.86          2.83         2.10 o                         
   7   0   8         99.14        107.18        15.83 o                         
   8   0   8         17.56         18.94         7.42 o                         
   9   0   8         11.78         11.38         6.39 o                         
 -11   1   8          1.22          0.45         1.69 o                         
 -10   1   8          3.62          1.55         1.36 o                         
  -9   1   8          0.35          0.20         1.25 o                         
  -8   1   8         24.00         34.76         8.08 o                         
  -7   1   8         28.96         33.00         8.11 o                         
  -6   1   8          3.06          2.60         3.16 o                         
  -5   1   8          4.21          3.19         0.28 o                         
  -4   1   8          0.17         -0.21         1.22 o                         
  -3   1   8        294.41        324.04        19.19 o                         
  -2   1   8          7.99          8.46         3.04 o                         
  -1   1   8        817.24        920.35        73.04 o                         
   0   1   8        387.69        426.61        11.85 o                         
   1   1   8        198.31        182.13         8.57 o                         
   2   1   8         91.99         93.94         7.02 o                         
   3   1   8          0.04          0.78         0.48 o                         
   4   1   8         19.45         19.48         3.75 o                         
   5   1   8          5.88          2.08         1.76 o                         
   6   1   8          4.14          8.02         3.03 o                         
   7   1   8         19.23         23.30         7.64 o                         
   8   1   8         32.70         30.79         9.24 o                         
   9   1   8         22.56         29.19        10.00 o                         
 -11   2   8          8.34         17.75         7.80 o                         
 -10   2   8          0.39         -0.30         1.23 o                         
  -9   2   8         25.55         22.13         5.38 o                         
  -8   2   8          1.30          4.52         3.35 o                         
  -7   2   8         35.67         41.15         8.44 o                         
  -6   2   8        137.50        146.49        15.07 o                         
  -5   2   8         31.43         39.99         8.11 o                         
  -4   2   8          4.34          4.54         0.32 o                         
  -3   2   8         84.71         77.92         9.86 o                         
  -2   2   8        308.55        292.41        18.98 o                         
  -1   2   8         92.44        100.41         7.35 o                         
   0   2   8         78.40         66.08         5.48 o                         
   1   2   8         52.04         36.03         3.31 o                         
   2   2   8         18.23         17.42         2.40 o                         
   3   2   8         50.99         42.58         6.89 o                         
   4   2   8         53.15         51.97         5.20 o                         
   5   2   8         11.05          8.07         3.06 o                         
   6   2   8         19.62         17.90         6.05 o                         
   7   2   8          1.43          3.21         2.30 o                         
   8   2   8          5.96          6.89         5.15 o                         
   9   2   8          0.47         -0.54         1.08 o                         
 -11   3   8          0.74         -0.87         2.24 o                         
 -10   3   8          6.86         14.10         4.48 o                         
  -9   3   8         47.32         61.62        12.45 o                         
  -8   3   8         13.63         16.88         6.18 o                         
  -7   3   8         57.52         53.12         9.44 o                         
  -6   3   8         13.59         11.59         4.02 o                         
  -5   3   8         85.23        109.53        13.55 o                         
  -4   3   8        433.79        436.20        24.78 o                         
  -3   3   8         79.25         71.83         9.45 o                         
  -2   3   8        422.23        439.60        23.25 o                         
  -1   3   8          5.99          4.85         1.61 o                         
   0   3   8        239.83        247.39         9.38 o                         
   1   3   8         27.85         27.06         4.66 o                         
   2   3   8         90.60         95.24         5.69 o                         
   3   3   8        132.68        110.63         7.44 o                         
   4   3   8          8.51          3.75         1.33 o                         
   5   3   8         28.47         31.28         7.75 o                         
   6   3   8          6.40          4.10         2.87 o                         
   7   3   8         15.37         12.98         5.40 o                         
   8   3   8          0.16          3.32         1.88 o                         
 -11   4   8         38.22         45.74         8.87 o                         
 -10   4   8          0.00         -0.93         0.93 o                         
  -9   4   8          1.91          2.70         2.03 o                         
  -8   4   8        112.25        122.12        16.62 o                         
  -7   4   8         53.27         55.81        10.47 o                         
  -6   4   8          1.36          0.64         0.65 o                         
  -5   4   8         20.56         26.74         6.61 o                         
  -4   4   8         55.27         60.54         9.26 o                         
  -3   4   8        450.04        476.70        26.00 o                         
  -2   4   8        120.61        118.25        12.33 o                         
  -1   4   8        132.80        131.95         9.21 o                         
   0   4   8        115.40        115.03         8.58 o                         
   1   4   8         12.86          7.86         1.34 o                         
   2   4   8         33.48         43.48         4.01 o                         
   3   4   8          2.81          5.60         1.04 o                         
   4   4   8        195.10        190.90        13.07 o                         
   5   4   8         36.04         41.87         9.08 o                         
   6   4   8          7.39          9.53         4.93 o                         
   7   4   8         33.80         37.11         9.52 o                         
   8   4   8          1.32          4.39         4.08 o                         
 -11   5   8          2.73          1.44         4.35 o                         
 -10   5   8          2.28          1.26         5.86 o                         
  -9   5   8          0.62          1.55         1.78 o                         
  -8   5   8          1.13          4.02         3.17 o                         
  -7   5   8         34.32         28.16         7.77 o                         
  -6   5   8         46.25         43.34         8.80 o                         
  -5   5   8         53.00         64.42        10.87 o                         
  -4   5   8         61.61         74.00        11.07 o                         
  -3   5   8         84.04         93.67        12.00 o                         
  -2   5   8        388.14        453.16        18.29 o                         
  -1   5   8        558.54        630.80        21.37 o                         
   0   5   8         28.97         28.85         3.42 o                         
   1   5   8         59.61         58.17         5.19 o                         
   2   5   8          0.01          1.55         1.09 o                         
   3   5   8          2.16          4.80         1.71 o                         
   4   5   8         95.70        116.02         8.77 o                         
   5   5   8         20.72         18.04         4.35 o                         
   6   5   8         51.94         57.33        11.94 o                         
   7   5   8          0.05         -1.09         2.01 o                         
   8   5   8          0.02         -0.20         0.92 o                         
 -11   6   8          8.79         10.79         4.44 o                         
 -10   6   8          1.62          4.34         3.75 o                         
  -9   6   8          5.34          9.46         6.42 o                         
  -8   6   8          0.03         -1.17         1.74 o                         
  -7   6   8         45.71         43.43         9.49 o                         
  -6   6   8         44.26         51.89        10.33 o                         
  -5   6   8         46.12         53.92        10.01 o                         
  -4   6   8          2.49          1.59         1.35 o                         
  -3   6   8         20.81         24.15         5.97 o                         
  -2   6   8         17.27         15.35         3.70 o                         
  -1   6   8         21.17         20.57         3.79 o                         
   0   6   8         40.08         33.77         5.73 o                         
   1   6   8         27.08         31.78         3.86 o                         
   2   6   8          0.09          0.53         0.48 o                         
   3   6   8         44.35         39.15         4.94 o                         
   4   6   8          2.70          1.99         2.38 o                         
   5   6   8         43.55         56.34         6.64 o                         
   6   6   8          2.04          3.79         4.08 o                         
   7   6   8         14.51          8.49         4.98 o                         
 -10   7   8          0.08          0.48         0.34 o                         
  -9   7   8          1.58          6.78         5.02 o                         
  -8   7   8         22.18         20.10         7.32 o                         
  -7   7   8          0.31          2.83         1.39 o                         
  -6   7   8          8.14          5.04         3.18 o                         
  -5   7   8          7.09          2.65         1.69 o                         
  -4   7   8         68.15         78.67        13.10 o                         
  -3   7   8          1.59          3.09         2.11 o                         
  -2   7   8          0.61          0.50         1.23 o                         
  -1   7   8         11.12          7.58         2.38 o                         
   0   7   8        143.65        143.20        11.14 o                         
   1   7   8         82.71        114.21        10.01 o                         
   2   7   8          4.24          8.73         3.16 o                         
   3   7   8          0.25         -0.70         1.34 o                         
   4   7   8         53.34         58.47         6.55 o                         
   5   7   8         17.06         18.05         3.83 o                         
   6   7   8         18.14         18.18         5.02 o                         
   7   7   8          0.35         -0.52         1.02 o                         
 -10   8   8         23.11         36.85        12.45 o                         
  -9   8   8         11.63         17.92         8.86 o                         
  -8   8   8         18.97         26.91         8.73 o                         
  -7   8   8         85.09         96.81        16.16 o                         
  -6   8   8          0.84          3.57         3.29 o                         
  -5   8   8          1.49          4.39         2.28 o                         
  -4   8   8          0.02         -0.83         0.83 o                         
  -3   8   8          3.98          7.35         2.89 o                         
  -2   8   8          1.13         -0.03         2.85 o                         
  -1   8   8         36.75         53.97         7.26 o                         
   0   8   8          1.00          0.55         1.01 o                         
   1   8   8         57.75         51.55         7.13 o                         
   2   8   8          0.29          0.30         1.18 o                         
   3   8   8         12.89         16.56         4.13 o                         
   4   8   8         11.11         11.45         3.63 o                         
   5   8   8          5.66          5.16         2.14 o                         
   6   8   8          1.26          0.00         0.70 o                         
 -10   9   8          0.28         -4.32         5.66 o                         
  -9   9   8         20.99         27.76        10.82 o                         
  -8   9   8          3.19          6.45         5.43 o                         
  -7   9   8         22.33         23.29         7.66 o                         
  -6   9   8          4.21          7.99         4.17 o                         
  -5   9   8         12.71         12.14         4.01 o                         
  -4   9   8         21.09         25.35         5.38 o                         
  -3   9   8         11.86         20.95         5.19 o                         
  -2   9   8          1.58          1.08         1.10 o                         
  -1   9   8         73.90         69.92         8.57 o                         
   0   9   8        108.34        123.65        11.34 o                         
   1   9   8          8.40          3.48         2.14 o                         
   2   9   8          3.97          2.31         1.92 o                         
   3   9   8         12.25          9.12         3.19 o                         
   4   9   8          0.62          1.17         1.16 o                         
   5   9   8          5.98          4.34         3.74 o                         
   6   9   8          2.59          2.54         2.90 o                         
  -9  10   8          6.14          8.80         5.52 o                         
  -8  10   8          3.67          1.41         2.68 o                         
  -7  10   8         15.17         24.52         8.32 o                         
  -6  10   8         17.39         23.27         5.77 o                         
  -5  10   8          6.96          3.42         3.13 o                         
  -4  10   8          0.35          0.94         3.13 o                         
  -3  10   8          5.85         11.73         3.83 o                         
  -2  10   8         14.09         21.99         5.30 o                         
  -1  10   8          6.94          4.22         2.40 o                         
   0  10   8          0.33          1.34         1.38 o                         
   1  10   8          0.09         -0.76         0.94 o                         
   2  10   8          1.63          3.88         3.01 o                         
   3  10   8          2.39          7.77         4.92 o                         
   4  10   8          0.26         -1.64         2.89 o                         
  -8  11   8          0.01          0.27         1.17 o                         
  -7  11   8         13.18         12.58         4.25 o                         
  -6  11   8         31.00         32.06         7.36 o                         
  -5  11   8         10.14         13.01         4.44 o                         
  -4  11   8          2.81         -1.05         2.59 o                         
  -3  11   8          0.67          0.69         0.75 o                         
  -2  11   8          0.32          0.54         0.32 o                         
  -1  11   8          2.96          4.35         3.23 o                         
   0  11   8          0.01          0.16         2.03 o                         
   1  11   8          0.30          0.04         2.30 o                         
   2  11   8          1.24          2.28         2.87 o                         
   3  11   8          3.07          9.98         6.04 o                         
  -8  12   8          6.27          5.34         5.25 o                         
  -7  12   8          5.26          3.28         3.40 o                         
  -6  12   8          6.05          8.63         4.24 o                         
  -5  12   8          3.00          0.21         1.68 o                         
  -4  12   8          6.41          7.33         4.88 o                         
  -3  12   8          1.56          0.19         1.49 o                         
  -2  12   8          0.76         -0.86         1.53 o                         
  -1  12   8          0.34         -0.17         1.17 o                         
   0  12   8          0.12         -2.44         4.30 o                         
   1  12   8          0.26          1.23         0.50 o                         
  -4  13   8          0.45          0.58         2.26 o                         
  -3  13   8          0.12         -2.27         3.33 o                         
  -2  13   8          2.37          1.02         1.63 o                         
  -3 -13   9          3.23          4.51         4.37 o                         
  -2 -13   9          6.30          5.44         2.84 o                         
  -1 -13   9          1.53          0.43         1.41 o                         
   0 -13   9          1.04          1.63         2.65 o                         
   1 -13   9          2.38          0.96         2.84 o                         
  -5 -12   9          2.33          0.00         1.65 o                         
  -4 -12   9          0.06          0.66         0.49 o                         
  -3 -12   9          0.13          0.00         2.19 o                         
  -2 -12   9          0.02          1.56         3.42 o                         
  -1 -12   9          0.19          3.78         4.17 o                         
   0 -12   9          1.60          4.19         4.80 o                         
   1 -12   9          0.03          2.30         2.90 o                         
   2 -12   9          0.65         -0.79         3.20 o                         
   3 -12   9          8.72         15.15         7.47 o                         
  -6 -11   9          0.02         -3.36         3.62 o                         
  -5 -11   9          1.58          0.49         2.73 o                         
  -4 -11   9          3.81          1.37         2.66 o                         
  -3 -11   9          0.50          1.13         1.66 o                         
  -2 -11   9          4.70          7.75         4.54 o                         
  -1 -11   9          0.04         -0.77         3.10 o                         
   0 -11   9          0.18          3.50         2.98 o                         
   1 -11   9          8.19          5.44         4.52 o                         
   2 -11   9         41.25         54.95        12.48 o                         
   3 -11   9          0.66          2.68         4.29 o                         
   4 -11   9          1.59          2.88         4.01 o                         
   5 -11   9          0.08          0.49         1.60 o                         
  -7 -10   9          8.65          5.36         3.77 o                         
  -6 -10   9          1.26          4.62         3.84 o                         
  -5 -10   9          2.84          6.65         4.43 o                         
  -4 -10   9          0.71          3.13         2.38 o                         
  -3 -10   9         26.88         42.39        10.01 o                         
  -2 -10   9          0.66          1.46         2.37 o                         
  -1 -10   9          1.02          1.75         3.16 o                         
   0 -10   9          7.99          6.89         4.31 o                         
   1 -10   9          1.81          7.80         4.61 o                         
   2 -10   9          1.98          3.56         1.88 o                         
   3 -10   9         18.55         22.03         7.37 o                         
   4 -10   9          3.87          2.81         2.53 o                         
   5 -10   9         12.78         15.59         6.46 o                         
   6 -10   9          1.05          5.68         5.96 o                         
  -7  -9   9          9.85         14.65         6.14 o                         
  -6  -9   9          6.09         12.47         5.64 o                         
  -5  -9   9         14.11         22.85         6.83 o                         
  -4  -9   9          1.61          2.70         2.42 o                         
  -3  -9   9         24.57         31.57         8.11 o                         
  -2  -9   9         46.83         60.13        11.17 o                         
  -1  -9   9         24.91         28.47         7.84 o                         
   0  -9   9         12.18         16.97         5.63 o                         
   1  -9   9         46.65         79.21        14.39 o                         
   2  -9   9         18.91         17.96         6.94 o                         
   3  -9   9          8.35         15.28         6.27 o                         
   4  -9   9         23.40         40.40        10.13 o                         
   5  -9   9         29.14         44.60         7.80 o                         
   6  -9   9         23.86         14.99         4.83 o                         
   7  -9   9          7.48          5.81         5.02 o                         
  -8  -8   9         12.02         20.24         7.77 o                         
  -7  -8   9          8.90         11.47         5.69 o                         
  -6  -8   9          5.07         13.66         6.60 o                         
  -5  -8   9         37.31         50.73        10.76 o                         
  -4  -8   9          3.55          3.03         3.81 o                         
  -3  -8   9         30.59         29.54         7.39 o                         
  -2  -8   9          3.89          4.00         3.00 o                         
  -1  -8   9         59.19         68.74        11.38 o                         
   0  -8   9         27.98         31.67         8.44 o                         
   1  -8   9          1.73          1.59         2.26 o                         
   2  -8   9         61.93         91.46        14.79 o                         
   3  -8   9          9.59          8.98         3.88 o                         
   4  -8   9          2.92         11.05         6.12 o                         
   5  -8   9          3.13          1.24         1.28 o                         
   6  -8   9         20.26         31.47         6.78 o                         
   7  -8   9         43.47         47.09         8.54 o                         
   8  -8   9         15.08         10.79         4.06 o                         
  -9  -7   9          5.28          9.91         5.80 o                         
  -8  -7   9          0.24          3.30         3.16 o                         
  -7  -7   9          0.15         -1.50         2.84 o                         
  -6  -7   9          2.28          4.83         3.21 o                         
  -5  -7   9          2.05          1.84         3.00 o                         
  -4  -7   9          1.74          0.87         0.88 o                         
  -3  -7   9         34.85         33.34         7.72 o                         
  -2  -7   9          0.37          3.32         3.19 o                         
  -1  -7   9         84.01         73.21        10.77 o                         
   0  -7   9          7.51         12.60         4.72 o                         
   1  -7   9          0.00         -0.21         1.25 o                         
   2  -7   9         10.20         15.61         5.87 o                         
   3  -7   9         18.75         24.02         7.42 o                         
   4  -7   9         76.19        110.69        15.68 o                         
   5  -7   9          0.01          0.33         1.91 o                         
   6  -7   9          2.25          4.93         3.12 o                         
   7  -7   9          0.75          0.78         2.00 o                         
   8  -7   9         10.22          7.12         3.59 o                         
 -10  -6   9          5.54          5.71         4.60 o                         
  -9  -6   9          0.84         -2.24         3.15 o                         
  -8  -6   9          3.26          2.59         3.36 o                         
  -7  -6   9          1.29          1.46         2.14 o                         
  -6  -6   9          6.78          9.87         5.10 o                         
  -5  -6   9         19.73         29.26         7.63 o                         
  -4  -6   9         90.38        105.59        14.50 o                         
  -3  -6   9          7.72         11.74         4.14 o                         
  -2  -6   9         70.17         49.31        14.75 o                         
  -1  -6   9         26.67         20.63         3.54 o                         
   0  -6   9         41.25         30.02         9.84 o                         
   1  -6   9         90.74        107.83         9.36 o                         
   2  -6   9          2.50          2.76         2.41 o                         
   3  -6   9          2.81          5.32         2.11 o                         
   4  -6   9          3.42          4.23         2.08 o                         
   5  -6   9         24.15         26.59         4.38 o                         
   6  -6   9         65.02         75.69        11.55 o                         
   7  -6   9          0.57         -0.68         0.76 o                         
   8  -6   9          0.60         -0.84         1.36 o                         
 -10  -5   9          9.36         15.71         7.52 o                         
  -9  -5   9          4.15         -2.51         3.95 o                         
  -8  -5   9         14.88         13.63         6.05 o                         
  -7  -5   9         20.50         28.30         7.60 o                         
  -6  -5   9          4.18          3.50         0.63 o                         
  -5  -5   9         11.49         12.02         4.03 o                         
  -4  -5   9         30.59         23.60         8.94 o                         
  -3  -5   9         12.78         10.33         3.49 o                         
  -2  -5   9        267.80        193.58        97.50 o                         
  -1  -5   9          0.74          0.03         0.60 o                         
   0  -5   9         41.07         37.54         4.95 o                         
   1  -5   9          8.16         10.62         2.79 o                         
   2  -5   9          8.70          8.71         2.58 o                         
   3  -5   9         59.70         73.08         8.77 o                         
   4  -5   9          6.28          6.19         2.11 o                         
   5  -5   9          0.06          0.20         0.93 o                         
   6  -5   9          0.34          0.39         1.42 o                         
   7  -5   9          5.27          5.59         2.27 o                         
   8  -5   9         10.41          7.91         3.22 o                         
   9  -5   9         10.94          5.28         4.53 o                         
 -11  -4   9         10.78         14.60         7.73 o                         
 -10  -4   9         15.81         28.68         9.94 o                         
  -9  -4   9          1.80          1.87         2.50 o                         
  -8  -4   9         29.49         31.88        15.17 o                         
  -7  -4   9         45.93         28.78         5.00 o                         
  -6  -4   9         34.60         22.98         4.06 o                         
  -5  -4   9         17.47         13.61         3.16 o                         
  -4  -4   9         91.82         69.00        12.35 o                         
  -3  -4   9        104.69        103.87        14.28 o                         
  -2  -4   9          4.16          6.10         2.50 o                         
  -1  -4   9         60.80         69.19         6.59 o                         
   0  -4   9         56.08         66.85         6.62 o                         
   1  -4   9          5.21          5.96         1.81 o                         
   2  -4   9         12.06         10.48         2.74 o                         
   3  -4   9          5.94          7.31         2.39 o                         
   4  -4   9        204.73        228.27        14.00 o                         
   5  -4   9         45.83         49.97         5.81 o                         
   6  -4   9          3.33          7.32         3.65 o                         
   7  -4   9          8.53          9.48         5.97 o                         
   8  -4   9          0.04         -3.07         3.07 o                         
   9  -4   9          0.60          1.79         1.68 o                         
 -11  -3   9          4.20          2.45         2.66 o                         
 -10  -3   9         11.34          6.48         4.88 o                         
  -9  -3   9          8.21          4.51         3.26 o                         
  -8  -3   9          3.22          1.97         1.05 o                         
  -7  -3   9        111.05         61.60         7.28 o                         
  -6  -3   9         91.93         74.77        10.34 o                         
  -5  -3   9         19.85         22.11         4.12 o                         
  -4  -3   9         11.73         12.74         3.09 o                         
  -3  -3   9        147.31        161.93        11.90 o                         
  -2  -3   9          0.09         -1.13         1.13 o                         
  -1  -3   9          0.99          3.53         1.57 o                         
   0  -3   9         10.58         20.18         3.44 o                         
   1  -3   9         52.26         55.29         6.18 o                         
   2  -3   9        782.86        833.86        23.74 o                         
   3  -3   9         38.94         43.76         5.74 o                         
   4  -3   9        123.47        144.01        10.96 o                         
   5  -3   9         35.14         42.27         7.03 o                         
   6  -3   9         38.06         45.21         7.19 o                         
   7  -3   9          1.27          2.19         1.87 o                         
   8  -3   9          0.10         -1.39         1.47 o                         
   9  -3   9          0.39         -1.52         3.13 o                         
 -11  -2   9         65.14         45.93        13.60 o                         
 -10  -2   9          1.34          2.20         3.40 o                         
  -9  -2   9         36.77         26.73         5.56 o                         
  -8  -2   9         13.15          9.13         5.74 o                         
  -7  -2   9         16.08         18.54         5.70 o                         
  -6  -2   9         31.75         31.56         6.62 o                         
  -5  -2   9        174.90        183.85        15.81 o                         
  -4  -2   9         18.62         18.39         3.66 o                         
  -3  -2   9         74.67         91.50         7.70 o                         
  -2  -2   9        103.67        127.10         8.92 o                         
  -1  -2   9          3.16          5.96         2.01 o                         
   0  -2   9         73.33         86.41         7.34 o                         
   1  -2   9          1.35          3.41         2.20 o                         
   2  -2   9        759.56        817.29        24.14 o                         
   3  -2   9        267.80        311.69        15.50 o                         
   4  -2   9          7.11          8.00         2.15 o                         
   5  -2   9         39.81         34.65         6.75 o                         
   6  -2   9         26.90         31.42         6.13 o                         
   7  -2   9         12.00         20.43         5.23 o                         
   8  -2   9          8.77          7.35         4.76 o                         
   9  -2   9          5.18         12.98         7.30 o                         
 -11  -1   9          0.24         -0.44         1.36 o                         
 -10  -1   9         12.18          7.58         2.49 o                         
  -9  -1   9          0.22          2.50         2.04 o                         
  -8  -1   9         21.68         22.88         5.05 o                         
  -7  -1   9         15.05         18.17         5.71 o                         
  -6  -1   9        109.71        122.65        13.55 o                         
  -5  -1   9          1.03          1.67         2.18 o                         
  -4  -1   9        233.20        273.08        19.30 o                         
  -3  -1   9        149.01        150.52        10.15 o                         
  -2  -1   9         64.70         68.93         6.54 o                         
  -1  -1   9         40.00         32.03         4.42 o                         
   0  -1   9          1.00          0.90         0.54 o                         
   1  -1   9         31.44         17.29         8.64 o                         
   2  -1   9        254.44        225.29        30.55 o                         
   3  -1   9          0.74          0.61         2.19 o                         
   4  -1   9          8.00          9.66         2.52 o                         
   5  -1   9          1.28          4.02         1.70 o                         
   6  -1   9          0.11          0.28         1.71 o                         
   7  -1   9         16.76         12.87         4.00 o                         
   8  -1   9          3.08          4.89         4.24 o                         
   9  -1   9          6.88          8.94         6.26 o                         
 -11   0   9         31.30         31.73        10.62 o                         
 -10   0   9         20.57         10.89         3.69 o                         
  -9   0   9          7.97          6.05         2.28 o                         
  -8   0   9          0.30          1.81         3.28 o                         
  -7   0   9         22.81         20.17         5.62 o                         
  -6   0   9        171.94        184.44        17.16 o                         
  -5   0   9        166.47        181.24        17.23 o                         
  -4   0   9         44.03         67.13         9.60 o                         
  -3   0   9        289.53        345.50        20.95 o                         
  -2   0   9         16.52         17.15         3.25 o                         
  -1   0   9          6.15         12.57         2.98 o                         
   0   0   9        244.82        235.00        14.99 o                         
   1   0   9         59.46         63.17         6.22 o                         
   2   0   9        154.08        136.21         9.01 o                         
   3   0   9         12.61         13.11         2.34 o                         
   4   0   9          5.47          5.16         1.51 o                         
   5   0   9         10.46         18.60         4.39 o                         
   6   0   9         38.59         49.59         7.40 o                         
   7   0   9         27.23         31.69         8.81 o                         
   8   0   9         16.61         21.01         7.89 o                         
   9   0   9          3.33          6.89         4.54 o                         
 -11   1   9          7.11          3.26         3.41 o                         
 -10   1   9          5.68          7.75         3.15 o                         
  -9   1   9         67.96         83.33        14.18 o                         
  -8   1   9         57.33         52.20        10.76 o                         
  -7   1   9         13.07         14.81         4.97 o                         
  -6   1   9         33.73         42.28         8.39 o                         
  -5   1   9         12.00         16.82         5.73 o                         
  -4   1   9        272.98        286.13        20.32 o                         
  -3   1   9         23.79         26.09         6.00 o                         
  -2   1   9        156.69        158.75        14.25 o                         
  -1   1   9         26.49         30.99         3.53 o                         
   0   1   9        177.80        187.67         8.30 o                         
   1   1   9          7.08          6.38         1.63 o                         
   2   1   9         59.84         44.33         7.60 o                         
   3   1   9         92.79         71.40        16.43 o                         
   4   1   9        189.56        215.85        14.06 o                         
   5   1   9          1.73          0.59         1.06 o                         
   6   1   9          5.21          8.56         3.36 o                         
   7   1   9         44.35         57.09        12.31 o                         
   8   1   9          0.06         -0.50         1.16 o                         
 -11   2   9          0.56         -0.25         1.11 o                         
 -10   2   9          4.97          3.11         3.50 o                         
  -9   2   9          1.25          0.14         2.03 o                         
  -8   2   9          7.77         16.49         5.79 o                         
  -7   2   9        269.88        266.11        22.58 o                         
  -6   2   9          1.21          1.99         0.71 o                         
  -5   2   9         79.14        104.97        13.30 o                         
  -4   2   9         69.47         73.60        10.53 o                         
  -3   2   9        153.21        165.96        14.85 o                         
  -2   2   9        111.37        114.78        12.29 o                         
  -1   2   9        159.22        150.87         7.77 o                         
   0   2   9          8.14          7.93         1.78 o                         
   1   2   9         91.54         62.98        13.29 o                         
   2   2   9          8.26          5.23         1.76 o                         
   3   2   9        142.94        135.32         8.52 o                         
   4   2   9          3.86          4.74         2.46 o                         
   5   2   9         70.31         87.94         9.45 o                         
   6   2   9          2.33          0.76         0.30 o                         
   7   2   9          8.68         10.07         5.02 o                         
   8   2   9         12.81         14.33         6.29 o                         
 -11   3   9         10.98          7.37         3.75 o                         
 -10   3   9          7.09          6.45         2.62 o                         
  -9   3   9          8.57          7.66         3.92 o                         
  -8   3   9         91.35         94.79        14.36 o                         
  -7   3   9         13.70         13.29         4.97 o                         
  -6   3   9         81.41         79.13        12.59 o                         
  -5   3   9         29.71         31.66         7.72 o                         
  -4   3   9        100.09        112.19        12.96 o                         
  -3   3   9        461.36        451.48        25.42 o                         
  -2   3   9          3.65          8.20         3.13 o                         
  -1   3   9         77.58         77.80         7.68 o                         
   0   3   9          3.67          1.42         0.78 o                         
   1   3   9         35.55         21.40         5.06 o                         
   2   3   9         76.30         69.49         5.14 o                         
   3   3   9         73.29         83.69         5.91 o                         
   4   3   9         32.83         28.06         6.79 o                         
   5   3   9          2.72          1.48         4.41 o                         
   6   3   9         32.94         39.89         9.47 o                         
   7   3   9          2.06          0.70         1.70 o                         
   8   3   9          2.33          1.82         2.44 o                         
 -11   4   9          1.59          1.21         1.32 o                         
 -10   4   9          1.52          3.15         3.21 o                         
  -9   4   9         40.83         32.89         9.46 o                         
  -8   4   9          7.51          6.40         3.08 o                         
  -7   4   9         20.37         23.20         6.88 o                         
  -6   4   9         19.33         22.77         7.33 o                         
  -5   4   9          5.04          7.53         3.81 o                         
  -4   4   9         99.24        108.15        12.76 o                         
  -3   4   9          4.84          8.96         3.15 o                         
  -2   4   9        719.35        739.74        25.49 o                         
  -1   4   9        198.90        190.67        11.63 o                         
   0   4   9         72.47         87.44         7.83 o                         
   1   4   9         24.16         23.97         3.36 o                         
   2   4   9         10.89         13.10         2.64 o                         
   3   4   9         47.98         53.07         4.85 o                         
   4   4   9         39.69         44.78         5.42 o                         
   5   4   9         27.88         26.93         7.73 o                         
   6   4   9         32.05         25.72         7.67 o                         
   7   4   9          1.51          3.53         2.78 o                         
 -11   5   9          5.13          8.59         4.14 o                         
 -10   5   9          0.58          3.53         2.08 o                         
  -9   5   9          1.07          1.94         1.63 o                         
  -8   5   9         30.57         29.35         8.86 o                         
  -7   5   9         40.52         36.87         8.67 o                         
  -6   5   9          1.49         -0.11         0.68 o                         
  -5   5   9         59.24         65.98        11.39 o                         
  -4   5   9          0.22          1.67         2.49 o                         
  -3   5   9         35.05         50.90         9.44 o                         
  -2   5   9        237.74        272.60        14.74 o                         
  -1   5   9        114.22        126.02        10.08 o                         
   0   5   9        197.10        194.06         9.75 o                         
   1   5   9          0.01         -0.21         1.05 o                         
   2   5   9          1.21          0.44         0.76 o                         
   3   5   9         40.05         44.12         4.57 o                         
   4   5   9         21.47         26.19         4.20 o                         
   5   5   9         15.10         21.23         5.08 o                         
   6   5   9          0.15          2.89         3.95 o                         
   7   5   9         24.10         22.43         8.06 o                         
 -10   6   9         26.57         36.84        11.68 o                         
  -9   6   9          1.86         -0.61         1.89 o                         
  -8   6   9          1.74          7.16         4.62 o                         
  -7   6   9          0.01          3.46         4.22 o                         
  -6   6   9          1.28         -0.47         1.41 o                         
  -5   6   9          9.33         16.61         6.71 o                         
  -4   6   9          0.03          1.86         2.91 o                         
  -3   6   9         57.36         60.66         7.60 o                         
  -2   6   9         34.57         37.98         5.96 o                         
  -1   6   9         83.20         92.47         9.15 o                         
   0   6   9          3.67          1.91         1.18 o                         
   1   6   9         33.79         24.80         7.21 o                         
   2   6   9         38.71         44.32         6.53 o                         
   3   6   9         13.97         14.56         3.82 o                         
   4   6   9          1.78         -0.03         0.67 o                         
   5   6   9          7.65          4.11         2.09 o                         
   6   6   9         34.34         43.63         7.92 o                         
   7   6   9          0.78          0.75         0.64 o                         
 -10   7   9          0.61          1.02         3.69 o                         
  -9   7   9         15.08         21.80         8.80 o                         
  -8   7   9          6.17          7.20         3.90 o
[truncated: 164,026 more chars]
